# Supplementary material for: Meta-analyses identify DNA methylation associated with kidney function and damage
Source: Nat Commun. 2021 Dec 9;12:7174. doi: 10.1038/s41467-021-27234-3 (PMC8660832; doi:10.1038/s41467-021-27234-3)
Supplement: Supplementary file 4 — Supplementary Data 1 [file 41467_2021_27234_MOESM4_ESM.xlsx]

## Sheet: ST1_eGFR
Supplementary Table 1. Population characteristics of participating eGFR/CKD studies
	Discovery cohorts																									Replication cohorts									Look up
Cohort:	ARIC (AA)*	ARIC (EA)	CARDIA (AA)	CARDIA (EA)	EGCUT-CTG	EGCUT-YO	ESTHERa	ESTHERb	FHS	GENOA (AA, 450k)	KORA F4	LOLIPOP (SA)	LURIC	MESA AFA	MESA CAU	MESA HIS	NFBC 1966	PIVUS	RODAM	Rotterdam Study II	Rotterdam Study III	SHIP-Trend	SKIPOGH (HM450K)	SKIPOGH (EPIC)	Young Finn Study	CHS (AA)	CHS (EA)	GS:SFHS	JHS*	LifeLinesDeep	Lothian Birth Cohort 1921 (W1)	Lothian Birth Cohort 1936 (W1)	Normative Aging Study	Rhineland Study	GCKD
Ancestry	AA	EA	AA	EA	EA	EA	EA	EA	EA	AA	EA	SA	EA	AA	EA	HIS	EA	EA	SSA	EA	EA	EA	EA	EA	EA	AA	EA	EA	AA	EA	EA	EA	EA	EA	EA
N	2250	801	352	553	304	77	906	754	3937	239	1619	3846	563	272	590	402	622	962	686	723	725	248	250	451	186	285	267	4842	1663	707	416	886	774	1519	542
Age, mean (SD)	56.2 (5.8)	58.6 (5.1)	39.7 (3.8)	40.8 (3.2)	50.1 (16.9)	48.0 (23.4)	62.0 (6.5)	62.8 (6.7)	58.0 (13.1)	60.1 (8.4)	60.7 (8.9)	52.0 (10.3)	62.2 (10.7)	69.9 (9.0)	70.2 (9.5)	68.4 (9.3)	31.0 (0.3)	70.2 (0.2)	51.0 (9.8)	67.6 (6.0)	59.9 (8.2)	51.6 (13.8)	50.6 (9.7)	53.7 (17.8)	44.2 (3.4)	73.1 (5.6)	75.4 (5.3)	48.6 (13.9)	56.0 (12.4)	45.9 (13.1)	79.2 (0.6)	69.6 (0.8)	72.7 (6.8)	54.9 (14.2)	51.8 (13.3)
Male, % (n)	36.8 (827)	39.6 (317)	48.0 (169)	54.1 (299)	50.3 (153)	48.1 (37)	48.0 (435)	41.9 (316)	45.4 (1789)	28.0 (67)	47.1 (763)	62.1 (2338)	70.5 (397)	40.1 (109)	51.7 (305)	49.8 (200)	45.8 (285)	50.0 (481)	42.3 (290)	57.8 (418)	45.8 (332)	47.6 (118)	47.2 (118)	48.8 (220)	38.7 (72)	37.9 (108)	37.8 (101)	39.0 (1887)	37.0 (616)	41.4 (292)	39.9 (166)	50.5 (447)	100.0 (774)	44.8 (680)	54.4 (295)
Diabetes, % (n)	25.6 (576)	6.99 (56)	2.2 (8)	2.5 (14)	4.6 (14)	5.2 (4)	15.6 (141)	19.9 (150)	9.6 (378)	18.0 (43)	8.5 (137)	10.0 (383)	35.5 (200)	31.3 (85)	11.9 (70)	22.9 (92)	0.6 (4)	8.8 (85)	23.9 (164)	14.9 (108)	10.2 (74)	0.0 (0)	1.6 (4)	4.4 (20)	1.6 (3)	20.7 (59)	15.7 (42)	3.8 (182)	23.7 (394)	1.4 (10)	4.8 (20)	8.1 (72)	13.8 (107)	4.1 (62)	16.1 (87)
Hypertension, % (n)	55.8 (1255)	19.9 (159)	12.5 (44)	6.0 (33)	32.2 (98)	37.7 (29)	56.9 (516)	59.1 (446)	45.3 (1782)	72.8 (174)	44.2 (715)	30.1 (1157)	72.6 (409)	78.7 (214)	59.2 (349)	61.2 (246)	16.2 (101)	72.2 (695)	49.3 (338)	73.2 (521)	50.8 (369)	44.0 (109)	10.8 (27)	17.3 (78)	12.9 (24)	71.9 (205)	55.4 (148)	38.2 (1852)	58.8 (978)	9.3 (66)	88.9 (370)	79.9 (708)	71.1 (550)	39.7 (603)	96.5 (523)
BMI (kg/m2), mean (SD)	30.1 (6.2)	26.0 (4.4)	30.3 (6.7)	27.4 (5.7)	27.5 ( 5.6)	26.3 (5.2)	27.7 (4.2)	27.5 (4.8)	28.0 (5.5)	30.9 (6.6)	28.0 (4.7)	27.5 (4.4)	27.6 (4.37)	30.6 (5.7)	28.7 (5.4)	30.1 (5.4)	24.3 (3.7)	27.1 (4.3)	26.9 (5.5)	27.1 (4.1)	27.5 (4.8)	27.3 (4.0)	25.5 (3.9)	25.8 (5.0)	26.2 (4.7)	28.4 (5.1)	26.7 (5.0)	27.0 (5.33)	32.1 (7.4)	25.4 (4.2)	26.18 (4.01)	27.8 (4.4)	28.1 (4.1)	25.8 (4.6)	27.8 (5.3)
Current smoking, % (n)	24.8 (559)	18.7 (150)	24.1 (85)	15.7 (87)	18.4 (56)	14.3 (11)	19.2 (174)	21.1 (159)	8.9 (351)	18.4 (44)	14.3 (231)	7.8 (303)	22.6 (127)	12.1 (33)	8.3 (49)	6.2 (25)	24.4 (152)	10.6 (102)	2.3 (16)	10.7 (77)	27 (196)	21.4 (53)	30.0 (75)	22.4 (100)	11.3 (21)	17.2 (49)	9.4 (25)	18.6 (899)	14.2 (236)	37.6 (266)	7.0 (29)	11.3 (100)	4.1 (32)	12.9 (196)	21.2 (115)
eGFR, mean (SD), mL/min/1.73m2	103.6 (20.4)	93.4 (13.0)	109.7 (17.3)	97.9 (13.3)	92.2 (18.1)	92.4 (23.8)	99.8 (21.1)	86.6 (18.9)	85.9 (18.1)	68.1 (15.0)	85.0 (14.9)	84.5 (15.8)	86.8 (15.5)	69.9 (18.4)	65.7 (14.0)	69.9 (15.9)	77.2 (14.7)	75.4 (14.9)	90.9 (18.9)	78.2 (13.6)	84.0 (13.6)	93.2 (18.2)	93.0 (12.7)	90.6 (19.2)	105.0 (11.5)	70.8 (16.6)	61.2 (15.9)	97.4 (16.4)	93.5 (22.2)	96.8 (14.8)	63.7 (14.5)	77.8 (12.7)	71.2 (16.1)	100.7 (14.5)	55.9 (23.3)
CKD, % (n)	3.1 (69)	2.0 (16)	0.0 (0)	0.4 (2)	4.6 (14)	9.1 (7)	6.0 (54)	9.5 (72)	8.2 (324)	28.9 (69)	4.7 (76)	5.4 (206)	6.2 (35)	26.8 (73)	34.9 (206)	26.1 (105)	10.7 (67)	18.0 (174)	4.1 (28)	9.1 (66)	5.4 (39)	5.6 (14)	0.4 (1)	5.4 (24)	0 (0)	28.4 (81)	45.3 (121)	1.8 (88)	6.5 (108)	1.4 (10)	38.5 (160)	10.0 (89)	21.7 (168)	1.1 (17)	65.9 (357)
inflation (BACON method)	1.05829	0.925124	0.990987	0.988247	1.02505	1.00214	1.03388	1.00412	0.996781	1.01563	1.02202	1.12783	0.896939	1.02665	0.964284	0.983549	0.983978	1.0003	1.02801	0.986608	0.976054	1.00781	1.09279	1.04698	0.988576	0.912223	1.05455	1.12719	0.829458	0.981025	1.00879	0.95866	1.03685	0.921438	1.04308
bias (BACON method)	-0.148391	-0.111992	0.0101153	-0.0126326	0.0140454	-0.0332728	-0.0509351	-0.0295209	-0.0262849	0.210413	-0.0228829	-0.0270986	-0.0331293	0.0786869	0.0345281	-0.235858	-0.00433275	-0.00351313	0.0692529	-0.0127872	0.0223042	-0.0675449	0.0187431	-0.0421096	-0.0126495	0.353528	0.0718181	-0.0251729	0.153636	-0.0166889	-0.158816	-0.105931	0.0290773	-0.0104735	-0.00591945
Study references (PMIDs or link)	2646917	2646917	3204420	3204420	24518929	24518929	23446902, 15578318	23446902, 15578318	464698	15121494	16032514	18193046	11258203	12397006	12397006	12397006	2976931, 19266077	30278808	24657884	29064009	29064009	20167617	25270071	25270071	18263651, 23069987	1669507	1669507	22786799, 17014726	16320381	26319774	22253310, 29546429	22253310, 29546429	https://www.ncbi.nlm.nih.gov/projects/gap/cgi-bin/study.cgi?study_id=phs000853.v1.p1	https://www.rheinland-studie.de	21862458
SD: standard deviation; eGFR: estimated glomerular filtration rate; CKD: chronic kidney disease
The SKIPOGH study catagorized C-reactive protein (CRP) using the cut point of 3 mg/L. The percentages (n) of the participants with CRP > 3mg/L were 16% (40) in the HM450K sample and 24% (106) in the EPIC sample.
Studies with <50 CKD cases or controls were not included in the CKD meta-analysis.
AA/AFA: African American ancestry; EA/CAU: European ancestry; HIS: Hispanics, SA: South Asian ancestry, SSA: Sub-Saharan African ancestry
* ARIC (AA) and JHS (AA) overlap with 353 samples (15.7% of ARIC, 21.2% of JHS)
Hypertension in the GCKD study was defined as intake of anti-hypertensive medication
