# Supplementary material for: Meta-analyses identify DNA methylation associated with kidney function and damage
Source: Nat Commun. 2021 Dec 9;12:7174. doi: 10.1038/s41467-021-27234-3 (PMC8660832; doi:10.1038/s41467-021-27234-3)
Supplement: Supplementary file 5 — Supplementary Data 2 [file 41467_2021_27234_MOESM5_ESM.xlsx]

## Sheet: ST2_UACR
Supplementary Table 2. Population characteristics of participating UACR/microalbuminuria studies
	Discovery														Replication			Look up
Cohort:	CARDIA (AA)	CARDIA (EA)	ESTHERa	ESTHERb	FHS	GENOA (AA, 27k)	KORA F4	MESA AFA	MESA CAU	MESA HIS	RODAM	Rotterdam Study II	Rotterdam Study III	SHIP-Trend	JHS	Lothian Birth Cohort 1936 (W2)	Strong Heart Study	GCKD
Ancestry	AA	EA	EA	EA	EA	AA	EA	AA	EA	HIS	SSA	EA	EA	EA	AA	EA	AI	EA
N	352	553	891	742	3198	562	1693	267	584	398	681	712	698	248	740	546	2325	542
Age, mean (SD)	39.7 (3.8)	40.8 (3.2)	61.9 (6.5)	62.7 (6.7)	57.1 (13.0)	66.0 (8.4)	61.0 (8.9)	69.9 (9.0)	70.1 (9.4)	68.3 (9.3)	51.0 (9.9)	67.6 (6.0)	59.9 (8.2)	51.6 (13.8)	52.8 (12.3)	72.6 (0.7)	56.2 (8.1)	51.8 (13.3)
Male, % (n)	48.0 (169)	54.1 (299)	47.6 (424)	41.1 (305)	48.7 (1556)	26.9 (151)	48.6 (823)	40.4 (108)	52.1 (304)	50.3 (200)	42.1 (287)	57.6 (410)	45.6 (318)	47.6 (118)	40.4 (299)	52.6 (287)	40.7 (964)	54.4 (295)
Diabetes, % (n)	2.2 (8)	2.5 (14)	15.5 (138)	19.7 (146)	8.7 (279)	30.4 (171)	8.9 (150)	31.1 (83)	12.0 (70)	23.1 (92)	24.1 (164)	15.0 (107)	10.0 (70)	0 (0)	18.9 (140)	12.3 (67)	41.6 (968)	16.1 (87)
Hypertension, % (n)	12.5 (44)	6.0 (33)	57.0 (508)	59.0 (438)	42.5 (1360)	82.7 (465)	45.8 (776)	78.2 (209)	59.4 (347)	60.8 (242)	49.5 (337)	73.0 (512)	50.0 (349)	44.0 (109)	55.1 (408)	100 (546)	35.1 (816)	96.5 (523)
BMI (kg/m2), mean (SD)	30.3 (6.7)	27.4 (5.7)	27.8 (4.3)	27.5 (4.8)	28.1 (5.4)	31.2 (6.7)	28.1 (4.8)	30.6 (5.6)	28.8 (5.4)	30.0 (5.3)	26.9 (5.5)	27.1 (4.1)	27.5 (4.8)	27.3 (4.0)	32.1 (7.6)	28.1 (4.2)	30.3 (6.1)	27.8 (5.3)
Current smoking, % (n)	24.1 (85)	15.7 (87)	19.2 (171)	20.9 (155)	8.8 (282)	13.9 (78)	14.5 (245)	12.4 (33)	8.2 (48)	6.0 (24)	2.3 (16)	10.7 (76)	26.5 (185)	21.4 (53)	13.2 (98)	7.5 (41)	38.4 (893)	21.2 (115)
eGFR, mean (SD), mL/min/1.73m2	109.7 (17.3)	97.9 (13.3)	99.8 (21.2)	86.7 (19.0)	86.6 (17.8)	88.7 (23.6)	84.5 (15.2)	70.1 (18.2)	65.7 (14.0)	70.0 (15.8)	90.9 (18.9)	78.2 (13.6)	84.0 (13.6)	93.2 (18.1)	97 (20.9)	75.0 (13.9)	97.4 (16.8)	55.9 (23.3)
UACR, median (1st, 3rd quartile), mg/g	4.1 (3.0, 6.8)	4.6 (3.4, 7.4)	9.0 (5.5, 18.2)	9.0 (5.5, 16.4)	4.1 (2.7, 6.7)	6.3 (2.8, 19.8)	6.2 (3.9, 11.9)	13.2 (8.0, 29.7)	15.0 (9.1, 26.8)	12.3 (8.1, 23.3)	5.7 (3.3, 10.9)	5.2 (1.2, 8.6)	4.5 (2.9, 7.4)	7.6 (4.9, 13.7)	6.0 (4.0, 13.6)	6.0 (3.3, 8.7)	8.6 (3.9, 25.1)	383.8 (40.5, 1085.7)
MA, % (n)	3.7 (13)	2.7 (15)	14.0 (125)	14.0 (104)	8.7 (279)	18.9 (106)	8.6 (147)	25.1 (67)	20.7 (121)	19.6 (78)	8.2 (56)	5.9 (42)	5.3 (37)	6.9 (17)	13.9 (103)	6.2 (34)	22.8 (529)	79.3 (430)
inflation (BACON method)	1.04396	1.01864	0.99297	1.0667	1.03119	1.07241	1.02899	1.02887	1.05753	0.993464	0.919096	0.987837	0.92672	0.997497	0.836157	1.0301	0.982108	1.03389
bias (BACON method)	0.0383419	0.0156444	-0.0128389	0.0197424	0.080261	0.249658	-0.00617362	0.0406966	-0.137203	0.111377	0.0937616	-0.00154596	-0.0233456	0.00429218	0.13741	-4.20725e-05	-0.0765832	-0.0434686
Study references (PMIDs or link)	3204420	3204420	23446902, 15578318	23446902, 15578318	464698	15121494	16032514	12397006	12397006	12397006	24657884	29064009	29064009	20167617	16320381	29546429, 22253310	2260546	21862458
SD: standard deviation; MA: microalbuminuria; eGFR: estimated glomerular filtration rate; UACR: urinary albumin-to-creatinine ratio
The SKIPOGH study catagorized CRP using the cut point of 3 mg/L. The percentages (n) of the participants with CRP > 3mg/L were 16% (40) in the HM450K sample and 24% (106) in the EPIC sample.
Hypertension in the GCKD study was defined as intake of anti-hypertensive medication
Studies with <50 MA cases or controls were not included in the MA meta-analysis.
AA/AFA: African American ancestry; EA/CAU: European ancestry; HIS: Hispanics, SSA: Sub-Saharan African ancestry, AI: American Indian ancestry
