# Supplementary material for: Meta-analyses identify DNA methylation associated with kidney function and damage
Source: Nat Commun. 2021 Dec 9;12:7174. doi: 10.1038/s41467-021-27234-3 (PMC8660832; doi:10.1038/s41467-021-27234-3)
Supplement: Supplementary file 6 — Supplementary Data 3 [file 41467_2021_27234_MOESM6_ESM.xlsx]

## Sheet: ST3_methylation_methods
Supplementary Table 3. Cohort-specific DNA methylation methods
	ARIC (AA)	ARIC (EA)	CARDIA (AA)	CARDIA (EA)	CHS AA	CHS EA	EGCUT-CTG	EGCUT-YO	ESTHERa	ESTHERb	FHS	GCKD	GENOA (AA, 27k)	GENOA (AA, 450k)	GS:SFHS	JHS	KORA F4	LifeLinesDeep	LOLIPOP (SA)	Lothian Birth Cohort 1921 (W1)	Lothian Birth Cohort 1936 (W1)	Lothian Birth Cohort 1936 (W2)	LURIC	MESA AFA	MESA CAU	MESA HIS	Normative Aging Study	NFBC 1966	PIVUS	Rhineland Study	RODAM (African)	Rotterdam Study II	Rotterdam Study III	SHIP-Trend	SKIPOGH-450k	SKIPOGH-EPIC	Strong Heart Study	Young Finns Study
Ancestry	AA	EA	AA	EA	AA	EA	EA	EA	EA	EA	EA	EA	AA	AA	EA	AA	EA	EA	SA	EA	EA	EA	EA	AA	EA	HIS	EA	EA	EA	EA	SSA	EA	EA	EA	EA	EA	AI	EA
Type of study population	community-based population	community-based population	population-based	population-based	population-based	population-based	population-based	population-based	population-based	population-based	family community-based	CKD patients	siblings with enrichtment for hypertension	siblings with enrichtment for hypertension	population-based	population-based	population-based	population-based	population-based	population birth cohort	population birth cohort	population birth cohort	acute coronary syndrome patients	population-based	population-based	population-based	male residents without chronic disease at recruitment	population birth cohort	population-based	population-based	population-based	population-based	population-based	population-based	population-based	population-based	population-based	population-based
Tissue	Whole blood	Whole blood	Whole blood	Whole blood	Whole blood	Whole blood	Whole blood	Whole blood	Whole blood	Whole blood	PBMC	Whole blood	Peripheral blood	Peripheral blood	Whole blood	Whole blood	Whole blood	PBMC	Whole blood	Whole blood	Whole blood	Whole blood	Red and white blood cells	Monocytes	Monocytes	Monocytes	Buffy coat	Whole blood	Whole blood	Buffy coat	Whole blood	Whole blood	Whole blood	Whole blood	Whole blood	Whole blood	Whole blood	Whole blood
Methylation assay	450k array	450k array	EPIC array	EPIC array	450K array	450K array	450K array	450K array	450K array	450K array	450K array	EPIC array	27K array	450K array	EPIC array	Epic	450k array	450k array	450K array	450K array	450K array	450K array	EPIC	450K array	450K array	450K array	450K array	EPIC	450K array	EPIC arrary	450k array	450K	450K	450K array	450K array	EPIC array	EPIC array	450K array
IDAT extraction	minfi	minfi	minfi	minfi	minfi	minfi	minfi	minfi	minfi	minfi	minfi	minfi	lumi	minfi	minfi	minfi	minfi	minfi	minfi	minfi	minfi	minfi	minfi	lumi	lumi	lumi	minfi	minfi	GenomeStudio 2011.1	minfi	minfi	minfi	minfi	minfi	RnBeads	CPACOR	minfi	minfi
Background correction	minfi	minfi	Enmix (Dye bias: RELIC)	Enmix (Dye bias: RELIC)	minfi	minfi	minfi	minfi	minfi	minfi	dasen	minfi	lumi	minfi	dasen	minfi	minfi	minfi	minfi	minfi	minfi	minfi	minfi	lumi	lumi	lumi	minfi	minfi	GenomeStudio 2011.1	minfi	minfi	minfi	minfi	minfi	RnBeads - NOOBI	Illumina	minfi (snoob)	minfi
Detection P value cutoff	0.01	0.01	detection p <0.000001 AND # of beads >=3	detection p <0.000001 AND # of beads >=3	0.01	0.01	1e-16	1e-16	1e-16	1e-16	0.01	1e-16	0.01	0.01	0.05	Not applicatble (quality of methylation array was inspected by unsupervised hieratical clustering analysis)	0.01	1.00E-16	1e-16	0.01	0.01	0.01	0.01	0.01	0.01	0.01	0.01	1e-16	0.01	0.01	0.05	0.01	0.01	1e-16	0.05	1e-16	0.01	1e-16
Sample call rate threshold	0.95	0.95	0.95	0.95	0.99	0.99	0.95	0.95	0.95	0.95	0.99	0.95	0.95	0.95	0.99	Not applicatble (quality of methylation array was inspected by unsupervised hieratical clustering analysis)	0.95	0.95	0.95	0.95	0.95	0.95	0.95	0.95	0.95	0.95	0.95	0.95	0.985	0.99	0.95	0.95	0.95	0.95	0.95	0.95	n.a.	0.95
Marker call rate threshold	0.99	0.99	0.95	0.95	0.99	0.99	0.95	0.95	0.95	0.95	0.95	0.95	0.95	0.95	0.995	Not applicatble (quality of methylation array was inspected by unsupervised hieratical clustering analysis)	0.95	0.95	NA	0.95	0.95	0.95	0.95	0.95	0.95	0.95	0.95	0.95	0.95	0.99	0.95	0.95	0.95	0.95	0.95	0.95	n.a.	0.95
Normalization method	BMIQ	BMIQ	QN, 4 categories (M and U, Type I and Type II)	QN, 4 categories (M and U, Type I and Type II)	SWAN	SWAN	QN, 6 categories	QN, 6 categories	QN, 6 categories	QN, 6 categories	dasen	QN	QN	QN	dasen	Noob	QN, 6 categories	QN, 6 categories	QN, 6 categories	BMIQ	BMIQ	BMIQ	QN	QN	QN	QN	BMIQ	QN, 6 categories	QN	QN	Funnorm	DASEN option of the WateRmelon R-package	DASEN option of the WateRmelon R-package	QN, 6 categories	RnBeads - SWAN	Quantile	snoob, RCP	QN, 6 categories
Cell type proportion (imputation method if not measured)	Houseman	Houseman	Houseman	Houseman	Houseman	Houseman	Houseman	Houseman	Houseman	Houseman	Houseman	Houseman	Houseman	Houseman	Houseman	Houseman	Houseman	Houseman	Houseman	Houseman	Houseman	Houseman	Houseman	Houseman	Houseman	Houseman	Houseman	Houseman	Houseman	Houseman	Houseman	Houseman	Houseman	Houseman	Houseman	Houseman	Houseman	Houseman
Study-specific covariates	Imputed WBC subsets, 10 genetic prinicipal components, IlluminaPlate, ChipRow, ChipID, center	Imputed WBC subsets, 10 genetic prinicipal components, IlluminaPlate, ChipRow, ChipID, center	Center (CARDIA has 4 Centers), imputed WBC subsets, 8 control probe PCs (explain 95.06% variance)	Center (CARDIA has 4 Centers), imputed WBC subsets, 8 control probe PCs (explain 95.06% variance)	WBC proportions, clinic (factor), 5 genetic principal components, batch number (factor), array row (factor), array column (factor)	WBC proportions, clinic (factor), 5 genetic principal components, batch number (factor), array row (factor), array column (factor)	Imputed WBC subsets, 30 control probe PCs, 4 genetic principal components	Imputed WBC subsets, 30 control probe PCs, 4 genetic principal components	Imputed WBC subsets, 30 control probe PCs	Imputed WBC subsets, 30 control probe PCs	Imputed WBC subsets	Imputed WBC subsets, 6 control probe PCs, sample plate	Imputed WBC subsets, 4 genetic principal components, plate/row/column (random effects), pedigree ID (random effect)	Imputed WBC subsets, 4 genetic principal components, plate/row/column (random effects)	Twenty methylation probe PCs (excluding those that were significantly correlated with the trait of interest, which were PC 5 for CKD and PCs 5 and 14 for eGFR), 10 genetic PCs, the data had already been corrected for relatedness, processing batch and estimated cell counts (CD4T, CD8T, granulocytes, NK cells and B-cells)	Imputed WBC subsets (7), 2 princopal components	Imputed WBC proportions, 30 non-negative control probe PCs	Imputed WBC subset, 30 control PC	Imputed WBC subsets, 20 control probe PCs	Imputed WBCs, 4 genetic PCs, technical covariates (array, position, plate, date)	Imputed WBCs, 4 genetic PCs, technical covariates (array, position, plate, date)	Imputed WBCs, 4 genetic PCs, technical covariates (array, position, plate, date)	Imputed WBC subsets, 30 control probe PCs	Imputed WBC subsets, 2 genetic prinicipal components, Study Site,	Imputed WBC subsets, 2 genetic prinicipal components, Study Site,	Imputed WBC subsets, 2 genetic prinicipal components, Study Site,	cell distribution, batch number (random effect), id (random effect)	Imputed WBC subsets, 20 control probe PCs	Imputed WBC subsets, first 2 genetic PCs, plate, Sentrix_ID, Sentrix_pos	Imputed WBC subsets,10 control probe PCs, 10 genetic prinicipal components, array, position on array	Imputed WBC subsets, hybridisation batch, array position	WBC subsets	WBC subsets	Imputed WBC subsets, 6 control probe PCs	imputed WBC subsets, Center of blood collection, S_entrix, S_entrix_position, family	Imputed WBC subsets, Center of blood collection, first 30 PCs of control probes, family	Imputed WBC (CD8T, CD4T, NK, Bcell, Mono, Neu), 5 genetic principal components, study center	Imputed WBC subsets, 30 control probe PCs, Sentrix_ID, Sentrix_Position
QN: quantile normalization; WBC: white blood cell count; PC: principal components
AA: African American ancestry; EA: European ancestry; HIS: Hispanics, SA: South Asian ancestry, SSA: Sub-Saharan African ancestry, American Indian ancestry
n.a.: not applied
