# Supplementary material for: Meta-analyses identify DNA methylation associated with kidney function and damage
Source: Nat Commun. 2021 Dec 9;12:7174. doi: 10.1038/s41467-021-27234-3 (PMC8660832; doi:10.1038/s41467-021-27234-3)
Supplement: Supplementary file 7 — Supplementary Data 4 [file 41467_2021_27234_MOESM7_ESM.xlsx]

## Sheet: ST4_eGFR_replicated
Supplementary Table 4. Replicated CpGs from meta-analysis of epigenome-wide association studies of eGFR
probe annotation										eGFR meta-analysis (combined discovery+replication)					eGFR discovery						eGFR replication						EA-meta-analysis-lookup				AA-meta-analysis-lookup					CKD-meta-analysis-lookup							eGFR association lookup in CKD-patients (GCKD study)
probeID	Chromosome	Position (b37)	Nearest Gene	Nearest Gene Distance	Regulatory Feature Group	SNPs	Infinium Design Type EPIC	Infinium Design Type 450k	GWAS locus +/- 1MB1	Effect size (meta-analysis)	SE (meta-analysis)	P-value (meta-analysis)	Direction of effects across cohorts (? - missing)	I2 (meta-analysis)	Effect size (discovery)	SE (discovery)	P-value (discovery)	Number of studies (discovery)	Number of individuals (discovery)	I2 (discovery)	Effect size (replication)	SE (replication)	P-value (replication)	Number of studies (replication)	Number of individuals (replication)	I2 (replication)	Effect size (EA-meta-analysis)	SE (EA-meta-analysis)	P-value (EA-meta-analysis)	Total number of individuals (EA-meta-analysis)	Effect size (AA-meta-analysis)	SE (AA-meta-analysis)	P-value (AA-meta-analysis)	Total number of individuals (AA-meta-analysis)	p-value ancestry heterogeneity (EA vs. AA)	Effect size (CKD-meta-analysis)	SE (CKD-meta-analysis)	P-value (CKD-meta-analysis)	I2 (CKD-meta-analysis)	Total number of studies (CKD-meta-analysis)	Total number of individuals (CKD-meta-analysis)	Effect directions consistent (opposite) in meta-analysis & CKD-meta-analysis	Effect size (GCKD lookup)	SE (GCKD lookup)	P-value (GCKD lookup)	Number of individuals (GCKD lookup)	Effect directions consistent in meta-analysis & CKD-patients
cg00247963	16	20863151	REXO5	2161			II	II	0	-8.142e-05	1.058e-05	1.433e-14	-+-----------+------+----+--+---+-	80.71	-9.740e-05	1.270e-05	1.721e-14	25	22345	0	-4.509e-05	1.915e-05	1.854e-02	9	11255	0	-7.65624e-05	1.28961e-05	2.90555e-09	23668	-7.56339e-05	2.61329e-05	0.00380125	5018	0.974584	3.382e-03	6.721e-04	4.852e-07	0	19	25606	True	-9.34559e-05	5.97964e-05	0.118692	542	True
cg00501876	3	39193251	CSRNP1	0			II	II	0	-8.980e-05	1.051e-05	1.332e-17	--+----+-----+------+----+-------?	64.41	-1.031e-04	1.317e-05	4.953e-15	25	22333	30.03	-6.643e-05	1.746e-05	1.419e-04	8	9730	33.82	-8.43569e-05	1.25925e-05	2.09845e-11	22131	-0.000142946	2.70126e-05	1.21104e-07	5018	0.0493164	3.519e-03	6.938e-04	3.920e-07	0	19	25588	True	-0.000141645	6.15647e-05	0.0218055	542	True
cg01068906	16	50745944	NOD2	0			I	I	0	-8.888e-05	1.447e-05	8.040e-10	---+---------++-----+-------------	0	-9.370e-05	1.733e-05	6.468e-08	25	22332	28.15	-7.784e-05	2.626e-05	3.035e-03	9	11253	0	-9.0499e-05	1.72101e-05	1.45246e-07	23656	-7.99671e-05	4.17699e-05	0.0555606	5015	0.815662	4.874e-03	8.910e-04	4.506e-08	0	19	25593	True	-0.000174646	9.38773e-05	0.0634119	537	True
cg01695994	17	80246403	LINC01970	1518			II	II	0	-8.960e-05	1.197e-05	7.191e-14	---+--+++---+---------------------	0	-9.014e-05	1.568e-05	8.985e-09	25	22341	0	-8.885e-05	1.854e-05	1.647e-06	9	11252	64.54	-8.6701e-05	1.38848e-05	4.25714e-10	23662	-0.000133522	3.23803e-05	3.73092e-05	5017	0.183869	2.624e-03	8.298e-04	1.563e-03	0	19	25601	True	-6.12218e-05	6.12022e-05	0.317628	541	True
cg01817897	5	160365430	LINC02159	0		rs142643977: dist=22bp; MAF=0.083267	II	II	0	-7.712e-05	9.591e-06	8.948e-16	-+-----++------+-?++--------------	66.89	-6.836e-05	1.083e-05	2.769e-10	24	21639	38.44	-1.089e-04	2.063e-05	1.318e-07	9	11254	55.31	-6.36994e-05	1.23679e-05	2.59934e-07	22963	-8.08942e-05	2.05708e-05	8.40729e-05	5017	0.47376	3.644e-03	6.064e-04	1.868e-09	40.65	18	24900	True	3.43313e-05	4.61537e-05	0.45731	540	False
cg02059849	8	142437898	PTP4A3	0			II	II	0	6.034e-05	9.980e-06	1.481e-09	++++++--+++-++++++-++++--+++++++--	0	6.381e-05	1.147e-05	2.636e-08	25	22333	0	4.952e-05	2.025e-05	1.448e-02	9	11252	15.56	5.04382e-05	1.30331e-05	0.000108825	23658	0.000104153	2.05966e-05	4.2632e-07	5013	0.0275383	-3.485e-03	6.427e-04	5.880e-08	0	19	25599	True	0.000163413	4.87776e-05	0.000867305	540	True
cg02304370	11	587926	PHRF1	0	Promoter_Associated_Cell_type_specific		II	II	0	1.089e-04	1.548e-05	2.005e-12	+-+++---++++++--++++++++++++++++--	0	1.214e-04	1.999e-05	1.249e-09	25	22343	32.94	9.011e-05	2.446e-05	2.297e-04	9	11251	67.66	9.03745e-05	1.77771e-05	3.70042e-07	23663	0.000169354	4.52655e-05	0.000183031	5017	0.104364	-8.106e-03	1.016e-03	1.512e-15	0	19	25600	True	0.000200102	9.13818e-05	0.0289931	542	True
cg03297731	16	30124293	GDPD3	0	Unclassified		II	II	0	-7.036e-05	1.066e-05	4.118e-11	------+-------+----+-----+-+----+-	80.98	-8.942e-05	1.352e-05	3.726e-11	25	22327	22.07	-3.901e-05	1.734e-05	2.445e-02	9	11251	40.09	-5.06147e-05	1.26952e-05	6.6939e-05	23658	-0.000133069	2.78646e-05	1.79221e-06	5007	0.00708576	3.121e-03	6.982e-04	7.811e-06	0	19	25599	True	-0.00011399	5.36152e-05	0.0339754	541	True
cg04036920	11	33562503	KIAA1549L	1373			II	II	0	-1.064e-04	1.437e-05	1.330e-13	---+---+-----+------+----+-+-+---?	82.47	-1.295e-04	1.733e-05	7.902e-14	25	22341	33.65	-5.554e-05	2.567e-05	3.049e-02	8	9735	69.16	-0.000100329	1.79234e-05	2.17316e-08	22145	-0.000123647	3.35522e-05	0.000228515	5018	0.539873	7.195e-03	8.662e-04	9.856e-17	37.81	19	25600	True	-0.000246476	0.000108337	0.0233119	542	True
cg04460609	4	16532808	LDB2	0			II	II	0	-1.340e-04	1.622e-05	1.435e-16	-++-----------------+-------------	78.04	-1.601e-04	2.033e-05	3.331e-15	25	22336	29.55	-8.819e-05	2.690e-05	1.042e-03	9	11257	0	-0.000132533	1.96237e-05	1.44085e-11	23664	-0.000132878	3.86664e-05	0.000589217	5016	0.993656	7.179e-03	1.064e-03	1.519e-11	0	19	25599	True	-0.000202249	0.000106727	0.0586533	542	True
cg04540493	16	47048265	DNAJA2	40640			II	II	0	-7.150e-05	9.306e-06	1.553e-14	----+++-------+-+?---+------------	0	-7.627e-05	1.128e-05	1.368e-11	24	21638	0	-6.132e-05	1.646e-05	1.953e-04	9	11252	0	-6.47076e-05	1.15282e-05	1.98875e-08	22961	-9.0843e-05	2.18782e-05	3.29274e-05	5015	0.290583	4.138e-03	6.154e-04	1.763e-11	0	18	24898	True	-4.07523e-05	4.08544e-05	0.318992	542	True
cg04578362	2	145592759	TEX41	0			II	II	0	-7.872e-05	1.323e-05	2.701e-09	-----+-------+------+----+--------	54.4	-9.414e-05	1.684e-05	2.261e-08	25	22327	17.78	-5.382e-05	2.140e-05	1.190e-02	9	11257	46.76	-6.6342e-05	1.58602e-05	2.87783e-05	23655	-9.28146e-05	3.14608e-05	0.00317597	5015	0.45243	4.259e-03	8.640e-04	8.251e-07	0	19	25589	True	-0.000240175	7.45646e-05	0.00135845	541	True
cg04864179	7	128579964	IRF5	0	Unclassified		II	II	1	-8.531e-05	1.381e-05	6.483e-10	-+------------------+--+-+--------	0	-9.442e-05	1.744e-05	6.148e-08	25	22342	0	-7.001e-05	2.261e-05	1.962e-03	9	11254	26.59	-7.7425e-05	1.62637e-05	1.9301e-06	23665	-0.000141256	3.71042e-05	0.000140656	5017	0.115117	2.644e-03	8.923e-04	3.049e-03	38.41	19	25602	True	-4.12675e-05	8.93864e-05	0.64451	542	True
cg05255330	18	3498963	DLGAP1	0			II	II	0	1.036e-04	1.616e-05	1.456e-10	+-++--+++++++++++++-+++--+++-?++--	0	9.875e-05	1.730e-05	1.143e-08	25	22345	16.86	1.368e-04	4.531e-05	2.525e-03	8	6416	29.43	8.57033e-05	2.127e-05	5.5942e-05	18828	0.000143213	3.50692e-05	4.43178e-05	5019	0.160867	-4.617e-03	1.008e-03	4.635e-06	8.72	18	20766	True	8.04161e-05	7.88089e-05	0.308023	542	True
cg05492904	15	51604503	CYP19A1	0			II	II	0	-7.476e-05	1.267e-05	3.621e-09	++-+-----------------+-+-+-+----+-	42.47	-8.671e-05	1.558e-05	2.606e-08	25	22331	25.46	-5.141e-05	2.177e-05	1.822e-02	9	11250	65.33	-7.71248e-05	1.47717e-05	1.7785e-07	23650	-3.73663e-05	3.54218e-05	0.291473	5017	0.300222	4.011e-03	8.353e-04	1.567e-06	40.15	19	25586	True	-2.36826e-08	6.20777e-05	0.999696	542	True
cg05554494	16	3306685	MEFV	58			II	II	0	-5.501e-05	9.578e-06	9.293e-09	---+--++------+--+--++-+++------+-	16.41	-6.136e-05	1.120e-05	4.284e-08	25	22317	10.8	-3.772e-05	1.848e-05	4.130e-02	9	11252	21.58	-5.207e-05	1.17581e-05	9.49129e-06	23642	-8.30697e-05	2.39011e-05	0.000509784	5013	0.244507	2.692e-03	5.962e-04	6.347e-06	46	19	25577	True	-0.000131744	6.30736e-05	0.0372244	542	True
cg06008406	10	661568	DIP2C	0			II	II	1	-6.337e-05	1.026e-05	6.476e-10	-----------------++---------+----+	0	-6.568e-05	1.214e-05	6.252e-08	25	22328	0	-5.762e-05	1.919e-05	2.678e-03	9	11248	23.08	-6.16284e-05	1.18091e-05	1.80166e-07	23653	-7.816e-05	3.1445e-05	0.0129332	5009	0.622602	1.406e-03	6.552e-04	3.183e-02	0	19	25597	True	-1.42429e-05	3.79984e-05	0.707943	541	True
cg06158227	15	43662311	ZSCAN29	53	NonGene_Associated		II	II	0	-1.082e-04	1.188e-05	8.736e-20	-+---+-+-+----+------------------+	0	-1.120e-04	1.453e-05	1.280e-14	25	22314	30.19	-1.005e-04	2.065e-05	1.141e-06	9	11257	0	-9.53313e-05	1.59376e-05	2.21018e-09	23643	-0.000129518	2.15164e-05	1.74957e-09	5014	0.201691	4.020e-03	8.145e-04	8.002e-07	0	19	25583	True	-0.00029331	6.68154e-05	1.37957e-05	539	True
cg06493781	18	8785491	MTCL1	0			II	II	0	-6.098e-05	9.703e-06	3.278e-10	-------+---------+-+----+---+----+	0	-6.102e-05	1.147e-05	1.036e-07	25	22326	5.57	-6.090e-05	1.820e-05	8.193e-04	9	11252	0	-6.31174e-05	1.24561e-05	4.03714e-07	23652	-5.91102e-05	1.98332e-05	0.00287897	5012	0.864146	1.704e-03	6.319e-04	7.018e-03	0	19	25595	True	-4.83086e-05	4.10425e-05	0.239726	541	True
cg06853836	6	169399712	LOC101929460	34553			II	II	0	-8.332e-05	1.246e-05	2.305e-11	-+---++-------------+---?+--------	45.6	-9.577e-05	1.548e-05	6.118e-10	24	21646	0	-6.037e-05	2.102e-05	4.081e-03	9	11257	0	-8.61382e-05	1.49058e-05	7.52096e-09	23661	-6.08877e-05	2.80491e-05	0.0299497	5014	0.426644	4.376e-03	8.287e-04	1.286e-07	0	19	25605	True	-6.8059e-05	6.8837e-05	0.323277	542	True
cg06930757	19	51216389	SHANK1	0	Unclassified_Cell_type_specific	rs112223111: dist=1bp; MAF=0.500000	II	II	0	9.135e-05	1.386e-05	4.381e-11	+++++++-++++++-++-++++++++++++++-+	0	9.558e-05	1.770e-05	6.624e-08	25	22337	39.66	8.463e-05	2.229e-05	1.468e-04	9	11257	45.72	6.90162e-05	1.68721e-05	4.30355e-05	23665	0.000140614	3.21872e-05	1.25028e-05	5015	0.0488209	-1.551e-03	8.979e-04	8.404e-02	23.42	19	25600	True	0.000107056	7.71165e-05	0.165668	542	True
cg07242931	1	26034297	MAN1C1	0			II	II	0	-5.948e-05	9.574e-06	5.209e-10	---------------+-----+---+--------	0	-5.688e-05	1.045e-05	5.306e-08	25	22323	38.44	-7.301e-05	2.384e-05	2.194e-03	9	11252	10.48	-5.64637e-05	1.20865e-05	2.98837e-06	23646	-7.65762e-05	2.39795e-05	0.00140608	5017	0.453871	2.139e-03	5.808e-04	2.315e-04	0	19	25590	True	-3.02884e-05	6.87413e-05	0.659678	542	True
cg07888884	17	25886793	KSR1	0	Unclassified_Cell_type_specific		II	II	0	-6.296e-05	9.891e-06	1.948e-10	--+-+---+----------+--------------	0	-7.001e-05	1.272e-05	3.699e-08	25	22338	25.24	-5.217e-05	1.574e-05	9.143e-04	9	11251	22	-6.67704e-05	1.1605e-05	8.7359e-09	23660	-6.61709e-05	2.52311e-05	0.00872626	5015	0.982777	2.559e-03	6.396e-04	6.297e-05	0	19	25597	True	-7.75093e-05	5.31874e-05	0.145649	542	True
cg08080174	16	72992580	ZFHX3	0			I	I	1	-8.628e-05	1.322e-05	6.682e-11	-+---+---------------+---+-------+	0	-8.616e-05	1.574e-05	4.420e-08	25	22319	0	-8.659e-05	2.434e-05	3.747e-04	9	11253	27.49	-0.000105557	1.59225e-05	3.37027e-11	23643	-1.44421e-05	3.04222e-05	0.634984	5015	0.00796532	3.989e-03	8.421e-04	2.163e-06	0	19	25585	True	-0.00010741	7.60408e-05	0.158398	542	True
cg08134678	12	57872430	ARHGAP9	0			I	I	1	-9.180e-05	1.462e-05	3.427e-10	-+-+---------+-+---+-+---+-+-----?	0	-1.008e-04	1.768e-05	1.194e-08	25	22316	25.39	-7.233e-05	2.600e-05	5.408e-03	8	9732	25.82	-8.98588e-05	1.78858e-05	5.05972e-07	22123	-3.48188e-05	3.37357e-05	0.302023	5011	0.149458	1.936e-03	9.589e-04	4.349e-02	74.66	19	25576	True	-0.000143621	7.44298e-05	0.0542048	542	True
cg08727202	22	37414747	TST	0			II	II	0	-5.102e-05	8.315e-06	8.485e-10	------------------------++------++	63.81	-6.055e-05	1.010e-05	2.046e-09	25	22339	14.76	-3.099e-05	1.464e-05	3.432e-02	9	11250	7.32	-5.07306e-05	1.01838e-05	6.30861e-07	23660	-6.99189e-05	2.00952e-05	0.000502574	5015	0.394358	1.850e-03	5.462e-04	7.072e-04	0	19	25598	True	9.27345e-06	3.83146e-05	0.80885	541	False
cg08872425	10	131231406	MGMT	34041			II	II	0	-7.151e-05	9.438e-06	3.552e-14	-+---+----------------------------	77.85	-8.592e-05	1.162e-05	1.445e-13	25	22336	0	-4.361e-05	1.617e-05	6.999e-03	9	11251	35.07	-6.8359e-05	1.13189e-05	1.54721e-09	23657	-5.67336e-05	2.42503e-05	0.0193094	5016	0.663995	3.855e-03	6.141e-04	3.427e-10	79.7	19	25598	True	-7.24496e-05	4.58863e-05	0.114977	542	True
cg09610644	3	197249274	BDH1	0			II	II	0	-8.750e-05	1.374e-05	1.922e-10	-+-----------+--+--------+--------	0	-8.910e-05	1.628e-05	4.398e-08	25	22336	40	-8.352e-05	2.564e-05	1.123e-03	9	11258	69.1	-7.3288e-05	1.72132e-05	2.06571e-05	23662	-0.00014628	3.27285e-05	7.84098e-06	5018	0.0483976	2.402e-03	6.745e-04	3.687e-04	79.45	19	25600	True	-0.000232153	8.78466e-05	0.0084759	542	True
cg10632966	10	105001051	RPEL1	4592			II	II	1	-5.639e-05	9.860e-06	1.075e-08	-+++--+------------------+----+++-	38.86	-6.599e-05	1.240e-05	1.016e-07	25	22333	13.83	-3.983e-05	1.627e-05	1.437e-02	9	11255	0	-5.64981e-05	1.18936e-05	2.03109e-06	23659	-4.71297e-05	2.44314e-05	0.0537232	5015	0.730267	2.017e-03	6.605e-04	2.254e-03	42.52	19	25595	True	-6.32599e-05	5.11887e-05	0.217093	541	True
cg10960375	3	42694144	LOC101928323	0		rs113564504: dist=29bp; MAF=0.500000	II	II	0	-5.723e-05	9.716e-06	3.853e-09	--+-++-+-----+--+----+--++-+----+-	62.59	-6.806e-05	1.176e-05	7.130e-09	25	22320	0	-3.393e-05	1.725e-05	4.916e-02	9	11256	13.64	-4.59391e-05	1.19821e-05	0.000126085	23649	-7.88243e-05	2.39826e-05	0.00101356	5014	0.219959	2.782e-03	6.248e-04	8.482e-06	53.98	19	25587	True	-3.89351e-05	4.37722e-05	0.374154	542	True
cg11544657	1	9968130	CTNNBIP1	0		rs2083577: dist=39bp; MAF=0.078275	II	II	0	-8.207e-05	1.150e-05	9.563e-13	------+------++-+----------+-----?	0	-8.534e-05	1.401e-05	1.132e-09	25	22335	29.78	-7.533e-05	2.012e-05	1.814e-04	8	9739	33.48	-6.28343e-05	1.40642e-05	7.90745e-06	22145	-0.00011561	2.59219e-05	8.19837e-06	5017	0.0735292	4.722e-03	7.466e-04	2.535e-10	52.75	19	25598	True	-4.70312e-05	6.22726e-05	0.450448	542	True
cg12065228	1	19652788	PQLC2	0			I	I	0	9.047e-05	1.409e-05	1.365e-10	++++++---++++-++-+++-+++?+++-++++-	0	9.530e-05	1.694e-05	1.841e-08	24	21639	0	7.960e-05	2.540e-05	1.724e-03	9	11255	15.88	8.69671e-05	1.6137e-05	7.07389e-08	23652	0.000152917	4.22809e-05	0.00029838	5014	0.145039	-5.144e-03	8.972e-04	9.845e-09	0	19	25589	True	0.00028892	7.5635e-05	0.00014984	542	True
cg12644285	15	93570953	CHD2	0	Gene_Associated_Cell_type_specific		II	II	0	-8.069e-05	1.409e-05	1.036e-08	----+-+-------+--+--++------+-++--	88.53	-1.245e-04	2.046e-05	1.176e-09	25	22345	29.54	-4.115e-05	1.944e-05	3.433e-02	9	11258	0	-5.53488e-05	1.6002e-05	0.000542446	23671	-0.00014605	3.79347e-05	0.000118097	5018	0.0275943	2.537e-03	1.004e-03	1.156e-02	81.38	19	25609	True	-9.87424e-05	9.4003e-05	0.29402	542	True
cg13235761	1	203561580	ATP2B4	34334			II	II	0	-6.930e-05	9.298e-06	9.155e-14	-----+-------+--+--+-+---+--+-----	0	-6.657e-05	1.102e-05	1.550e-09	25	22336	47.45	-7.601e-05	1.731e-05	1.128e-05	9	11248	60.77	-6.0542e-05	1.14522e-05	1.24686e-07	23656	-0.000111616	2.13573e-05	1.73108e-07	5015	0.0350721	2.664e-03	5.934e-04	7.106e-06	0	19	25593	True	-0.00014046	4.30277e-05	0.00117031	541	True
cg13641778	3	52879742	TMEM110-MUSTN1	0	Unclassified		II	II	1	-7.584e-05	1.046e-05	4.132e-13	-----+-+-----++-+-------?+--+-----	0	-7.620e-05	1.286e-05	3.129e-09	24	21645	0	-7.515e-05	1.797e-05	2.904e-05	9	11255	62.79	-6.96636e-05	1.24449e-05	2.17138e-08	23660	-9.76765e-05	2.70166e-05	0.000299858	5012	0.346314	2.797e-03	6.696e-04	2.948e-05	0	19	25592	True	-6.13004e-05	5.0628e-05	0.226529	542	True
cg13924998	7	41531155	INHBA	193556			II	II	0	-7.938e-05	1.056e-05	5.644e-14	--++----+----------++-------------	0	-7.798e-05	1.243e-05	3.523e-10	25	22338	54.95	-8.303e-05	2.003e-05	3.406e-05	9	11251	42.53	-8.0582e-05	1.27274e-05	2.42956e-10	23656	-8.37682e-05	2.57457e-05	0.0011392	5019	0.911663	3.368e-03	5.826e-04	7.436e-09	42.25	19	25598	True	-8.94873e-05	5.75749e-05	0.120735	542	True
cg13976502	14	74227875	ELMSAN1	0			II	II	0	-7.585e-05	1.179e-05	1.241e-10	--------+-------+-++-------+---+++	0	-7.775e-05	1.456e-05	9.375e-08	25	22310	3.03	-7.224e-05	2.008e-05	3.200e-04	9	11247	0	-5.56709e-05	1.43031e-05	9.93322e-05	23634	-0.000113856	2.94174e-05	0.000108669	5009	0.0752711	1.724e-03	7.888e-04	2.886e-02	0	19	25589	True	-2.90997e-05	5.7817e-05	0.614965	541	True
cg14012686	2	74785750	M1AP	0			II	II	0	-6.937e-05	9.737e-06	1.049e-12	--------------------++-+-+--+----+	0	-7.543e-05	1.211e-05	4.648e-10	25	22317	21.36	-5.826e-05	1.639e-05	3.772e-04	9	11254	65.44	-6.76959e-05	1.19256e-05	1.37476e-08	23641	-9.83529e-05	2.2313e-05	1.04393e-05	5016	0.225614	3.343e-03	6.148e-04	5.400e-08	0	19	25577	True	-6.38311e-05	4.85035e-05	0.188759	541	True
cg14029001	6	41998500	CCND3	0			I	I	0	-8.023e-05	1.165e-05	5.784e-12	-++-+-+-----------+---------+--+--	0	-7.876e-05	1.415e-05	2.596e-08	25	22343	0	-8.334e-05	2.055e-05	5.002e-05	9	11252	0	-6.86019e-05	1.43031e-05	1.61638e-06	23663	-9.41263e-05	2.52526e-05	0.000193467	5018	0.379137	3.826e-03	7.604e-04	4.887e-07	0	19	25599	True	-0.000114128	6.62585e-05	0.0855886	542	True
cg14205519	9	139925750	C9orf139	0			I	I	1	-6.553e-05	1.066e-05	7.884e-10	----+-------+------+-----+--+--+--	0	-7.088e-05	1.286e-05	3.521e-08	25	22283	16.55	-5.376e-05	1.907e-05	4.818e-03	9	11255	40.2	-4.92675e-05	1.32979e-05	0.000211469	23615	-0.000101999	2.3239e-05	1.13798e-05	5009	0.0489006	2.806e-03	7.075e-04	7.315e-05	0	19	25554	True	-5.60062e-05	5.01973e-05	0.265065	541	True
cg15616998	1	40435396	MFSD2A	0			II	II	0	-5.515e-05	8.758e-06	3.042e-10	-+--++--+-----+++---+------------?	0	-5.273e-05	9.934e-06	1.108e-07	25	22326	20.03	-6.359e-05	1.856e-05	6.120e-04	8	9727	55.58	-3.60149e-05	1.15129e-05	0.00175859	22124	-8.28362e-05	1.77857e-05	3.20146e-06	5015	0.0271097	2.528e-03	5.654e-04	7.787e-06	0	19	25587	True	-9.7363e-05	3.72519e-05	0.00922141	542	True
cg15787712	19	13948243	MIR23A	770	Unclassified		II	II	0	-7.336e-05	1.044e-05	2.087e-12	---+---------+-----+----++-+------	83.8	-9.493e-05	1.358e-05	2.694e-12	25	22342	0	-4.217e-05	1.632e-05	9.777e-03	9	11251	0	-6.68058e-05	1.23227e-05	5.91464e-08	23662	-8.8416e-05	2.69563e-05	0.00103814	5017	0.465937	1.499e-03	7.030e-04	3.301e-02	23.14	19	25600	True	-5.45715e-05	5.34367e-05	0.307624	542	True
cg15996397	2	100831189	LINC01104	0	Unclassified_Cell_type_specific		I	I	0	-7.625e-05	1.197e-05	1.902e-10	--+-++-----------+-++----+--+-----	0	-7.915e-05	1.405e-05	1.768e-08	25	22321	31.04	-6.855e-05	2.287e-05	2.719e-03	9	11255	44.8	-6.98339e-05	1.4899e-05	2.77024e-06	23649	-8.24914e-05	2.7212e-05	0.00243395	5013	0.68328	2.768e-03	7.404e-04	1.850e-04	0	19	25591	True	-5.14421e-05	5.67173e-05	0.364839	539	True
cg16428517	16	3317428	LINC00921	0	Unclassified		II	II	0	-9.674e-05	1.290e-05	6.460e-14	-++-+---+-----+-----+-------------	51.7	-1.096e-04	1.569e-05	2.877e-12	25	22339	36.55	-6.994e-05	2.266e-05	2.026e-03	9	11252	0	-9.94617e-05	1.82645e-05	5.16244e-08	23659	-9.84719e-05	2.13398e-05	3.94079e-06	5018	0.971889	4.979e-03	8.963e-04	2.779e-08	41.85	19	25602	True	-0.000176559	6.39797e-05	0.00599836	531	True
cg16527877	1	92036018	CDC7	44697			II	II	0	-7.574e-05	1.157e-05	5.869e-11	------+-+-----+-----++---+-------?	81.61	-9.865e-05	1.518e-05	8.012e-11	25	22337	17.13	-4.396e-05	1.788e-05	1.393e-02	8	9736	42.51	-5.40088e-05	1.34712e-05	6.09223e-05	22144	-0.000164818	3.2542e-05	4.08873e-07	5018	0.00165409	3.880e-03	7.677e-04	4.331e-07	41.99	19	25598	True	-0.000169382	6.07956e-05	0.00553277	541	True
cg16618493	1	154978980	ZBTB7B	0			II	II	1	-5.644e-05	8.971e-06	3.154e-10	-+----------------+-+----+-+-----?	73.99	-6.943e-05	1.115e-05	4.812e-10	25	22329	0	-3.262e-05	1.510e-05	3.069e-02	8	9735	1.4	-5.48559e-05	1.09383e-05	5.30305e-07	22135	-5.28621e-05	2.25923e-05	0.0192927	5015	0.936688	2.623e-03	5.707e-04	4.287e-06	41.01	19	25589	True	-3.37297e-05	4.30919e-05	0.434142	542	True
cg16834011	22	19931790	COMT	0			II	II	0	-9.454e-05	1.447e-05	6.343e-11	-+-+----+-------+---++---+--------	0	-9.606e-05	1.788e-05	7.809e-08	25	22317	19.28	-9.166e-05	2.460e-05	1.949e-04	9	11258	39.63	-0.000102261	1.81279e-05	1.69002e-08	23646	-7.23514e-05	3.15713e-05	0.0219238	5015	0.411332	2.944e-03	9.257e-04	1.469e-03	5.36	19	25584	True	-2.08519e-05	8.49708e-05	0.806245	541	True
cg17944885	19	12225735	ZNF788	168			II	II	0	-1.748e-04	1.307e-05	8.742e-41	---------------------+-----------+	29.46	-1.860e-04	1.612e-05	8.610e-31	25	22340	57.3	-1.532e-04	2.232e-05	6.585e-12	9	11252	52.4	-0.00020183	1.81305e-05	8.7544e-29	23659	-0.000136528	2.2476e-05	1.24479e-09	5019	0.023735	7.554e-03	7.290e-04	3.679e-25	45.91	19	25599	True	-0.000682196	8.76299e-05	3.91452e-14	539	True
cg18194850	3	67699305	SUCLG2	0			II	II	0	9.720e-05	1.557e-05	4.336e-10	++++-+-++++++++++++++-+++++-++--+-	32.7	1.096e-04	1.862e-05	3.913e-09	25	22331	0	6.825e-05	2.840e-05	1.626e-02	9	11258	0	8.84238e-05	1.94164e-05	5.26185e-06	23661	0.000107663	3.53895e-05	0.00234824	5016	0.633627	-3.881e-03	8.773e-04	9.692e-06	0	19	25603	True	0.000205238	9.98988e-05	0.0404368	542	True
cg18943655	1	32209578	ADGRB2	0			II	II	0	-5.128e-05	8.669e-06	3.320e-09	-+-----+---------+-+-------------?	0	-5.478e-05	9.956e-06	3.752e-08	25	22326	0	-4.030e-05	1.763e-05	2.227e-02	8	9737	0	-5.38653e-05	1.09327e-05	8.35094e-07	22140	-5.2908e-05	1.92521e-05	0.00599302	5009	0.965512	3.474e-03	5.581e-04	4.829e-10	0	19	25602	True	-4.51215e-05	3.16134e-05	0.154105	542	True
cg19946376	3	184035137	EIF4G1	0			I	I	0	-7.683e-05	1.042e-05	1.689e-13	-+-------------+------------+-----	0	-7.277e-05	1.294e-05	1.853e-08	25	22319	0	-8.433e-05	1.759e-05	1.643e-06	9	11253	0	-8.02166e-05	1.2936e-05	5.60925e-10	23643	-9.06936e-05	2.27176e-05	6.54598e-05	5015	0.688592	2.843e-03	6.771e-04	2.683e-05	0	19	25586	True	-3.22496e-05	6.78007e-05	0.634523	542	True
cg20004659	17	48738490	ABCC3	0			II	II	0	-7.433e-05	1.252e-05	2.881e-09	-------+++?------+-------+-------?	0	-8.100e-05	1.487e-05	5.111e-08	24	18378	5.12	-5.811e-05	2.319e-05	1.222e-02	8	9732	53.31	-5.87749e-05	1.67279e-05	0.000442097	18189	-9.777e-05	2.6217e-05	0.000192045	5016	0.20988	1.961e-03	8.589e-04	2.242e-02	0	18	21646	True	-0.000113386	5.46428e-05	0.038486	536	True
cg20146909	1	90289611	LRRC8D	0			II	II	0	-8.306e-05	1.091e-05	2.652e-14	---------------+-----------+------	0	-8.496e-05	1.291e-05	4.709e-11	25	22341	0	-7.834e-05	2.039e-05	1.223e-04	9	11253	0	-8.38105e-05	1.31508e-05	1.85297e-10	23663	-0.000126913	2.98772e-05	2.15858e-05	5017	0.186699	8.329e-04	7.106e-04	2.411e-01	0	19	25601	True	-2.27538e-05	5.38304e-05	0.672697	540	True
cg20732160	3	48590040	PFKFB4	0			II	II	1	-7.054e-05	1.032e-05	8.070e-12	-+-+-----------------+------+---+-	0	-7.492e-05	1.222e-05	8.746e-10	25	22340	0	-5.967e-05	1.925e-05	1.936e-03	9	11254	15.55	-7.01884e-05	1.26839e-05	3.13627e-08	23665	-7.14935e-05	2.39644e-05	0.00285141	5016	0.961611	2.383e-03	6.833e-04	4.882e-04	0	19	25603	True	-6.43594e-05	4.62466e-05	0.164631	541	True
cg20777437	1	54619703	CDCP2	1024			II	II	0	-8.275e-05	9.672e-06	1.171e-17	----+---+------+-----+---+-------?	0	-8.935e-05	1.212e-05	1.693e-13	25	22332	0	-7.119e-05	1.604e-05	9.136e-06	8	9733	0	-7.80606e-05	1.19216e-05	5.83853e-11	22136	-7.88029e-05	2.21965e-05	0.000384885	5016	0.976496	3.062e-03	6.436e-04	1.961e-06	75.62	19	25592	True	-0.000110625	4.46048e-05	0.0134568	538	True
cg21382567	1	92263858	TGFBR3	0			II	II	0	-8.724e-05	1.257e-05	3.942e-12	-------------------+-+--+--------+	0	-8.882e-05	1.529e-05	6.230e-09	25	22337	7.27	-8.392e-05	2.210e-05	1.459e-04	9	11256	65.99	-8.7326e-05	1.55873e-05	2.11444e-08	23662	-9.45745e-05	2.7613e-05	0.000614797	5018	0.819181	4.500e-03	8.531e-04	1.326e-07	22.99	19	25599	True	-0.000126752	5.82922e-05	0.0301304	541	True
cg22534374	1	201511610	RPS10P7	21890			II	II	0	-1.113e-04	1.651e-05	1.561e-11	---+---+-----+---+--++---+-++---+-	43.37	-1.297e-04	2.155e-05	1.751e-09	25	22339	40.98	-8.514e-05	2.568e-05	9.161e-04	9	11256	64.29	-8.21519e-05	1.97727e-05	3.25539e-05	23662	-0.000245	3.9647e-05	6.42958e-10	5019	0.000237207	4.836e-03	1.094e-03	9.939e-06	65.19	19	25600	True	-0.00046885	0.000119529	9.95727e-05	542	True
cg22623033	19	3653592	PIP5K1C	0			II	II	0	7.349e-05	9.906e-06	1.184e-13	++++++-+++++++--+++++-++-+++++++-+	0	6.779e-05	1.173e-05	7.480e-09	25	22333	0	8.767e-05	1.850e-05	2.154e-06	9	11248	0	6.66007e-05	1.22373e-05	5.25625e-08	23653	0.000105609	2.34359e-05	6.59714e-06	5015	0.140095	-3.154e-03	6.443e-04	9.807e-07	0	19	25594	True	0.000157402	4.20175e-05	0.000200005	541	True
cg23048494	1	153517384	S100A4	0	Promoter_Associated		II	II	0	-9.453e-05	1.429e-05	3.677e-11	-----+------++------++---------+--	5.1	-1.054e-04	1.778e-05	3.060e-09	25	22332	17.48	-7.472e-05	2.401e-05	1.856e-03	9	11252	35.56	-8.4171e-05	1.67003e-05	4.65316e-07	23653	-0.000160232	3.81358e-05	2.65008e-05	5017	0.0677023	2.824e-03	9.126e-04	1.971e-03	39.52	19	25590	True	-1.42235e-05	7.47691e-05	0.849203	542	True
cg23597162	7	28102341	JAZF1	0	Unclassified		II	II	0	-1.485e-04	1.462e-05	3.176e-24	---------------+---------+--------	68.77	-1.676e-04	1.811e-05	2.180e-20	25	22338	0	-1.127e-04	2.477e-05	5.403e-06	9	11254	48.84	-0.000124013	1.72474e-05	6.46749e-13	23659	-0.000276426	4.07941e-05	1.23443e-11	5019	0.000579099	7.393e-03	9.784e-04	4.134e-14	47.59	19	25597	True	-0.000284934	9.56193e-05	0.00302031	542	True
cg23845009	11	34323678	ABTB2	0			II	II	0	1.328e-04	1.560e-05	1.724e-17	++-++++++++++++++++-+-++?+++-+++++	0	1.299e-04	1.948e-05	2.564e-11	24	21654	0	1.379e-04	2.606e-05	1.204e-07	9	11252	36.53	0.000121316	1.85789e-05	6.58657e-11	23661	0.00020764	4.01206e-05	2.27429e-07	5017	0.0508873	-3.576e-03	1.033e-03	5.374e-04	0	19	25598	True	9.25003e-05	8.67255e-05	0.28666	542	True
cg24048949	19	2893180	ZNF57	7715			II	II	0	-1.064e-04	1.686e-05	2.713e-10	---------------+------------+---+-	0	-1.173e-04	2.043e-05	9.237e-09	25	22342	0	-8.319e-05	2.985e-05	5.321e-03	9	11255	35.72	-8.75115e-05	2.18055e-05	5.98809e-05	23666	-0.000149398	3.5426e-05	2.47355e-05	5017	0.136829	5.426e-03	1.144e-03	2.092e-06	43.71	19	25603	True	-7.87359e-05	8.40257e-05	0.349178	540	True
cg25570328	2	108903952	SULT1C2	1142			II	II	0	-8.819e-05	1.180e-05	7.889e-14	----+---------+--+--++---+--+-----	67.97	-1.029e-04	1.445e-05	1.059e-12	25	22344	0	-5.866e-05	2.046e-05	4.136e-03	9	11250	16.5	-8.24858e-05	1.36858e-05	1.66934e-09	23663	-5.69997e-05	3.73441e-05	0.126926	5018	0.521658	4.796e-03	7.753e-04	6.169e-10	62.23	19	25600	True	-0.000244737	8.22043e-05	0.00304656	542	True
cg25767870	1	118188756	FAM46C	17745			II	II	0	-7.272e-05	1.055e-05	5.374e-12	-++----+----------+------+--------	10.85	-8.201e-05	1.372e-05	2.251e-09	25	22345	0	-5.929e-05	1.649e-05	3.245e-04	9	11250	0	-7.23928e-05	1.27891e-05	1.50935e-08	23663	-7.55562e-05	2.46358e-05	0.0021627	5018	0.909265	2.677e-03	7.132e-04	1.748e-04	0	19	25601	True	7.03808e-06	6.29851e-05	0.911072	542	False
cg25839744	20	49253648	RIPOR3	0			II	II	0	-7.799e-05	1.163e-05	2.021e-11	-+------+------+---+--------+?-+--	0	-7.838e-05	1.255e-05	4.238e-10	25	22342	0	-7.559e-05	3.097e-05	1.466e-02	8	6415	4.89	-7.62649e-05	1.55632e-05	9.56797e-07	18825	-7.89348e-05	2.34059e-05	0.000745066	5019	0.924323	3.087e-03	6.817e-04	5.938e-06	0	18	20763	True	1.1903e-05	5.94546e-05	0.841401	542	False
cg25941075	11	73729854	C2CD3	0			II	II	0	-6.371e-05	1.112e-05	1.004e-08	-----++-++-------------+-+--------	90.73	-1.091e-04	1.774e-05	7.739e-10	25	22315	19.23	-3.435e-05	1.427e-05	1.607e-02	9	11252	46.2	-5.10665e-05	1.26174e-05	5.18079e-05	23639	-0.000127388	3.213e-05	7.34698e-05	5015	0.0270346	2.305e-03	8.088e-04	4.367e-03	75.36	19	25587	True	-9.52277e-05	7.82184e-05	0.223995	537	True
cg26099045	2	64291800	PELI1	27985	Unclassified_Cell_type_specific		II	II	0	1.595e-04	2.106e-05	3.655e-14	+++++++++-+++++++-+++-++++++++++++	0	1.659e-04	2.753e-05	1.683e-09	25	22340	0	1.505e-04	3.271e-05	4.212e-06	9	11255	0	0.000144464	2.46591e-05	4.67252e-09	23662	0.0002642	5.47595e-05	1.40186e-06	5019	0.0461784	-6.787e-03	1.432e-03	2.151e-06	7.66	19	25600	True	0.000181907	0.000124501	0.144604	542	True
cg26252592	1	200993709	KIF21B	881			II	II	1	-7.044e-05	9.528e-06	1.428e-13	------------------+-------------+?	78.71	-8.373e-05	1.133e-05	1.464e-13	25	22328	0	-3.836e-05	1.761e-05	2.936e-02	8	9733	57.78	-7.76783e-05	1.2956e-05	2.02831e-09	22133	-5.8987e-05	1.71355e-05	0.000576615	5014	0.384257	3.548e-03	6.290e-04	1.686e-08	0	19	25590	True	-0.000126374	4.6553e-05	0.00685884	541	True
cg27278843	2	74215176	TET3	0	Promoter_Associated		II	II	0	-8.436e-05	1.164e-05	4.321e-13	---++-+++---------+--------------?	0	-8.608e-05	1.421e-05	1.382e-09	25	22336	24.98	-8.084e-05	2.031e-05	6.885e-05	8	9733	30.88	-6.90635e-05	1.40426e-05	8.73743e-07	22140	-0.000143904	2.9369e-05	9.59095e-07	5015	0.0215059	1.757e-03	7.795e-04	2.421e-02	0	19	25601	True	-4.75638e-05	6.15093e-05	0.439714	542	True
SE: standard error; I2: heterogeneity I²; eGFR: estimated glomerular filtration rate; CKD: chronic kidney disease
1Based on the results from Wuttke et al. (2019)
P-values were obtained from the Wald-test.
