# Supplementary material for: Meta-analyses identify DNA methylation associated with kidney function and damage
Source: Nat Commun. 2021 Dec 9;12:7174. doi: 10.1038/s41467-021-27234-3 (PMC8660832; doi:10.1038/s41467-021-27234-3)
Supplement: Supplementary file 8 — Supplementary Data 5 [file 41467_2021_27234_MOESM8_ESM.xlsx]

## Sheet: ST5_UACR_replicated
Supplementary Table 5. Replicated CpGs from meta-analysis of epigenome-wide association studies of UACR
probe annotation										UACR meta-analysis (combined discovery+replication)					UACR discovery						UACR replication						EA-meta-analysis-lookup				AA-meta-analysis-lookup					Microalbuminuria-meta-analysis-lookup							UACR association lookup in CKD-patients (GCKD study)
probeID	Chromosome	Position (b37)	Nearest Gene	Nearest Gene Distance	Regulatory Feature Group	SNPs	Infinium Design Type EPIC	Infinium Design Type 450k	GWAS locus +/- 1MB1	Effect size (meta-analysis)	SE (meta-analysis)	P-value (meta-analysis)	Direction of effects across cohorts (? - missing)	I2 (meta-analysis)	Effect size (discovery)	SE (discovery)	P-value (discovery)	Number of studies (discovery)	Number of individuals (discovery)	I2 (discovery)	Effect size (replication)	SE (replication)	P-value (replication)	Number of studies (replication)	Number of individuals (replication)	I2 (replication)	Effect size (EA-meta-analysis)	SE (EA-meta-analysis)	P-value (EA-meta-analysis)	Total number of individuals (EA-meta-analysis)	Effect size (AA-meta-analysis)	SE (AA-meta-analysis)	P-value (AA-meta-analysis)	Total number of individuals (AA-meta-analysis)	p-value ancestry heterogeneity (EA vs. AA)	Effect size (MA-meta-analysis)	SE (MA-meta-analysis)	P-value (MA-meta-analysis)	I2 (MA-meta-analysis)	Total number of studies (MA-meta-analysis)	Total number of individuals (MA-meta-analysis)	Effect directions identical in meta-analysis & MA-meta-analysis	Effect size (GCKD lookup)	SE (GCKD lookup)	P-value (GCKD lookup)	Number of individuals (GCKD lookup)	Effect directions consistent in meta-analysis & CKD-patients
cg00008629	9	115093661	PTBP3	0	Promoter_Associated_Cell_type_specific		II	II	0	-4.631e-03	6.690e-04	4.456e-12	+?------+---+----	0	-4.401e-03	8.076e-04	5.046e-08	13	10873	0	-5.134e-03	1.194e-03	1.724e-05	3	3610	0	-4.728e-03	8.514e-04	2.799e-08	9783	-0.00402306	0.00271356	0.138187	1317	0.804107	-1.648e-02	3.080e-03	8.759e-08	0	8	6806	True	-0.00200831	0.0020454	0.32663	542	True
cg02711608	19	47287964	SLC1A5	0	Promoter_Associated		II	II	0	-1.626e-03	2.279e-04	9.849e-13	-?-------+-+-----	0	-1.747e-03	3.072e-04	1.291e-08	13	10895	0	-1.477e-03	3.400e-04	1.394e-05	3	3610	0.33	-1.748e-03	3.186e-04	4.105e-08	9805	-0.000980415	0.00103776	0.34479	1317	0.479695	-5.403e-03	1.144e-03	2.311e-06	18.47	8	6825	True	0.000999766	0.000686535	0.145936	542	False
cg18181703	17	76354621	SOCS3	0	Promoter_Associated		II	II	0	-2.580e-03	3.528e-04	2.628e-13	-?--------+++----	45.88	-2.258e-03	4.248e-04	1.059e-07	13	10895	52.66	-3.295e-03	6.336e-04	1.979e-07	3	3610	0	-2.365e-03	4.502e-04	1.5e-07	9806	-0.00406038	0.00133224	0.00230529	1316	0.227875	-9.653e-03	1.593e-03	1.352e-09	17.8	8	6823	True	0.000280993	0.00112299	0.802519	541	False
cg22304262	19	47287778	SLC1A5	0	Promoter_Associated		II	II	0	-1.741e-03	2.922e-04	2.561e-09	-?++-------+-++--	12.07	-1.991e-03	3.746e-04	1.070e-07	13	10876	45.53	-1.353e-03	4.671e-04	3.782e-03	3	3610	0	-2.322e-03	4.025e-04	7.972e-09	9790	0.000906417	0.00104445	0.385483	1313	0.00392379	-6.255e-03	1.439e-03	1.375e-05	36.96	8	6813	True	0.000548959	0.000867679	0.527228	541	False
cg22959742	10	13913931	FRMD4A	0			II	II	0	2.023e-03	3.546e-04	1.161e-08	+?+-+++++++++++++	31.57	2.295e-03	4.198e-04	4.606e-08	13	10893	0	1.347e-03	6.622e-04	4.199e-02	3	3610	0	2.375e-03	4.414e-04	7.385e-08	9804	0.00204215	0.00139957	0.144529	1316	0.820416	7.464e-03	1.618e-03	3.974e-06	0	8	6825	True	-0.000804334	0.00108977	0.460804	541	False
cg23570810	11	315102	IFITM1	0	Unclassified_Cell_type_specific		II	II	0	-2.988e-03	4.596e-04	7.986e-11	-?-+--------+-+--	0	-2.987e-03	5.269e-04	1.433e-08	13	10890	50.7	-2.990e-03	9.399e-04	1.468e-03	3	3610	32.74	-2.646e-03	5.515e-04	1.604e-06	9803	-0.0047462	0.00174853	0.00663956	1314	0.252032	-8.053e-03	2.023e-03	6.897e-05	0	8	6825	True	0.00509849	0.00209963	0.0155274	522	False
cg24859433	6	30720203	IER3	7876			II	II	1	-1.007e-03	1.790e-04	1.843e-08	-?+------+-+--+--	76.97	-1.390e-03	2.564e-04	5.970e-08	13	10875	30.99	-6.433e-04	2.500e-04	1.007e-02	3	3610	47.27	-1.553e-03	2.745e-04	1.532e-08	9790	-0.00042566	0.000748699	0.569673	1312	0.157355	-5.432e-03	1.041e-03	1.804e-07	7.62	8	6820	True	-0.00136749	0.00059359	0.0216394	536	True
SE: standard error; I2: heterogeneity I²; UACR: urinary albumin-to-creatinine ratio
1Based on the results from Teumer et al. (2019)
P-values were obtained from the Wald-test.
