# Supplementary material for: Meta-analyses identify DNA methylation associated with kidney function and damage
Source: Nat Commun. 2021 Dec 9;12:7174. doi: 10.1038/s41467-021-27234-3 (PMC8660832; doi:10.1038/s41467-021-27234-3)
Supplement: Supplementary file 9 — Supplementary Data 6 [file 41467_2021_27234_MOESM9_ESM.xlsx]

## Sheet: ST6_eGFR_sugg
Supplementary Table 6. Suggestive CpGs from meta-analysis of epigenome-wide association studies of eGFR
probeID	Chromosome	Position (b37)	Nearest Gene	Nearest Gene Distance	Regulatory Feature Group	SNPs	Infinium Design Type EPIC	Infinium Design Type 450k	Effect size (meta-analysis)	SE (meta-analysis)	P-value (meta-analysis)	I2 (meta-analysis)	is in replicated CpG list	Effect size (discovery)	SE (discovery)	P-value (discovery)	Number of studies (discovery)	Number of individuals (discovery)	I2 (discovery)	Effect size (replication)	SE (replication)	P-value (replication)	Number of studies (replication)	Number of individuals (replication)	I2 (replication)	Effect size (EA-meta-analysis)	SE (EA-meta-analysis)	P-value (EA-meta-analysis)	I2 (EA-meta-analysis)	Total number of studies (EA-meta-analysis)	Total number of individuals (EA-meta-analysis)	Effect directions identical meta-analysis & EA-meta-analysis	Effect size (CKD-meta-analysis)	SE (CKD-meta-analysis)	P-value (CKD-meta-analysis)	I2 (CKD-meta-analysis)	Total number of studies (CKD-meta-analysis)	Total number of individuals (CKD-meta-analysis)	Effect directions consistent (opposite) in meta-analysis & CKD-meta-analysis	Overlap with suggestive UACR CpGs (ST7)
cg17944885	19	12225735	ZNF788	168			II	II	-1.748e-04	1.307e-05	8.742e-41	29.46	True	-1.860e-04	1.612e-05	8.610e-31	25	22340	57.3	-1.532e-04	2.232e-05	6.585e-12	9	11252	52.4	-2.009e-04	1.843e-05	1.162e-27	80.64	24	22891	True	7.554e-03	7.290e-04	3.679e-25	45.91	19	25599	True	True
cg23597162	7	28102341	JAZF1	0	Unclassified		II	II	-1.485e-04	1.462e-05	3.176e-24	68.77	True	-1.676e-04	1.811e-05	2.180e-20	25	22338	0	-1.127e-04	2.477e-05	5.403e-06	9	11254	48.84	-1.241e-04	1.737e-05	9.052e-13	70.33	24	22889	True	7.393e-03	9.784e-04	4.134e-14	47.59	19	25597	True	False
cg06158227	15	43662311	ZSCAN29	53	NonGene_Associated		II	II	-1.082e-04	1.188e-05	8.736e-20	0	True	-1.120e-04	1.453e-05	1.280e-14	25	22314	30.19	-1.005e-04	2.065e-05	1.141e-06	9	11257	0	-9.341e-05	1.607e-05	6.202e-09	0	24	22870	True	4.020e-03	8.145e-04	8.002e-07	0	19	25583	True	False
cg20777437	1	54619703	CDCP2	1024			II	II	-8.275e-05	9.672e-06	1.171e-17	0	True	-8.935e-05	1.212e-05	1.693e-13	25	22332	0	-7.119e-05	1.604e-05	9.136e-06	8	9733	0	-7.598e-05	1.204e-05	2.747e-10	0	23	21368	True	3.062e-03	6.436e-04	1.961e-06	75.62	19	25592	True	False
cg00501876	3	39193251	CSRNP1	0			II	II	-8.980e-05	1.051e-05	1.332e-17	64.41	True	-1.031e-04	1.317e-05	4.953e-15	25	22333	30.03	-6.643e-05	1.746e-05	1.419e-04	8	9730	33.82	-8.246e-05	1.272e-05	9.079e-11	45.03	23	21366	True	3.519e-03	6.938e-04	3.920e-07	0	19	25588	True	False
cg23845009	11	34323678	ABTB2	0			II	II	1.328e-04	1.560e-05	1.724e-17	0	True	1.299e-04	1.948e-05	2.564e-11	24	21654	0	1.379e-04	2.606e-05	1.204e-07	9	11252	36.53	1.160e-04	1.869e-05	5.507e-10	0	24	22893	True	-3.576e-03	1.033e-03	5.374e-04	0	19	25598	True	False
cg04460609	4	16532808	LDB2	0			II	II	-1.340e-04	1.622e-05	1.435e-16	78.04	True	-1.601e-04	2.033e-05	3.331e-15	25	22336	29.55	-8.819e-05	2.690e-05	1.042e-03	9	11257	0	-1.334e-04	1.978e-05	1.555e-11	78.82	24	22891	True	7.179e-03	1.064e-03	1.519e-11	0	19	25599	True	False
cg01817897	5	160365430	LINC02159	0		rs142643977: dist=22bp; MAF=0.083267	II	II	-7.712e-05	9.591e-06	8.948e-16	66.89	True	-6.836e-05	1.083e-05	2.769e-10	24	21639	38.44	-1.089e-04	2.063e-05	1.318e-07	9	11254	55.31	-6.280e-05	1.253e-05	5.342e-07	60.01	23	22193	True	3.644e-03	6.064e-04	1.868e-09	40.65	18	24900	True	False
cg00247963	16	20863151	REXO5	2161			II	II	-8.142e-05	1.058e-05	1.433e-14	80.71	True	-9.740e-05	1.270e-05	1.721e-14	25	22345	0	-4.509e-05	1.915e-05	1.854e-02	9	11255	0	-7.644e-05	1.300e-05	4.112e-09	85.6	24	22897	True	3.382e-03	6.721e-04	4.852e-07	0	19	25606	True	False
cg04540493	16	47048265	DNAJA2	40640			II	II	-7.150e-05	9.306e-06	1.553e-14	0	True	-7.627e-05	1.128e-05	1.368e-11	24	21638	0	-6.132e-05	1.646e-05	1.953e-04	9	11252	0	-6.509e-05	1.169e-05	2.590e-08	0	23	22193	True	4.138e-03	6.154e-04	1.763e-11	0	18	24898	True	False
cg20146909	1	90289611	LRRC8D	0			II	II	-8.306e-05	1.091e-05	2.652e-14	0	True	-8.496e-05	1.291e-05	4.709e-11	25	22341	0	-7.834e-05	2.039e-05	1.223e-04	9	11253	0	-8.593e-05	1.325e-05	8.801e-11	0	24	22894	True	8.329e-04	7.106e-04	2.411e-01	0	19	25601	True	False
cg08872425	10	131231406	MGMT	34041			II	II	-7.151e-05	9.438e-06	3.552e-14	77.85	True	-8.592e-05	1.162e-05	1.445e-13	25	22336	0	-4.361e-05	1.617e-05	6.999e-03	9	11251	35.07	-6.689e-05	1.145e-05	5.141e-09	74.65	24	22890	True	3.855e-03	6.141e-04	3.427e-10	79.7	19	25598	True	False
cg26099045	2	64291800	PELI1	27985	Unclassified_Cell_type_specific		II	II	1.595e-04	2.106e-05	3.655e-14	0	True	1.659e-04	2.753e-05	1.683e-09	25	22340	0	1.505e-04	3.271e-05	4.212e-06	9	11255	0	1.406e-04	2.480e-05	1.416e-08	0	24	22891	True	-6.787e-03	1.432e-03	2.151e-06	7.66	19	25600	True	False
cg13924998	7	41531155	INHBA	193556			II	II	-7.938e-05	1.056e-05	5.644e-14	0	True	-7.798e-05	1.243e-05	3.523e-10	25	22338	54.95	-8.303e-05	2.003e-05	3.406e-05	9	11251	42.53	-8.075e-05	1.281e-05	2.872e-10	0	24	22889	True	3.368e-03	5.826e-04	7.436e-09	42.25	19	25598	True	False
cg16428517	16	3317428	LINC00921	0	Unclassified		II	II	-9.674e-05	1.290e-05	6.460e-14	51.7	True	-1.096e-04	1.569e-05	2.877e-12	25	22339	36.55	-6.994e-05	2.266e-05	2.026e-03	9	11252	0	-9.722e-05	1.848e-05	1.434e-07	84.88	24	22891	True	4.979e-03	8.963e-04	2.779e-08	41.85	19	25602	True	False
cg01695994	17	80246403	LINC01970	1518			II	II	-8.960e-05	1.197e-05	7.191e-14	0	True	-9.014e-05	1.568e-05	8.985e-09	25	22341	0	-8.885e-05	1.854e-05	1.647e-06	9	11252	64.54	-8.782e-05	1.398e-05	3.366e-10	0	24	22894	True	2.624e-03	8.298e-04	1.563e-03	0	19	25601	True	False
cg25570328	2	108903952	SULT1C2	1142			II	II	-8.819e-05	1.180e-05	7.889e-14	67.97	True	-1.029e-04	1.445e-05	1.059e-12	25	22344	0	-5.866e-05	2.046e-05	4.136e-03	9	11250	16.5	-8.015e-05	1.379e-05	6.181e-09	55.14	24	22897	True	4.796e-03	7.753e-04	6.169e-10	62.23	19	25600	True	False
cg13235761	1	203561580	ATP2B4	34334			II	II	-6.930e-05	9.298e-06	9.155e-14	0	True	-6.657e-05	1.102e-05	1.550e-09	25	22336	47.45	-7.601e-05	1.731e-05	1.128e-05	9	11248	60.77	-5.947e-05	1.160e-05	2.911e-07	0	24	22892	True	2.664e-03	5.934e-04	7.106e-06	0	19	25593	True	False
cg22623033	19	3653592	PIP5K1C	0			II	II	7.349e-05	9.906e-06	1.184e-13	0	True	6.779e-05	1.173e-05	7.480e-09	25	22333	0	8.767e-05	1.850e-05	2.154e-06	9	11248	0	6.642e-05	1.240e-05	8.488e-08	0	24	22889	True	-3.154e-03	6.443e-04	9.807e-07	0	19	25594	True	False
cg04036920	11	33562503	KIAA1549L	1373			II	II	-1.064e-04	1.437e-05	1.330e-13	82.47	True	-1.295e-04	1.733e-05	7.902e-14	25	22341	33.65	-5.554e-05	2.567e-05	3.049e-02	8	9735	69.16	-1.023e-04	1.803e-05	1.369e-08	87.2	23	21375	True	7.195e-03	8.662e-04	9.856e-17	37.81	19	25600	True	True
cg26252592	1	200993709	KIF21B	881			II	II	-7.044e-05	9.528e-06	1.428e-13	78.71	True	-8.373e-05	1.133e-05	1.464e-13	25	22328	0	-3.836e-05	1.761e-05	2.936e-02	8	9733	57.78	-7.284e-05	1.314e-05	2.984e-08	52.09	23	21365	True	3.548e-03	6.290e-04	1.686e-08	0	19	25590	True	False
cg19946376	3	184035137	EIF4G1	0			I	I	-7.683e-05	1.042e-05	1.689e-13	0	True	-7.277e-05	1.294e-05	1.853e-08	25	22319	0	-8.433e-05	1.759e-05	1.643e-06	9	11253	0	-7.730e-05	1.312e-05	3.786e-09	0	24	22874	True	2.843e-03	6.771e-04	2.683e-05	0	19	25586	True	False
cg13641778	3	52879742	TMEM110-MUSTN1	0	Unclassified		II	II	-7.584e-05	1.046e-05	4.132e-13	0	True	-7.620e-05	1.286e-05	3.129e-09	24	21645	0	-7.515e-05	1.797e-05	2.904e-05	9	11255	62.79	-6.515e-05	1.261e-05	2.374e-07	0	24	22889	True	2.797e-03	6.696e-04	2.948e-05	0	19	25592	True	False
cg27278843	2	74215176	TET3	0	Promoter_Associated		II	II	-8.436e-05	1.164e-05	4.321e-13	0	True	-8.608e-05	1.421e-05	1.382e-09	25	22336	24.98	-8.084e-05	2.031e-05	6.885e-05	8	9733	30.88	-6.844e-05	1.413e-05	1.279e-06	0	23	21372	True	1.757e-03	7.795e-04	2.421e-02	0	19	25601	True	False
cg11544657	1	9968130	CTNNBIP1	0		rs2083577: dist=39bp; MAF=0.078275	II	II	-8.207e-05	1.150e-05	9.563e-13	0	True	-8.534e-05	1.401e-05	1.132e-09	25	22335	29.78	-7.533e-05	2.012e-05	1.814e-04	8	9739	33.48	-6.481e-05	1.417e-05	4.810e-06	0	23	21371	True	4.722e-03	7.466e-04	2.535e-10	52.75	19	25598	True	False
cg14012686	2	74785750	M1AP	0			II	II	-6.937e-05	9.737e-06	1.049e-12	0	True	-7.543e-05	1.211e-05	4.648e-10	25	22317	21.36	-5.826e-05	1.639e-05	3.772e-04	9	11254	65.44	-6.473e-05	1.202e-05	7.246e-08	66.91	24	22871	True	3.343e-03	6.148e-04	5.400e-08	0	19	25577	True	False
cg02304370	11	587926	PHRF1	0	Promoter_Associated_Cell_type_specific		II	II	1.089e-04	1.548e-05	2.005e-12	0	True	1.214e-04	1.999e-05	1.249e-09	25	22343	32.94	9.011e-05	2.446e-05	2.297e-04	9	11251	67.66	8.467e-05	1.790e-05	2.249e-06	37.02	24	22896	True	-8.106e-03	1.016e-03	1.512e-15	0	19	25600	True	False
cg15787712	19	13948243	MIR23A	770	Unclassified		II	II	-7.336e-05	1.044e-05	2.087e-12	83.8	True	-9.493e-05	1.358e-05	2.694e-12	25	22342	0	-4.217e-05	1.632e-05	9.777e-03	9	11251	0	-6.911e-05	1.243e-05	2.672e-08	62.69	24	22895	True	1.499e-03	7.030e-04	3.301e-02	23.14	19	25600	True	False
cg21745599	19	15755338	CYP4F3	0			II	II	-1.111e-04	1.597e-05	3.533e-12	48.64	False	-9.905e-05	1.815e-05	4.866e-08	23	17719	0	-1.524e-04	3.361e-05	5.822e-06	7	4892	50.02	-1.045e-04	2.367e-05	1.006e-05	78.67	21	12596	True	5.395e-03	1.041e-03	2.165e-07	0	17	16821	True	False
cg21382567	1	92263858	TGFBR3	0			II	II	-8.724e-05	1.257e-05	3.942e-12	0	True	-8.882e-05	1.529e-05	6.230e-09	25	22337	7.27	-8.392e-05	2.210e-05	1.459e-04	9	11256	65.99	-8.560e-05	1.575e-05	5.510e-08	0	24	22890	True	4.500e-03	8.531e-04	1.326e-07	22.99	19	25599	True	False
cg01004980	3	48883069	PRKAR2A	0		rs9284885: dist=31bp; MAF=0.167532	II	II	8.285e-05	1.197e-05	4.397e-12	66.64	False	6.888e-05	1.443e-05	1.822e-06	25	22328	35.31	1.136e-04	2.140e-05	1.116e-07	8	9739	29.21	8.104e-05	1.527e-05	1.123e-07	10.26	23	21367	True	-1.826e-03	6.171e-04	3.079e-03	0	19	25601	True	False
cg25767870	1	118188756	FAM46C	17745			II	II	-7.272e-05	1.055e-05	5.374e-12	10.85	True	-8.201e-05	1.372e-05	2.251e-09	25	22345	0	-5.929e-05	1.649e-05	3.245e-04	9	11250	0	-7.319e-05	1.290e-05	1.399e-08	23.24	24	22897	True	2.677e-03	7.132e-04	1.748e-04	0	19	25601	True	False
cg14029001	6	41998500	CCND3	0			I	I	-8.023e-05	1.165e-05	5.784e-12	0	True	-7.876e-05	1.415e-05	2.596e-08	25	22343	0	-8.334e-05	2.055e-05	5.002e-05	9	11252	0	-6.428e-05	1.449e-05	9.179e-06	0	24	22895	True	3.826e-03	7.604e-04	4.887e-07	0	19	25599	True	False
cg25423174	3	12236303	SYN2	2771	Unclassified_Cell_type_specific		II	II	-1.082e-04	1.573e-05	6.213e-12	35.55	False	-9.613e-05	1.846e-05	1.909e-07	25	22333	0	-1.401e-04	3.008e-05	3.206e-06	9	11252	0	-1.058e-04	1.942e-05	5.159e-08	46.51	24	22890	True	2.478e-03	9.130e-04	6.633e-03	0	19	25593	True	False
cg04173586	19	2167496	DOT1L	0			I	I	-1.802e-04	2.629e-05	7.033e-12	44.97	False	-1.533e-04	3.304e-05	3.497e-06	25	22295	0	-2.268e-04	4.339e-05	1.731e-07	8	9738	0	-1.640e-04	3.179e-05	2.495e-07	55.97	23	21338	True	3.547e-03	1.809e-03	4.989e-02	75.53	19	25559	True	False
cg13981001	9	130211749	RPL12	0		rs78356394: dist=43bp; MAF=0.500000	II	II	-6.548e-05	9.565e-06	7.621e-12	0	False	-6.022e-05	1.210e-05	6.406e-07	25	22332	38.1	-7.425e-05	1.563e-05	2.016e-06	9	11249	0.05	-7.006e-05	1.167e-05	1.928e-09	61.97	24	22885	True	1.737e-03	6.214e-04	5.173e-03	0	19	25588	True	False
cg01403010	22	38609534	MAFF	0	Unclassified		II	II	5.917e-05	8.651e-06	7.953e-12	83.31	False	4.521e-05	1.036e-05	1.275e-05	25	22332	5.32	9.131e-05	1.572e-05	6.359e-09	8	9738	13.19	5.014e-05	1.093e-05	4.480e-06	66.02	23	21368	True	-2.232e-03	5.701e-04	9.058e-05	70.16	19	25594	True	False
cg20732160	3	48590040	PFKFB4	0			II	II	-7.054e-05	1.032e-05	8.070e-12	0	True	-7.492e-05	1.222e-05	8.746e-10	25	22340	0	-5.967e-05	1.925e-05	1.936e-03	9	11254	15.55	-6.865e-05	1.280e-05	8.133e-08	35.72	24	22895	True	2.383e-03	6.833e-04	4.882e-04	0	19	25603	True	False
cg22534374	1	201511610	RPS10P7	21890			II	II	-1.113e-04	1.651e-05	1.561e-11	43.37	True	-1.297e-04	2.155e-05	1.751e-09	25	22339	40.98	-8.514e-05	2.568e-05	9.161e-04	9	11256	64.29	-8.575e-05	1.988e-05	1.610e-05	16.96	24	22890	True	4.836e-03	1.094e-03	9.939e-06	65.19	19	25600	True	False
cg05503062	15	90324339	MESP2	2357	Unclassified_Cell_type_specific		II	II	-7.235e-05	1.078e-05	1.949e-11	0	False	-6.891e-05	1.314e-05	1.566e-07	25	22329	0	-7.945e-05	1.887e-05	2.552e-05	8	9737	0	-6.394e-05	1.370e-05	3.058e-06	0	23	21364	True	1.793e-03	7.108e-04	1.165e-02	0	19	25596	True	False
cg25839744	20	49253648	RIPOR3	0			II	II	-7.799e-05	1.163e-05	2.021e-11	0	True	-7.838e-05	1.255e-05	4.238e-10	25	22342	0	-7.559e-05	3.097e-05	1.466e-02	8	6415	4.89	-7.254e-05	1.576e-05	4.144e-06	0	23	18052	True	3.087e-03	6.817e-04	5.938e-06	0	18	20763	True	False
cg08796240	16	70733832	VAC14	0			I	I	-9.388e-05	1.401e-05	2.054e-11	84.44	False	-7.774e-05	1.539e-05	4.353e-07	25	22336	42.22	-1.720e-04	3.386e-05	3.755e-07	9	11258	57.59	-8.625e-05	1.856e-05	3.380e-06	36.78	24	22888	True	2.821e-03	5.945e-04	2.094e-06	87.38	19	25603	True	False
cg06853836	6	169399712	LOC101929460	34553			II	II	-8.332e-05	1.246e-05	2.305e-11	45.6	True	-9.577e-05	1.548e-05	6.118e-10	24	21646	0	-6.037e-05	2.102e-05	4.081e-03	9	11257	0	-8.541e-05	1.506e-05	1.415e-08	64.61	24	22888	True	4.376e-03	8.287e-04	1.286e-07	0	19	25605	True	False
cg20674658	1	201969012	RNPEP	0	Gene_Associated	rs3795623: dist=18bp; MAF=0.500000	II	II	8.578e-05	1.284e-05	2.403e-11	0	False	7.740e-05	1.665e-05	3.347e-06	25	22308	0	9.807e-05	2.018e-05	1.168e-06	8	9734	0	8.681e-05	1.545e-05	1.919e-08	0	23	21350	True	-4.052e-03	8.845e-04	4.631e-06	53.9	19	25582	True	False
cg03630596	9	139925856	C9orf139	0	Promoter_Associated		II	II	-8.267e-05	1.238e-05	2.444e-11	87.14	False	-1.091e-04	1.560e-05	2.639e-12	25	22332	8.85	-3.762e-05	2.035e-05	6.460e-02	9	11252	53.56	-6.774e-05	1.517e-05	8.013e-06	90.16	24	22884	True	4.134e-03	8.437e-04	9.578e-07	0	19	25590	True	False
cg23048494	1	153517384	S100A4	0	Promoter_Associated		II	II	-9.453e-05	1.429e-05	3.677e-11	5.1	True	-1.054e-04	1.778e-05	3.060e-09	25	22332	17.48	-7.472e-05	2.401e-05	1.856e-03	9	11252	35.56	-8.167e-05	1.688e-05	1.305e-06	0	24	22884	True	2.824e-03	9.126e-04	1.971e-03	39.52	19	25590	True	False
cg08232654	14	25075816	GZMH	0			II	II	-6.358e-05	9.615e-06	3.795e-11	0	False	-6.138e-05	1.210e-05	3.959e-07	25	22330	7.33	-6.733e-05	1.583e-05	2.106e-05	9	11253	15.45	-5.749e-05	1.154e-05	6.278e-07	16.1	24	22888	True	1.829e-03	6.324e-04	3.830e-03	0	19	25594	True	False
cg03297731	16	30124293	GDPD3	0	Unclassified		II	II	-7.036e-05	1.066e-05	4.118e-11	80.98	True	-8.942e-05	1.352e-05	3.726e-11	25	22327	22.07	-3.901e-05	1.734e-05	2.445e-02	9	11251	40.09	-5.209e-05	1.283e-05	4.937e-05	33.65	24	22891	True	3.121e-03	6.982e-04	7.811e-06	0	19	25599	True	False
cg06930757	19	51216389	SHANK1	0	Unclassified_Cell_type_specific	rs112223111: dist=1bp; MAF=0.500000	II	II	9.135e-05	1.386e-05	4.381e-11	0	True	9.558e-05	1.770e-05	6.624e-08	25	22337	39.66	8.463e-05	2.229e-05	1.468e-04	9	11257	45.72	6.752e-05	1.699e-05	7.093e-05	0	24	22892	True	-1.551e-03	8.979e-04	8.404e-02	23.42	19	25600	True	False
cg16527877	1	92036018	CDC7	44697			II	II	-7.574e-05	1.157e-05	5.869e-11	81.61	True	-9.865e-05	1.518e-05	8.012e-11	25	22337	17.13	-4.396e-05	1.788e-05	1.393e-02	8	9736	42.51	-5.231e-05	1.357e-05	1.161e-04	72.25	23	21373	True	3.880e-03	7.677e-04	4.331e-07	41.99	19	25598	True	False
cg16834011	22	19931790	COMT	0			II	II	-9.454e-05	1.447e-05	6.343e-11	0	True	-9.606e-05	1.788e-05	7.809e-08	25	22317	19.28	-9.166e-05	2.460e-05	1.949e-04	9	11258	39.63	-9.699e-05	1.829e-05	1.146e-07	0	24	22872	True	2.944e-03	9.257e-04	1.469e-03	5.36	19	25584	True	False
cg05958351	16	2804731	SRRM2	0	Promoter_Associated_Cell_type_specific		II	II	-6.504e-05	9.953e-06	6.370e-11	33.67	False	-5.727e-05	1.179e-05	1.194e-06	25	22334	4.73	-8.427e-05	1.856e-05	5.590e-06	9	11250	0	-6.805e-05	1.234e-05	3.462e-08	59.48	24	22891	True	2.728e-04	6.409e-04	6.703e-01	0	19	25598	True	False
cg08080174	16	72992580	ZFHX3	0			I	I	-8.628e-05	1.322e-05	6.682e-11	0	True	-8.616e-05	1.574e-05	4.420e-08	25	22319	0	-8.659e-05	2.434e-05	3.747e-04	9	11253	27.49	-1.064e-04	1.617e-05	4.602e-11	0	24	22874	True	3.989e-03	8.421e-04	2.163e-06	0	19	25585	True	False
cg20631044	19	41255890	C19orf54	62	Promoter_Associated		II	II	-6.459e-05	9.905e-06	6.993e-11	0	False	-6.139e-05	1.256e-05	1.024e-06	25	22340	0	-6.985e-05	1.611e-05	1.444e-05	9	11255	8.81	-6.678e-05	1.109e-05	1.715e-09	0	24	22895	True	1.536e-03	6.408e-04	1.652e-02	0	19	25602	True	False
cg15393221	19	40919485	PRX	214			II	II	9.675e-05	1.492e-05	8.990e-11	0	False	9.088e-05	1.986e-05	4.752e-06	25	22333	19.18	1.044e-04	2.262e-05	3.937e-06	9	11253	35.81	8.024e-05	1.777e-05	6.308e-06	0	24	22888	True	-4.012e-03	1.007e-03	6.811e-05	0	19	25598	True	False
cg25326952	7	148720088	PDIA4	0		rs10243245: dist=19bp; MAF=0.163538	II	II	-8.333e-05	1.290e-05	1.052e-10	0	False	-8.387e-05	1.644e-05	3.394e-07	24	22151	0	-8.247e-05	2.081e-05	7.368e-05	8	9734	0	-8.462e-05	1.422e-05	2.645e-09	0	22	21185	True	3.582e-03	8.613e-04	3.205e-05	0	19	25597	True	False
cg13976502	14	74227875	ELMSAN1	0			II	II	-7.585e-05	1.179e-05	1.241e-10	0	True	-7.775e-05	1.456e-05	9.375e-08	25	22310	3.03	-7.224e-05	2.008e-05	3.200e-04	9	11247	0	-5.748e-05	1.439e-05	6.461e-05	0	24	22871	True	1.724e-03	7.888e-04	2.886e-02	0	19	25589	True	False
cg27493411	7	101555711	CUX1	0		rs112401044: dist=2bp; MAF=0.500000	I	I	-8.959e-05	1.394e-05	1.296e-10	0	False	-9.179e-05	1.738e-05	1.283e-07	25	22332	0	-8.563e-05	2.333e-05	2.427e-04	9	11255	0	-8.094e-05	1.691e-05	1.687e-06	0	24	22886	True	2.607e-03	9.169e-04	4.466e-03	0	19	25594	True	False
cg12065228	1	19652788	PQLC2	0			I	I	9.047e-05	1.409e-05	1.365e-10	0	True	9.530e-05	1.694e-05	1.841e-08	24	21639	0	7.960e-05	2.540e-05	1.724e-03	9	11255	15.88	8.738e-05	1.638e-05	9.532e-08	0	24	22881	True	-5.144e-03	8.972e-04	9.845e-09	0	19	25589	True	False
cg02543993	7	5736195	RNF216	0			I	I	-8.687e-05	1.355e-05	1.453e-10	66.8	False	-7.467e-05	1.527e-05	1.009e-06	25	22332	24.6	-1.322e-04	2.942e-05	7.001e-06	9	11258	30.9	-8.180e-05	1.683e-05	1.177e-06	0	24	22888	True	5.702e-03	8.515e-04	2.127e-11	0	19	25598	True	False
cg05255330	18	3498963	DLGAP1	0			II	II	1.036e-04	1.616e-05	1.456e-10	0	True	9.875e-05	1.730e-05	1.143e-08	25	22345	16.86	1.368e-04	4.531e-05	2.525e-03	8	6416	29.43	8.297e-05	2.148e-05	1.122e-04	57.95	23	18054	True	-4.617e-03	1.008e-03	4.635e-06	8.72	18	20766	True	False
cg08894588	16	58027941	ZNF319	630		rs112715840: dist=44bp; MAF=0.060703	II	II	-6.325e-05	9.928e-06	1.879e-10	87.34	False	-8.452e-05	1.248e-05	1.284e-11	25	22340	37.32	-2.665e-05	1.638e-05	1.037e-01	8	9734	31.28	-5.113e-05	1.193e-05	1.826e-05	83.79	23	21375	True	2.974e-03	5.913e-04	4.912e-07	68.31	19	25601	True	False
cg15996397	2	100831189	LINC01104	0	Unclassified_Cell_type_specific		I	I	-7.625e-05	1.197e-05	1.902e-10	0	True	-7.915e-05	1.405e-05	1.768e-08	25	22321	31.04	-6.855e-05	2.287e-05	2.719e-03	9	11255	44.8	-7.168e-05	1.519e-05	2.375e-06	0	24	22878	True	2.768e-03	7.404e-04	1.850e-04	0	19	25591	True	False
cg09610644	3	197249274	BDH1	0			II	II	-8.750e-05	1.374e-05	1.922e-10	0	True	-8.910e-05	1.628e-05	4.398e-08	25	22336	40	-8.352e-05	2.564e-05	1.123e-03	9	11258	69.1	-7.213e-05	1.735e-05	3.223e-05	0	24	22888	True	2.402e-03	6.745e-04	3.687e-04	79.45	19	25600	True	False
cg07888884	17	25886793	KSR1	0	Unclassified_Cell_type_specific		II	II	-6.296e-05	9.891e-06	1.948e-10	0	True	-7.001e-05	1.272e-05	3.699e-08	25	22338	25.24	-5.217e-05	1.574e-05	9.143e-04	9	11251	22	-6.188e-05	1.174e-05	1.362e-07	43.24	24	22893	True	2.559e-03	6.396e-04	6.297e-05	0	19	25597	True	False
cg14322343	9	93863472	LINC00484	17871			II	II	-5.417e-05	8.553e-06	2.399e-10	0	False	-5.071e-05	9.873e-06	2.805e-07	25	22340	26.13	-6.457e-05	1.712e-05	1.623e-04	9	11255	54.16	-4.299e-05	1.088e-05	7.772e-05	0	24	22892	True	2.738e-03	5.576e-04	9.052e-07	0	19	25603	True	False
cg11787791	1	153329460	S100A9	869			II	II	-6.327e-05	9.991e-06	2.409e-10	71.21	False	-5.049e-05	1.212e-05	3.104e-05	25	22327	0	-9.039e-05	1.765e-05	3.040e-07	9	11258	0	-5.357e-05	1.163e-05	4.096e-06	49.27	24	22880	True	3.068e-03	6.418e-04	1.752e-06	0	19	25599	True	False
cg00013733	19	1423273	DAZAP1	0	Gene_Associated_Cell_type_specific		II	II	3.270e-05	5.174e-06	2.621e-10	0	False	3.168e-05	5.987e-06	1.208e-07	25	22335	38.08	3.569e-05	1.028e-05	5.197e-04	9	11253	11.58	5.414e-05	9.238e-06	4.610e-09	0	24	22889	True	-1.744e-03	3.396e-04	2.829e-07	0	19	25603	True	False
cg24048949	19	2893180	ZNF57	7715			II	II	-1.064e-04	1.686e-05	2.713e-10	0	True	-1.173e-04	2.043e-05	9.237e-09	25	22342	0	-8.319e-05	2.985e-05	5.321e-03	9	11255	35.72	-8.722e-05	2.198e-05	7.268e-05	49.38	24	22895	True	5.426e-03	1.144e-03	2.092e-06	43.71	19	25603	True	False
cg26033520	10	74004071	ANAPC16	8453	Unclassified		I	I	1.101e-04	1.745e-05	2.812e-10	0	False	1.094e-04	2.073e-05	1.312e-07	24	22199	0	1.117e-04	3.231e-05	5.446e-04	9	11252	0	8.675e-05	2.191e-05	7.489e-05	0	23	22759	True	-5.815e-03	1.103e-03	1.363e-07	0	19	25538	True	False
cg15616998	1	40435396	MFSD2A	0			II	II	-5.515e-05	8.758e-06	3.042e-10	0	True	-5.273e-05	9.934e-06	1.108e-07	25	22326	20.03	-6.359e-05	1.856e-05	6.120e-04	8	9727	55.58	-3.349e-05	1.168e-05	4.158e-03	0	23	21362	True	2.528e-03	5.654e-04	7.787e-06	0	19	25587	True	False
cg16618493	1	154978980	ZBTB7B	0			II	II	-5.644e-05	8.971e-06	3.154e-10	73.99	True	-6.943e-05	1.115e-05	4.812e-10	25	22329	0	-3.262e-05	1.510e-05	3.069e-02	8	9735	1.4	-5.738e-05	1.102e-05	1.919e-07	16.03	23	21365	True	2.623e-03	5.707e-04	4.287e-06	41.01	19	25589	True	False
cg06493781	18	8785491	MTCL1	0			II	II	-6.098e-05	9.703e-06	3.278e-10	0	True	-6.102e-05	1.147e-05	1.036e-07	25	22326	5.57	-6.090e-05	1.820e-05	8.193e-04	9	11252	0	-6.149e-05	1.259e-05	1.041e-06	0	24	22883	True	1.704e-03	6.319e-04	7.018e-03	0	19	25595	True	False
cg08134678	12	57872430	ARHGAP9	0			I	I	-9.180e-05	1.462e-05	3.427e-10	0	True	-1.008e-04	1.768e-05	1.194e-08	25	22316	25.39	-7.233e-05	2.600e-05	5.408e-03	8	9732	25.82	-9.485e-05	1.812e-05	1.646e-07	0	23	21356	True	1.936e-03	9.589e-04	4.349e-02	74.66	19	25576	True	False
cg22593432	13	32575905	FRY-AS1	22290	Unclassified_Cell_type_specific		II	II	-7.920e-05	1.263e-05	3.578e-10	0	False	-8.290e-05	1.571e-05	1.318e-07	25	22336	35.77	-7.246e-05	2.123e-05	6.429e-04	9	11248	10.74	-7.401e-05	1.523e-05	1.174e-06	0	24	22893	True	3.098e-03	8.262e-04	1.774e-04	24.41	19	25596	True	False
cg05429117	10	83630419	NRG3	4650			II	II	1.001e-04	1.597e-05	3.611e-10	0	False	9.569e-05	1.966e-05	1.131e-06	25	22338	0	1.087e-04	2.738e-05	7.150e-05	9	11257	8.82	7.811e-05	1.994e-05	8.959e-05	0	24	22889	True	-4.484e-03	1.061e-03	2.377e-05	85.35	19	25606	True	False
cg26340968	19	3798367	MIR1268A	0	Unclassified_Cell_type_specific		II	II	8.813e-05	1.410e-05	4.086e-10	0	False	8.890e-05	1.711e-05	2.052e-07	24	22248	40.43	8.651e-05	2.488e-05	5.058e-04	9	11251	0	9.163e-05	1.736e-05	1.300e-07	0	23	22803	True	-3.931e-03	9.231e-04	2.056e-05	0	19	25583	True	False
cg13408344	15	31631240	KLF13	0	Promoter_Associated_Cell_type_specific		II	II	-7.812e-05	1.251e-05	4.305e-10	26.14	False	-6.912e-05	1.471e-05	2.635e-06	25	22323	28.86	-1.017e-04	2.379e-05	1.929e-05	9	11254	43.69	-6.099e-05	1.570e-05	1.021e-04	0	24	22884	True	3.700e-03	8.128e-04	5.303e-06	0	19	25587	True	False
cg18194850	3	67699305	SUCLG2	0			II	II	9.720e-05	1.557e-05	4.336e-10	32.7	True	1.096e-04	1.862e-05	3.913e-09	25	22331	0	6.825e-05	2.840e-05	1.626e-02	9	11258	0	8.994e-05	1.957e-05	4.318e-06	69.53	24	22887	True	-3.881e-03	8.773e-04	9.692e-06	0	19	25603	True	False
cg11935041	5	150977390	FAT2	28885			II	II	-6.957e-05	1.115e-05	4.462e-10	0	False	-7.045e-05	1.380e-05	3.331e-07	25	22343	6.46	-6.791e-05	1.893e-05	3.350e-04	8	9737	62.93	-6.142e-05	1.353e-05	5.641e-06	0	23	21375	True	3.013e-03	7.472e-04	5.517e-05	83.09	19	25605	True	False
cg07242931	1	26034297	MAN1C1	0			II	II	-5.948e-05	9.574e-06	5.209e-10	0	True	-5.688e-05	1.045e-05	5.306e-08	25	22323	38.44	-7.301e-05	2.384e-05	2.194e-03	9	11252	10.48	-5.684e-05	1.224e-05	3.448e-06	0	24	22877	True	2.139e-03	5.808e-04	2.315e-04	0	19	25590	True	False
cg25561401	5	31799023	PDZD2	0			II	II	-5.229e-05	8.429e-06	5.491e-10	0	False	-4.920e-05	9.970e-06	8.036e-07	25	22337	0	-6.006e-05	1.578e-05	1.414e-04	9	11249	0	-5.468e-05	1.045e-05	1.666e-07	0	24	22896	True	1.649e-03	5.193e-04	1.497e-03	0	19	25599	True	False
cg10955164	22	39919237	ATF4	546	Promoter_Associated_Cell_type_specific		II	II	-6.352e-05	1.027e-05	6.230e-10	0	False	-6.245e-05	1.208e-05	2.334e-07	25	22341	16.51	-6.630e-05	1.951e-05	6.808e-04	9	11255	34.78	-5.509e-05	1.254e-05	1.122e-05	0	24	22894	True	1.182e-03	6.503e-04	6.919e-02	0	19	25604	True	False
cg06008406	10	661568	DIP2C	0			II	II	-6.337e-05	1.026e-05	6.476e-10	0	True	-6.568e-05	1.214e-05	6.252e-08	25	22328	0	-5.762e-05	1.919e-05	2.678e-03	9	11248	23.08	-5.983e-05	1.195e-05	5.536e-07	26.35	24	22889	True	1.406e-03	6.552e-04	3.183e-02	0	19	25597	True	False
cg04864179	7	128579964	IRF5	0	Unclassified		II	II	-8.531e-05	1.381e-05	6.483e-10	0	True	-9.442e-05	1.744e-05	6.148e-08	25	22342	0	-7.001e-05	2.261e-05	1.962e-03	9	11254	26.59	-7.864e-05	1.642e-05	1.676e-06	0	24	22895	True	2.644e-03	8.923e-04	3.049e-03	38.41	19	25602	True	False
cg09466818	19	18965708	UPF1	0			II	II	5.937e-05	9.618e-06	6.727e-10	0	False	5.718e-05	1.161e-05	8.409e-07	25	22339	17.15	6.417e-05	1.718e-05	1.877e-04	9	11249	0	5.079e-05	1.218e-05	3.054e-05	0	24	22893	True	-2.774e-03	6.371e-04	1.333e-05	0	19	25595	True	False
cg18702971	22	29920546	THOC5	0	Gene_Associated_Cell_type_specific		II	II	6.901e-05	1.119e-05	7.025e-10	0	False	7.089e-05	1.381e-05	2.861e-07	25	22317	0	6.541e-05	1.910e-05	6.163e-04	9	11251	6.21	6.515e-05	1.387e-05	2.643e-06	0	24	22876	True	-3.978e-03	7.475e-04	1.030e-07	0	19	25590	True	False
cg14205519	9	139925750	C9orf139	0			I	I	-6.553e-05	1.066e-05	7.884e-10	0	True	-7.088e-05	1.286e-05	3.521e-08	25	22283	16.55	-5.376e-05	1.907e-05	4.818e-03	9	11255	40.2	-4.849e-05	1.352e-05	3.334e-04	23.42	24	22844	True	2.806e-03	7.075e-04	7.315e-05	0	19	25554	True	False
cg01068906	16	50745944	NOD2	0			I	I	-8.888e-05	1.447e-05	8.040e-10	0	True	-9.370e-05	1.733e-05	6.468e-08	25	22332	28.15	-7.784e-05	2.626e-05	3.035e-03	9	11253	0	-8.487e-05	1.752e-05	1.268e-06	0	24	22887	True	4.874e-03	8.910e-04	4.506e-08	0	19	25593	True	False
cg05201300	5	172443740	ATP6V0E1	0			II	II	-7.813e-05	1.273e-05	8.336e-10	0	False	-8.284e-05	1.584e-05	1.696e-07	25	22339	2.15	-6.955e-05	2.138e-05	1.145e-03	9	11247	0	-7.411e-05	1.543e-05	1.556e-06	0	24	22892	True	1.171e-03	8.718e-04	1.794e-01	7.47	19	25594	True	False
cg08727202	22	37414747	TST	0			II	II	-5.102e-05	8.315e-06	8.485e-10	63.81	True	-6.055e-05	1.010e-05	2.046e-09	25	22339	14.76	-3.099e-05	1.464e-05	3.432e-02	9	11250	7.32	-4.884e-05	1.029e-05	2.081e-06	63.57	24	22894	True	1.850e-03	5.462e-04	7.072e-04	0	19	25598	True	False
cg00958412	12	125216731	SCARB1	45442			II	II	-4.320e-05	7.047e-06	8.782e-10	0	False	-4.058e-05	7.980e-06	3.673e-07	25	22333	0	-5.249e-05	1.502e-05	4.754e-04	9	11250	49.99	-4.135e-05	8.932e-06	3.673e-06	0	24	22887	True	1.175e-03	4.535e-04	9.590e-03	0	19	25593	True	False
cg05822017	16	57701317	ADGRG3	839			II	II	-5.030e-05	8.230e-06	9.863e-10	69.67	False	-4.110e-05	9.664e-06	2.106e-05	25	22338	0	-7.458e-05	1.570e-05	2.040e-06	8	9736	31.28	-4.894e-05	1.034e-05	2.220e-06	37.51	23	21373	True	6.646e-04	5.347e-04	2.139e-01	72.02	19	25604	True	False
cg04094640	16	27237122	NSMCE1	0			II	II	6.911e-05	1.132e-05	1.013e-09	39.18	False	5.888e-05	1.384e-05	2.102e-05	25	22341	0	8.970e-05	1.964e-05	4.967e-06	9	11255	54.02	6.101e-05	1.418e-05	1.682e-05	0	24	22891	True	-2.866e-03	7.427e-04	1.137e-04	73.28	19	25602	True	False
cg20898283	14	75920198	JDP2	0			II	II	-6.637e-05	1.087e-05	1.021e-09	46.16	False	-5.539e-05	1.353e-05	4.244e-05	25	22328	0	-8.635e-05	1.825e-05	2.233e-06	9	11257	67.6	-6.305e-05	1.322e-05	1.858e-06	60.59	24	22881	True	3.131e-03	6.783e-04	3.909e-06	0	19	25591	True	False
cg04158018	12	54696210	NFE2	1389			II	II	-9.302e-05	1.529e-05	1.162e-09	44.35	False	-7.897e-05	1.854e-05	2.041e-05	25	22334	0	-1.229e-04	2.703e-05	5.431e-06	9	11254	22.85	-8.955e-05	1.858e-05	1.442e-06	28.28	24	22888	True	3.187e-03	9.789e-04	1.132e-03	0	19	25597	True	False
cg23598480	2	60102800	MIR4432HG	483550		rs7561527: dist=34bp; MAF=0.124800	II	II	-6.245e-05	1.027e-05	1.201e-09	0	False	-6.556e-05	1.240e-05	1.247e-07	25	22331	34.43	-5.565e-05	1.833e-05	2.393e-03	8	9730	15.97	-3.471e-05	1.316e-05	8.321e-03	0	23	21365	True	3.009e-03	6.733e-04	7.845e-06	0	19	25586	True	False
cg05339037	19	13951168	MIR23A	3695	Promoter_Associated		II	II	-6.238e-05	1.027e-05	1.245e-09	0	False	-6.072e-05	1.393e-05	1.310e-05	25	22338	0	-6.434e-05	1.519e-05	2.288e-05	9	11251	0	-5.451e-05	1.202e-05	5.785e-06	0	24	22891	True	1.001e-03	6.934e-04	1.490e-01	0	19	25596	True	False
cg01885635	3	40566085	ZNF621	283	Promoter_Associated		II	II	6.693e-05	1.106e-05	1.433e-09	79.98	False	5.007e-05	1.339e-05	1.841e-04	25	22304	0	1.032e-04	1.962e-05	1.468e-07	9	11258	43.54	5.105e-05	1.361e-05	1.754e-04	74.61	24	22859	True	-4.129e-03	7.346e-04	1.897e-08	69.83	19	25573	True	False
cg02059849	8	142437898	PTP4A3	0			II	II	6.034e-05	9.980e-06	1.481e-09	0	True	6.381e-05	1.147e-05	2.636e-08	25	22333	0	4.952e-05	2.025e-05	1.448e-02	9	11252	15.56	5.121e-05	1.319e-05	1.037e-04	0	24	22890	True	-3.485e-03	6.427e-04	5.880e-08	0	19	25599	True	False
cg05261759	9	130498309	TOR2A	681	Promoter_Associated		II	II	7.473e-05	1.237e-05	1.545e-09	0	False	6.776e-05	1.456e-05	3.266e-06	24	21636	0	9.283e-05	2.347e-05	7.635e-05	9	11258	48.78	7.161e-05	1.616e-05	9.341e-06	0	24	22881	True	-3.470e-03	8.372e-04	3.402e-05	0	19	25587	True	False
cg26234885	7	100029046	MEPCE	0			II	II	-5.572e-05	9.266e-06	1.813e-09	0	False	-5.572e-05	1.084e-05	2.730e-07	25	22340	25.14	-5.573e-05	1.786e-05	1.810e-03	9	11254	7.3	-4.810e-05	1.204e-05	6.499e-05	32.74	24	22893	True	2.769e-03	5.918e-04	2.892e-06	0	19	25604	True	False
cg23227726	11	72143885	CLPB	0			II	II	-4.798e-05	7.981e-06	1.830e-09	0	False	-5.007e-05	9.614e-06	1.914e-07	25	22318	7.28	-4.336e-05	1.431e-05	2.447e-03	9	11253	58.39	-4.798e-05	9.779e-06	9.279e-07	0	24	22873	True	1.829e-03	5.043e-04	2.867e-04	0	19	25578	True	False
cg12013713	7	139760671	PARP12	0			II	II	-8.995e-05	1.497e-05	1.859e-09	43.47	False	-7.571e-05	1.840e-05	3.899e-05	25	22340	0	-1.178e-04	2.572e-05	4.677e-06	9	11256	51.76	-6.641e-05	1.813e-05	2.494e-04	0	24	22893	True	4.455e-03	9.755e-04	4.950e-06	84.66	19	25607	True	False
cg03919650	16	3306855	MEFV	228			II	II	-6.631e-05	1.104e-05	1.886e-09	80.63	False	-8.514e-05	1.380e-05	6.898e-10	25	22337	0	-3.290e-05	1.838e-05	7.350e-02	9	11255	54.32	-6.342e-05	1.360e-05	3.117e-06	88.12	24	22892	True	3.577e-03	7.102e-04	4.724e-07	75.11	19	25599	True	False
cg21684411	6	31431573	HCP5	0			II	II	-6.829e-05	1.137e-05	1.917e-09	0	False	-6.876e-05	1.312e-05	1.601e-07	25	22325	37.73	-6.688e-05	2.281e-05	3.365e-03	9	11248	0	-4.960e-05	1.583e-05	1.726e-03	0	24	22880	True	2.056e-03	7.397e-04	5.437e-03	12.69	19	25587	True	False
cg17511532	7	41356278	LINC01449	183179			II	II	-5.667e-05	9.446e-06	1.989e-09	82.26	False	-4.325e-05	1.101e-05	8.541e-05	25	22315	0	-9.415e-05	1.840e-05	3.101e-07	9	11257	16.97	-5.541e-05	1.141e-05	1.210e-06	80.57	24	22873	True	2.363e-03	5.585e-04	2.328e-05	72.61	19	25582	True	False
cg07589342	1	212392508	LOC101929541	0		rs6540732: dist=24bp; MAF=0.465256	II	II	-5.341e-05	8.907e-06	2.028e-09	68.78	False	-4.450e-05	1.020e-05	1.293e-05	25	22294	21.94	-8.194e-05	1.826e-05	7.242e-06	8	9732	0	-4.245e-05	1.150e-05	2.233e-04	0	23	21351	True	4.281e-03	5.950e-04	6.230e-13	0	19	25595	True	False
cg11942910	6	167738425	TTLL2	148			II	II	-6.746e-05	1.129e-05	2.307e-09	0	False	-6.548e-05	1.237e-05	1.206e-07	22	17006	0	-7.737e-05	2.764e-05	5.114e-03	7	4886	0	-6.192e-05	1.585e-05	9.372e-05	21.41	20	11889	True	2.218e-03	6.991e-04	1.512e-03	0	16	16109	True	False
cg12836643	22	39129370	GTPBP1	0	Gene_Associated		II	II	5.745e-05	9.634e-06	2.473e-09	0	False	5.366e-05	1.186e-05	6.027e-06	25	22334	31.27	6.481e-05	1.653e-05	8.788e-05	9	11251	0	4.262e-05	1.194e-05	3.591e-04	0	24	22888	True	-1.840e-03	6.339e-04	3.704e-03	85.41	19	25599	True	False
cg04011474	2	28904455	LOC100505774	27460	Unclassified		II	II	-7.629e-05	1.282e-05	2.665e-09	0	False	-8.158e-05	1.570e-05	2.042e-07	25	22340	9.34	-6.570e-05	2.220e-05	3.075e-03	8	9731	58.63	-6.900e-05	1.621e-05	2.078e-05	0	23	21372	True	9.137e-04	8.404e-04	2.770e-01	0	19	25596	True	False
cg04578362	2	145592759	TEX41	0			II	II	-7.872e-05	1.323e-05	2.701e-09	54.4	True	-9.414e-05	1.684e-05	2.261e-08	25	22327	17.78	-5.382e-05	2.140e-05	1.190e-02	9	11257	46.76	-6.434e-05	1.598e-05	5.692e-05	62.29	24	22882	True	4.259e-03	8.640e-04	8.251e-07	0	19	25589	True	False
cg16408555	2	8787097	ID2-AS1	24016			II	II	-6.075e-05	1.022e-05	2.787e-09	56.99	False	-7.078e-05	1.216e-05	5.785e-09	25	22333	0	-3.655e-05	1.888e-05	5.292e-02	9	11251	11.25	-5.395e-05	1.232e-05	1.197e-05	62.22	24	22888	True	3.220e-03	6.537e-04	8.413e-07	0	19	25592	True	False
cg20004659	17	48738490	ABCC3	0			II	II	-7.433e-05	1.252e-05	2.881e-09	0	True	-8.100e-05	1.487e-05	5.111e-08	24	18378	5.12	-5.811e-05	2.319e-05	1.222e-02	8	9732	53.31	-5.586e-05	1.689e-05	9.386e-04	0	22	17421	True	1.961e-03	8.589e-04	2.242e-02	0	18	21646	True	False
cg03217337	20	32447030	CHMP4B	4857	Unclassified_Cell_type_specific		I	I	-6.025e-05	1.015e-05	2.887e-09	0	False	-5.827e-05	1.224e-05	1.943e-06	25	22340	0	-6.459e-05	1.813e-05	3.674e-04	9	11254	47.91	-4.854e-05	1.315e-05	2.229e-04	0	24	22893	True	2.201e-03	6.591e-04	8.406e-04	0	19	25602	True	False
cg02145310	10	80844809	ZMIZ1	0			II	II	-5.794e-05	9.764e-06	2.964e-09	0	False	-6.183e-05	1.229e-05	4.900e-07	23	21408	27.91	-5.128e-05	1.607e-05	1.422e-03	9	11252	20.02	-5.483e-05	1.144e-05	1.635e-06	0	23	22648	True	1.811e-03	6.135e-04	3.164e-03	0	19	25602	True	False
cg03479289	11	33563377	KIAA1549L	499			II	II	-5.635e-05	9.502e-06	3.020e-09	88.75	False	-7.576e-05	1.152e-05	4.775e-11	25	22341	51.39	-1.499e-05	1.682e-05	3.728e-01	9	11254	46.8	-5.947e-05	1.155e-05	2.642e-07	91.09	24	22894	True	4.153e-03	6.173e-04	1.721e-11	47.62	19	25600	True	False
cg18943655	1	32209578	ADGRB2	0			II	II	-5.128e-05	8.669e-06	3.320e-09	0	True	-5.478e-05	9.956e-06	3.752e-08	25	22326	0	-4.030e-05	1.763e-05	2.227e-02	8	9737	0	-5.235e-05	1.107e-05	2.262e-06	63.58	23	21368	True	3.474e-03	5.581e-04	4.829e-10	0	19	25602	True	False
cg05492904	15	51604503	CYP19A1	0			II	II	-7.476e-05	1.267e-05	3.621e-09	42.47	True	-8.671e-05	1.558e-05	2.606e-08	25	22331	25.46	-5.141e-05	2.177e-05	1.822e-02	9	11250	65.33	-7.874e-05	1.487e-05	1.199e-07	68.45	24	22884	True	4.011e-03	8.353e-04	1.567e-06	40.15	19	25586	True	False
cg10960375	3	42694144	LOC101928323	0		rs113564504: dist=29bp; MAF=0.500000	II	II	-5.723e-05	9.716e-06	3.853e-09	62.59	True	-6.806e-05	1.176e-05	7.130e-09	25	22320	0	-3.393e-05	1.725e-05	4.916e-02	9	11256	13.64	-4.768e-05	1.207e-05	7.834e-05	0	24	22877	True	2.782e-03	6.248e-04	8.482e-06	53.98	19	25587	True	False
cg22804528	3	124780157	HEG1	5355			II	II	-4.225e-05	7.195e-06	4.304e-09	0	False	-4.001e-05	8.027e-06	6.199e-07	25	22329	0	-5.140e-05	1.623e-05	1.542e-03	9	11253	11.69	-5.069e-05	9.845e-06	2.630e-07	0	24	22885	True	2.049e-03	4.843e-04	2.319e-05	23.76	19	25594	True	False
cg14728380	17	80280330	SECTM1	0	Unclassified_Cell_type_specific		I	I	1.098e-04	1.871e-05	4.375e-09	0	False	9.806e-05	2.321e-05	2.385e-05	25	22330	11.64	1.316e-04	3.162e-05	3.147e-05	9	11257	0	8.569e-05	2.324e-05	2.265e-04	70.82	24	22888	True	-3.057e-03	1.245e-03	1.405e-02	0	19	25595	True	False
cg18651578	20	5844315	C20orf196	0			II	II	-6.384e-05	1.088e-05	4.377e-09	74.24	False	-7.886e-05	1.328e-05	2.899e-09	25	22341	0	-3.326e-05	1.895e-05	7.932e-02	9	11252	41.42	-5.233e-05	1.341e-05	9.527e-05	33.34	24	22893	True	4.070e-03	7.236e-04	1.856e-08	27.71	19	25601	True	True
cg07021906	16	87866833	SLC7A5	0			I	I	8.881e-05	1.514e-05	4.431e-09	0	False	8.987e-05	1.913e-05	2.631e-06	25	22340	23.22	8.703e-05	2.475e-05	4.376e-04	9	11252	14.04	7.962e-05	1.872e-05	2.097e-05	0	24	22894	True	-2.362e-03	1.033e-03	2.222e-02	0	19	25601	True	False
cg12041266	11	75050147	ARRB1	0			II	II	-6.612e-05	1.128e-05	4.534e-09	0	False	-6.054e-05	1.307e-05	3.602e-06	25	22322	0	-8.241e-05	2.232e-05	2.227e-04	9	11258	34.69	-6.588e-05	1.346e-05	9.781e-07	22.08	24	22885	True	1.715e-03	7.120e-04	1.601e-02	0	19	25598	True	False
cg08062273	3	45641120	LIMD1	0			II	II	-5.178e-05	8.836e-06	4.615e-09	73.64	False	-6.446e-05	1.098e-05	4.265e-09	25	22331	5.63	-2.842e-05	1.490e-05	5.640e-02	8	9729	0	-3.494e-05	1.087e-05	1.309e-03	59.09	23	21370	True	2.050e-03	5.788e-04	3.979e-04	0	19	25590	True	False
cg01799015	19	707791	PALM	1161			II	II	-7.617e-05	1.301e-05	4.772e-09	0	False	-8.522e-05	1.632e-05	1.764e-07	25	22322	0	-6.039e-05	2.156e-05	5.087e-03	9	11252	27.01	-5.373e-05	1.564e-05	5.938e-04	0	24	22880	True	2.713e-03	8.580e-04	1.564e-03	0	19	25582	True	False
cg18808777	6	31431503	HCP5	0			II	II	-1.857e-04	3.174e-05	4.927e-09	0	False	-1.806e-04	3.511e-05	2.663e-07	24	21614	46.9	-2.081e-04	7.428e-05	5.081e-03	8	6415	0	-1.397e-04	4.093e-05	6.419e-04	0	22	17326	True	2.788e-03	1.993e-03	1.619e-01	0	17	20037	True	False
cg17287107	2	108904503	SULT1C2	591			II	II	-5.161e-05	8.832e-06	5.104e-09	0	False	-5.001e-05	1.020e-05	9.363e-07	25	22340	44.33	-5.645e-05	1.768e-05	1.409e-03	9	11255	34.89	-4.885e-05	1.132e-05	1.590e-05	0	24	22891	True	2.937e-03	5.833e-04	4.776e-07	0	19	25601	True	False
cg00105306	15	85194978	WDR73	0			II	II	-6.748e-05	1.157e-05	5.452e-09	60.38	False	-7.982e-05	1.393e-05	1.014e-08	25	22335	0	-4.010e-05	2.076e-05	5.344e-02	9	11253	15.51	-6.145e-05	1.387e-05	9.468e-06	73.86	24	22890	True	2.725e-03	7.333e-04	2.017e-04	0	19	25596	True	False
cg19267205	1	9781963	PIK3CD	0	Gene_Associated	rs113043306: dist=11bp; MAF=0.500000	II	II	6.822e-05	1.171e-05	5.656e-09	21.26	False	5.840e-05	1.460e-05	6.301e-05	25	22336	0	8.595e-05	1.961e-05	1.171e-05	9	11249	0	5.855e-05	1.439e-05	4.706e-05	0	24	22890	True	-3.528e-03	7.725e-04	4.966e-06	0.17	19	25595	True	False
cg00409844	5	68798649	OCLN	0			II	II	-5.204e-05	8.936e-06	5.762e-09	0	False	-5.233e-05	1.019e-05	2.825e-07	25	22308	13.54	-5.105e-05	1.858e-05	5.997e-03	9	11249	0	-3.997e-05	1.206e-05	9.150e-04	0	24	22866	True	3.157e-03	5.875e-04	7.710e-08	2.27	19	25573	True	False
cg08064672	14	69367352	ACTN1	0		rs111852964: dist=1bp; MAF=0.500000	II	II	-5.927e-05	1.018e-05	5.820e-09	0	False	-5.428e-05	1.241e-05	1.227e-05	25	22333	0	-6.952e-05	1.779e-05	9.335e-05	8	9732	45.3	-5.544e-05	1.253e-05	9.589e-06	0	23	21369	True	2.262e-03	6.553e-04	5.577e-04	0	19	25592	True	False
cg22304662	3	42694783	LOC101928323	0			II	II	-4.635e-05	7.964e-06	5.856e-09	0	False	-4.456e-05	9.086e-06	9.396e-07	25	22342	0	-5.232e-05	1.654e-05	1.563e-03	9	11253	0	-4.203e-05	1.029e-05	4.412e-05	0	24	22894	True	1.678e-03	5.242e-04	1.368e-03	0	19	25604	True	False
cg00094412	6	29592854	GABBR1	0			II	II	-7.342e-05	1.262e-05	5.903e-09	0	False	-7.574e-05	1.666e-05	5.451e-06	25	22322	5.37	-7.030e-05	1.932e-05	2.740e-04	9	11255	36.61	-5.119e-05	1.512e-05	7.072e-04	0	24	22880	True	2.282e-03	8.518e-04	7.381e-03	0	19	25591	True	False
cg22164298	4	114276834	ANK2	0	Unclassified	rs28377576: dist=46bp; MAF=0.092053 rs3733615: dist=50bp; MAF=0.284944	II	II	8.216e-05	1.413e-05	6.136e-09	0	False	7.622e-05	1.739e-05	1.167e-05	25	22327	12.15	9.373e-05	2.427e-05	1.123e-04	8	9731	0	7.764e-05	2.040e-05	1.413e-04	0	23	21361	True	-4.067e-03	9.998e-04	4.741e-05	44.06	19	25587	True	False
cg05439368	15	45028098	TRIM69	461			II	II	-8.850e-05	1.526e-05	6.633e-09	0	False	-8.446e-05	2.000e-05	2.417e-05	25	22334	27.25	-9.413e-05	2.360e-05	6.647e-05	9	11248	0	-8.430e-05	1.769e-05	1.897e-06	0	24	22887	True	2.687e-03	1.014e-03	8.055e-03	0	19	25589	True	False
cg11839566	10	129090134	DOCK1	0			II	II	-5.572e-05	9.628e-06	7.153e-09	0	False	-5.654e-05	1.122e-05	4.717e-07	25	22324	0	-5.343e-05	1.873e-05	4.337e-03	9	11250	7.2	-6.815e-05	1.190e-05	1.017e-08	0	24	22881	True	1.457e-03	6.195e-04	1.869e-02	0	19	25591	True	False
cg15969431	3	16069391	GALNT15	146437			II	II	-5.565e-05	9.632e-06	7.575e-09	0	False	-5.201e-05	1.131e-05	4.269e-06	25	22333	0	-6.526e-05	1.837e-05	3.820e-04	9	11255	0	-6.007e-05	1.185e-05	3.958e-07	0	24	22889	True	2.390e-03	6.002e-04	6.804e-05	0	19	25603	True	False
cg20970380	1	116676103	MAB21L3	0		rs41313286: dist=40bp; MAF=0.094649	II	II	-4.475e-05	7.763e-06	8.216e-09	0	False	-4.867e-05	9.177e-06	1.136e-07	25	22337	0	-3.487e-05	1.456e-05	1.659e-02	8	9739	57.24	-3.848e-05	1.176e-05	1.066e-03	0	23	21373	True	1.391e-03	4.401e-04	1.574e-03	0	19	25604	True	False
cg07904865	7	1127420	C7orf50	0	Unclassified		II	II	6.363e-05	1.106e-05	8.876e-09	0	False	6.897e-05	1.337e-05	2.468e-07	25	22341	19.75	5.200e-05	1.972e-05	8.364e-03	9	11253	0	6.028e-05	1.581e-05	1.375e-04	0	24	22892	True	-2.140e-03	6.367e-04	7.775e-04	18.13	19	25604	True	False
cg19018709	10	104211388	RPARP-AS1	0			II	II	-6.119e-05	1.064e-05	9.006e-09	0	False	-6.036e-05	1.272e-05	2.071e-06	25	22335	31.25	-6.312e-05	1.945e-05	1.174e-03	9	11252	28.6	-5.233e-05	1.312e-05	6.641e-05	0	24	22888	True	1.381e-03	6.936e-04	4.654e-02	0	19	25599	True	False
cg13091627	1	153518476	LOC101928034	0	Promoter_Associated		II	II	-5.782e-05	1.006e-05	9.047e-09	0	False	-6.211e-05	1.181e-05	1.444e-07	25	22333	10.67	-4.648e-05	1.921e-05	1.554e-02	8	9739	0	-5.830e-05	1.226e-05	1.983e-06	0	23	21370	True	2.737e-03	6.122e-04	7.826e-06	68.86	19	25607	True	False
cg05554494	16	3306685	MEFV	58			II	II	-5.501e-05	9.578e-06	9.293e-09	16.41	True	-6.136e-05	1.120e-05	4.284e-08	25	22317	10.8	-3.772e-05	1.848e-05	4.130e-02	9	11252	21.58	-5.242e-05	1.193e-05	1.111e-05	68.93	24	22874	True	2.692e-03	5.962e-04	6.347e-06	46	19	25577	True	False
cg19683780	8	42907576	FNTA	3865			II	II	-7.304e-05	1.272e-05	9.475e-09	93.37	False	-1.183e-04	1.726e-05	7.067e-12	25	22322	6.89	-1.910e-05	1.883e-05	3.106e-01	9	11248	24.77	-6.654e-05	1.573e-05	2.341e-05	91.44	24	22876	True	7.046e-03	8.874e-04	2.026e-15	86.86	19	25581	True	False
cg25941075	11	73729854	C2CD3	0			II	II	-6.371e-05	1.112e-05	1.004e-08	90.73	True	-1.091e-04	1.774e-05	7.739e-10	25	22315	19.23	-3.435e-05	1.427e-05	1.607e-02	9	11252	46.2	-4.794e-05	1.269e-05	1.583e-04	89.07	24	22871	True	2.305e-03	8.088e-04	4.367e-03	75.36	19	25587	True	False
cg11290998	12	104449753	GLT8D2	0			II	II	-1.053e-04	1.839e-05	1.022e-08	0.95	False	-1.218e-04	2.463e-05	7.644e-07	25	22333	0	-8.459e-05	2.765e-05	2.214e-03	9	11255	47.27	-8.924e-05	2.039e-05	1.201e-05	14.13	24	22889	True	4.358e-03	1.274e-03	6.285e-04	22.93	19	25601	True	False
cg12644285	15	93570953	CHD2	0	Gene_Associated_Cell_type_specific		II	II	-8.069e-05	1.409e-05	1.036e-08	88.53	True	-1.245e-04	2.046e-05	1.176e-09	25	22345	29.54	-4.115e-05	1.944e-05	3.433e-02	9	11258	0	-5.533e-05	1.610e-05	5.884e-04	56.09	24	22897	True	2.537e-03	1.004e-03	1.156e-02	81.38	19	25609	True	False
cg10632966	10	105001051	RPEL1	4592			II	II	-5.639e-05	9.860e-06	1.075e-08	38.86	True	-6.599e-05	1.240e-05	1.016e-07	25	22333	13.83	-3.983e-05	1.627e-05	1.437e-02	9	11255	0	-5.585e-05	1.197e-05	3.085e-06	54.17	24	22888	True	2.017e-03	6.605e-04	2.254e-03	42.52	19	25595	True	False
cg06773488	18	74726002	MBP	0			II	II	-5.990e-05	1.050e-05	1.170e-08	0	False	-6.158e-05	1.204e-05	3.164e-07	25	22336	20.82	-5.457e-05	2.146e-05	1.097e-02	9	11249	0	-5.425e-05	1.307e-05	3.295e-05	0	24	22887	True	3.616e-03	6.633e-04	4.986e-08	0	19	25596	True	False
cg06644515	1	173834831	GAS5	0			II	II	-7.707e-05	1.353e-05	1.217e-08	0	False	-8.111e-05	1.759e-05	4.016e-06	24	21638	0.2	-7.122e-05	2.116e-05	7.619e-04	8	9730	0	-7.594e-05	1.660e-05	4.758e-06	0	22	20670	True	2.389e-03	9.139e-04	8.946e-03	0	18	24892	True	False
cg11704631	21	36395663	RUNX1	0			II	II	-7.055e-05	1.239e-05	1.244e-08	84.79	False	-9.469e-05	1.556e-05	1.168e-09	25	22308	27.32	-2.874e-05	2.048e-05	1.605e-01	9	11244	0	-6.942e-05	1.540e-05	6.566e-06	74.17	24	22874	True	2.733e-03	8.393e-04	1.130e-03	65.69	19	25586	True	False
cg18984211	2	73498074	FBXO41	1316			II	II	-4.997e-05	8.777e-06	1.249e-08	0	False	-4.962e-05	9.965e-06	6.381e-07	25	22337	0	-5.118e-05	1.854e-05	5.768e-03	9	11254	0	-4.588e-05	1.166e-05	8.280e-05	0	24	22892	True	8.057e-04	5.736e-04	1.601e-01	0	19	25601	True	False
cg09797463	10	90995297	LIPA	0		rs113064729: dist=17bp; MAF=0.500000	II	II	-6.236e-05	1.096e-05	1.268e-08	0	False	-6.331e-05	1.339e-05	2.265e-06	25	22323	0	-6.042e-05	1.907e-05	1.533e-03	9	11249	47.32	-5.585e-05	1.360e-05	4.004e-05	0	24	22876	True	4.487e-03	7.532e-04	2.571e-09	25.44	19	25582	True	False
cg00024471	3	188692547	TPRG1-AS1	27119	Unclassified_Cell_type_specific		II	II	-6.390e-05	1.123e-05	1.273e-08	12.94	False	-7.289e-05	1.402e-05	1.991e-07	25	22337	0	-4.778e-05	1.877e-05	1.091e-02	9	11250	40.42	-6.102e-05	1.364e-05	7.635e-06	41.81	24	22890	True	1.483e-03	7.555e-04	4.959e-02	0	19	25595	True	False
cg01243312	2	136422981	R3HDM1	0	Gene_Associated_Cell_type_specific		I	I	-1.153e-04	2.027e-05	1.283e-08	0	False	-1.222e-04	2.400e-05	3.515e-07	24	20645	6.72	-9.800e-05	3.785e-05	9.611e-03	8	9737	11.53	-1.088e-04	2.526e-05	1.659e-05	0	22	19677	True	6.441e-03	1.325e-03	1.175e-06	0	18	23906	True	False
cg17237804	10	71199355	TSPAN15	11867			II	II	-8.539e-05	1.501e-05	1.289e-08	93.76	False	-1.395e-04	2.020e-05	4.983e-12	25	22339	0	-1.862e-05	2.244e-05	4.067e-01	9	11257	48.8	-6.418e-05	1.815e-05	4.069e-04	93.17	24	22891	True	4.091e-03	1.036e-03	7.798e-05	69.52	19	25602	True	False
cg06653796	20	62367805	LIME1	0	Promoter_Associated		II	II	9.099e-05	1.603e-05	1.369e-08	0	False	9.761e-05	2.019e-05	1.339e-06	25	22340	0	7.973e-05	2.635e-05	2.481e-03	9	11258	0	8.154e-05	2.038e-05	6.290e-05	0	24	22894	True	-3.314e-03	1.066e-03	1.881e-03	0	19	25605	True	False
cg18505752	6	32808752	PSMB8	0	Promoter_Associated_Cell_type_specific		II	II	-5.345e-05	9.418e-06	1.384e-08	26.06	False	-6.135e-05	1.161e-05	1.270e-07	25	22333	0	-3.827e-05	1.610e-05	1.745e-02	9	11251	0	-4.468e-05	1.154e-05	1.083e-04	0	24	22885	True	1.625e-03	6.107e-04	7.813e-03	0	19	25590	True	False
cg20401130	2	218894951	RUFY4	4705			II	II	-5.347e-05	9.424e-06	1.392e-08	0	False	-5.679e-05	1.126e-05	4.533e-07	25	22332	0	-4.571e-05	1.723e-05	7.993e-03	9	11253	53.97	-4.588e-05	1.180e-05	1.010e-04	0	24	22888	True	2.640e-03	6.125e-04	1.625e-05	0	19	25596	True	False
cg07248223	17	38717275	CCR7	0	Promoter_Associated		I	I	1.120e-04	1.975e-05	1.403e-08	0	False	1.033e-04	2.458e-05	2.625e-05	25	22341	0	1.278e-04	3.316e-05	1.156e-04	9	11258	46.85	9.835e-05	2.478e-05	7.199e-05	0	24	22894	True	-5.298e-03	1.340e-03	7.707e-05	14.27	19	25603	True	False
cg17378535	17	41400661	LINC00854	19599	Unclassified		I	I	6.076e-05	1.073e-05	1.499e-08	0	False	5.716e-05	1.163e-05	8.828e-07	25	22337	35.72	8.152e-05	2.790e-05	3.482e-03	8	6413	9.85	8.092e-05	1.423e-05	1.281e-08	0	23	18048	True	-1.650e-03	5.986e-04	5.837e-03	0	18	20755	True	False
cg09264489	1	204257406	PLEKHA6	0			II	II	-6.014e-05	1.063e-05	1.517e-08	0	False	-5.755e-05	1.261e-05	5.011e-06	25	22300	0	-6.650e-05	1.974e-05	7.569e-04	9	11249	31.97	-6.576e-05	1.204e-05	4.754e-08	0	24	22879	True	2.306e-03	6.832e-04	7.394e-04	0	19	25580	True	False
cg16702313	14	74251926	ELMSAN1	0			II	II	-4.649e-05	8.221e-06	1.560e-08	0	False	-4.065e-05	1.009e-05	5.577e-05	25	22342	0	-5.802e-05	1.418e-05	4.305e-05	9	11248	0	-3.668e-05	1.005e-05	2.626e-04	4.9	24	22893	True	1.389e-03	5.562e-04	1.253e-02	0	19	25597	True	False
cg00620464	2	176868389	LNPK	822			II	II	9.932e-05	1.757e-05	1.578e-08	82.6	False	7.446e-05	2.040e-05	2.626e-04	25	22278	38.33	1.707e-04	3.457e-05	7.897e-07	9	11256	0	1.147e-04	2.159e-05	1.064e-07	62.17	24	22839	True	-2.050e-03	8.850e-04	2.055e-02	42.22	19	25552	True	False
cg04212926	1	45190912	C1orf228	0			I	I	-3.829e-05	6.778e-06	1.616e-08	0	False	-3.873e-05	7.354e-06	1.387e-07	25	22329	4.28	-3.578e-05	1.747e-05	4.060e-02	9	11256	0	-4.047e-05	9.582e-06	2.411e-05	0	24	22888	True	1.213e-03	3.138e-04	1.111e-04	0	19	25600	True	False
cg02467956	12	116737735	MED13L	22744			II	II	-5.224e-05	9.266e-06	1.718e-08	0	False	-4.880e-05	1.073e-05	5.446e-06	25	22341	0.02	-6.234e-05	1.837e-05	6.879e-04	9	11253	0	-4.962e-05	1.146e-05	1.503e-05	0	24	22894	True	2.677e-03	5.784e-04	3.687e-06	0	19	25603	True	False
cg16389345	11	46697382	ATG13	0			II	II	-6.109e-05	1.086e-05	1.846e-08	64.87	False	-7.194e-05	1.262e-05	1.197e-08	25	22339	18.69	-3.016e-05	2.131e-05	1.568e-01	8	9733	40.28	-5.672e-05	1.311e-05	1.505e-05	65.52	23	21373	True	3.428e-03	6.855e-04	5.691e-07	0	19	25598	True	False
cg16855355	4	185269126	LINC02363	0			II	II	-6.589e-05	1.172e-05	1.873e-08	84.5	False	-9.141e-05	1.543e-05	3.168e-09	25	22330	40.06	-3.117e-05	1.800e-05	8.340e-02	9	11249	0	-6.586e-05	1.369e-05	1.509e-06	80.52	24	22885	True	2.762e-03	8.004e-04	5.587e-04	86.67	19	25591	True	False
cg15106082	2	240146162	HDAC4	0	Unclassified_Cell_type_specific		II	II	-6.269e-05	1.115e-05	1.882e-08	0	False	-6.531e-05	1.340e-05	1.104e-06	25	22331	25.14	-5.681e-05	2.009e-05	4.683e-03	9	11254	21.73	-6.953e-05	1.392e-05	5.841e-07	0	24	22886	True	2.465e-03	7.082e-04	4.989e-04	0	19	25592	True	False
cg00408773	1	47689193	TAL1	0			II	II	-4.964e-05	8.831e-06	1.903e-08	48.29	False	-5.717e-05	1.036e-05	3.430e-08	25	22330	0	-2.962e-05	1.689e-05	7.942e-02	9	11252	23.15	-3.088e-05	1.105e-05	5.194e-03	48.33	24	22887	True	2.277e-03	5.734e-04	7.137e-05	59	19	25595	True	False
cg26091131	10	73498624	CDH23	0		rs113669109: dist=50bp; MAF=0.052316	II	II	-6.174e-05	1.099e-05	1.922e-08	0	False	-5.738e-05	1.390e-05	3.643e-05	25	22341	25.31	-6.901e-05	1.795e-05	1.204e-04	9	11254	51.3	-5.666e-05	1.301e-05	1.335e-05	0	24	22894	True	2.464e-03	7.157e-04	5.756e-04	18.47	19	25602	True	False
cg11564652	19	9761193	ZNF562	0			II	II	-1.352e-04	2.407e-05	1.952e-08	56.98	False	-1.225e-04	2.547e-05	1.510e-06	22	17009	0	-2.414e-04	7.369e-05	1.054e-03	7	4897	53.25	-1.637e-04	3.039e-05	7.198e-08	61.96	20	11891	True	6.944e-03	1.340e-03	2.216e-07	0	16	16121	True	False
cg01231543	16	68741748	CDH3	8778			I	I	-8.123e-05	1.447e-05	2.000e-08	30.06	False	-6.855e-05	1.794e-05	1.329e-04	25	22288	9.41	-1.049e-04	2.449e-05	1.863e-05	9	11257	53.07	-4.991e-05	1.747e-05	4.291e-03	0	24	22853	True	3.059e-03	9.155e-04	8.331e-04	0	19	25551	True	False
cg05851887	22	28199970	MN1	2484			II	II	-5.588e-05	9.961e-06	2.027e-08	0	False	-5.435e-05	1.190e-05	4.938e-06	25	22336	1.56	-5.946e-05	1.821e-05	1.094e-03	9	11250	31.43	-4.765e-05	1.206e-05	7.786e-05	0	24	22888	True	2.149e-03	6.598e-04	1.125e-03	0	19	25596	True	False
cg02541658	2	91762676	LOC654342	62032	Unclassified	rs11240825: dist=22bp; MAF=0.052632	II	II	-6.372e-05	1.137e-05	2.078e-08	0	False	-6.854e-05	1.282e-05	8.971e-08	23	17719	27.13	-4.599e-05	2.459e-05	6.147e-02	7	4897	0	-6.641e-05	1.611e-05	3.752e-05	0	21	12596	True	3.069e-03	6.968e-04	1.060e-05	84.48	17	16828	True	False
cg08511818	20	30104637	HM13	0	Promoter_Associated		II	II	-6.263e-05	1.117e-05	2.079e-08	0	False	-6.566e-05	1.393e-05	2.444e-06	25	22330	45.81	-5.717e-05	1.870e-05	2.240e-03	9	11250	0	-5.170e-05	1.346e-05	1.221e-04	0	24	22885	True	3.099e-03	7.501e-04	3.597e-05	0	19	25593	True	False
cg25799109	3	57102900	ARHGEF3	0	Unclassified_Cell_type_specific		II	II	-1.165e-04	2.080e-05	2.102e-08	36.27	False	-1.363e-04	2.610e-05	1.767e-07	25	22327	5.19	-8.217e-05	3.443e-05	1.702e-02	8	9739	0	-1.024e-04	2.411e-05	2.157e-05	22.34	23	21361	True	2.452e-03	1.357e-03	7.071e-02	0	19	25595	True	False
cg18590502	3	49203081	CCDC71	0			II	II	-9.733e-05	1.737e-05	2.121e-08	0	False	-9.331e-05	1.990e-05	2.745e-06	24	21614	39.79	-1.102e-04	3.564e-05	1.983e-03	9	11250	18.43	-9.977e-05	2.133e-05	2.900e-06	41.51	23	22174	True	3.587e-03	1.055e-03	6.739e-04	0	19	25592	True	False
cg18722504	5	139712966	HBEGF	0			II	II	-5.266e-05	9.406e-06	2.155e-08	0	False	-5.700e-05	1.103e-05	2.353e-07	25	22335	0	-4.108e-05	1.802e-05	2.260e-02	9	11253	2.24	-4.427e-05	1.161e-05	1.364e-04	48.95	24	22889	True	2.240e-03	5.829e-04	1.213e-04	0	19	25600	True	False
cg04816311	7	1066650	C7orf50	0			I	I	1.127e-04	2.014e-05	2.180e-08	0	False	9.942e-05	2.514e-05	7.683e-05	25	22345	0	1.365e-04	3.364e-05	4.933e-05	9	11257	62.59	9.581e-05	2.447e-05	9.006e-05	0	24	22897	True	-6.430e-03	1.403e-03	4.575e-06	15.35	19	25607	True	False
cg00930606	22	31740944	PATZ1	0	Promoter_Associated_Cell_type_specific	rs113495162: dist=50bp; MAF=0.500000 rs112736081: dist=45bp; MAF=0.500000	II	II	-6.611e-05	1.182e-05	2.251e-08	62.49	False	-8.275e-05	1.561e-05	1.152e-07	25	22339	7.5	-4.372e-05	1.810e-05	1.574e-02	9	11253	0	-5.750e-05	1.406e-05	4.328e-05	39.18	24	22894	True	1.921e-04	8.131e-04	8.133e-01	0	19	25603	True	False
cg09010791	11	72448539	ARAP1	0		rs7122017: dist=19bp; MAF=0.161741	II	II	-7.157e-05	1.281e-05	2.284e-08	42.76	False	-8.389e-05	1.584e-05	1.182e-07	25	22339	0	-4.832e-05	2.176e-05	2.634e-02	8	9738	39.35	-6.533e-05	1.558e-05	2.738e-05	26.44	23	21374	True	3.635e-03	8.605e-04	2.392e-05	49.49	19	25605	True	False
cg23329411	10	43562813	RET	9703			II	II	-5.553e-05	9.943e-06	2.334e-08	92.58	False	-8.062e-05	1.206e-05	2.347e-11	25	22336	0	-2.405e-06	1.756e-05	8.911e-01	9	11257	0	-4.566e-05	1.229e-05	2.027e-04	89.74	24	22891	True	2.950e-03	6.534e-04	6.315e-06	40.13	19	25604	True	False
cg13544027	11	20465288	PRMT3	0			II	II	6.369e-05	1.143e-05	2.493e-08	0	False	6.273e-05	1.304e-05	1.508e-06	25	22332	28.85	6.686e-05	2.371e-05	4.805e-03	9	11255	8.27	6.772e-05	1.510e-05	7.324e-06	36.51	24	22884	True	-2.855e-03	7.292e-04	9.027e-05	0	19	25598	True	False
cg23712594	1	226591890	PARP1	0	Promoter_Associated_Cell_type_specific	rs112400222: dist=15bp; MAF=0.500000	II	II	-6.936e-05	1.245e-05	2.513e-08	15.67	False	-7.852e-05	1.502e-05	1.722e-07	25	22341	0	-4.930e-05	2.224e-05	2.663e-02	8	9734	40.91	-6.550e-05	1.518e-05	1.604e-05	0	23	21375	True	1.559e-03	8.167e-04	5.622e-02	0	19	25601	True	False
cg00664021	7	72717984	NSUN5	0			I	I	-6.924e-05	1.243e-05	2.551e-08	82.89	False	-5.697e-05	1.343e-05	2.211e-05	22	17019	20	-1.428e-04	3.289e-05	1.401e-05	7	4897	25.66	-5.276e-05	1.844e-05	4.209e-03	60.66	20	11896	True	1.852e-03	6.451e-04	4.092e-03	86.72	16	16127	True	False
cg11701312	19	58897497	MIR4754	639	Promoter_Associated		II	II	-6.002e-05	1.078e-05	2.561e-08	75.66	False	-7.707e-05	1.367e-05	1.723e-08	25	22338	0	-3.202e-05	1.752e-05	6.766e-02	8	9730	0	-5.337e-05	1.304e-05	4.259e-05	64.8	23	21373	True	9.614e-07	7.205e-04	9.989e-01	0	19	25596	True	False
cg11555067	2	99081350	INPP4A	0	Promoter_Associated		II	II	-7.382e-05	1.326e-05	2.577e-08	73.78	False	-9.358e-05	1.668e-05	2.012e-08	25	22341	0	-3.990e-05	2.185e-05	6.789e-02	9	11258	42.81	-7.511e-05	1.631e-05	4.128e-06	36.62	24	22893	True	1.771e-03	8.773e-04	4.357e-02	86.62	19	25607	True	False
cg26039141	11	75113160	RPS3	0	Promoter_Associated_Cell_type_specific		II	II	-4.482e-05	8.051e-06	2.586e-08	74.39	False	-3.520e-05	9.408e-06	1.825e-04	25	22329	22.62	-7.114e-05	1.556e-05	4.845e-06	9	11256	0	-3.906e-05	1.009e-05	1.086e-04	4.74	24	22884	True	8.141e-04	5.089e-04	1.097e-01	79.72	19	25597	True	False
cg22012981	3	58522689	ACOX2	0			II	II	-5.765e-05	1.037e-05	2.677e-08	0	False	-5.223e-05	1.211e-05	1.618e-05	25	22330	0	-7.250e-05	2.004e-05	2.977e-04	9	11252	0	-4.274e-05	1.330e-05	1.308e-03	8.64	24	22889	True	2.434e-03	6.953e-04	4.640e-04	81	19	25592	True	False
cg03214715	12	57873176	ARHGAP9	0			II	II	-4.688e-05	8.431e-06	2.686e-08	77.47	False	-5.944e-05	1.032e-05	8.548e-09	25	22316	13.08	-2.174e-05	1.461e-05	1.367e-01	9	11250	35.57	-4.682e-05	1.012e-05	3.759e-06	70.83	24	22874	True	2.970e-03	5.438e-04	4.707e-08	41.2	19	25578	True	False
cg04987734	14	103415873	CDC42BPB	0	Unclassified		II	II	9.159e-05	1.648e-05	2.712e-08	64.72	False	6.869e-05	2.137e-05	1.306e-03	25	22334	0	1.252e-04	2.588e-05	1.313e-06	8	9736	7.61	8.651e-05	1.951e-05	9.269e-06	24.38	23	21370	True	-1.330e-03	1.098e-03	2.258e-01	68.9	19	25597	True	False
cg13824500	10	114394236	VTI1A	0			II	II	-1.131e-04	2.034e-05	2.717e-08	87.02	False	-1.521e-04	2.473e-05	7.723e-10	25	22334	16.18	-3.144e-05	3.575e-05	3.792e-01	8	9739	48.98	-8.248e-05	2.540e-05	1.165e-03	89.78	23	21368	True	5.601e-03	1.330e-03	2.537e-05	0	19	25600	True	False
cg12853742	14	24780890	LTB4R2	0	Promoter_Associated		I	I	-9.618e-05	1.732e-05	2.819e-08	0	False	-9.553e-05	2.077e-05	4.245e-06	25	22333	30.33	-9.768e-05	3.139e-05	1.862e-03	9	11256	35.65	-1.109e-04	2.142e-05	2.246e-07	0	24	22887	True	1.977e-03	1.119e-03	7.725e-02	0	19	25598	True	False
cg27652459	11	46709238	ARHGAP1	0			II	II	-6.876e-05	1.239e-05	2.883e-08	85.07	False	-9.673e-05	1.644e-05	4.042e-09	25	22344	22.47	-3.199e-05	1.886e-05	8.983e-02	8	9733	0	-6.217e-05	1.484e-05	2.793e-05	86.05	23	21377	True	3.490e-03	8.361e-04	2.999e-05	0	19	25602	True	False
cg12227660	10	135061670	MIR202HG	281			I	I	7.276e-05	1.314e-05	3.099e-08	0	False	7.849e-05	1.555e-05	4.491e-07	25	22336	20.13	5.844e-05	2.459e-05	1.747e-02	9	11253	16.16	6.125e-05	1.664e-05	2.329e-04	0	24	22892	True	-3.375e-03	8.395e-04	5.819e-05	0	19	25599	True	False
cg17306706	19	12800019	FBXW9	0			II	II	-8.815e-05	1.594e-05	3.195e-08	0	False	-9.488e-05	2.019e-05	2.609e-06	25	22343	0	-7.701e-05	2.597e-05	3.019e-03	9	11255	0	-8.444e-05	1.863e-05	5.813e-06	0	24	22894	True	3.650e-03	1.086e-03	7.756e-04	0	19	25603	True	False
cg18352516	3	177315226	LINC00578	0			II	II	-5.992e-05	1.084e-05	3.242e-08	67.24	False	-7.250e-05	1.301e-05	2.531e-08	25	22335	59.49	-3.141e-05	1.959e-05	1.088e-01	9	11254	0	-5.259e-05	1.363e-05	1.135e-04	58.4	24	22889	True	3.196e-03	7.315e-04	1.250e-05	0	19	25595	True	False
cg10811945	1	156784913	SH2D2A	0	Promoter_Associated		II	II	-5.393e-05	9.759e-06	3.273e-08	28.44	False	-4.684e-05	1.145e-05	4.315e-05	25	22330	0	-7.271e-05	1.864e-05	9.628e-05	9	11258	0	-5.160e-05	1.214e-05	2.130e-05	0	24	22885	True	1.295e-03	5.848e-04	2.681e-02	0	19	25597	True	False
cg20331980	6	149554503	TAB2	0	Unclassified_Cell_type_specific		II	II	-5.414e-05	9.798e-06	3.290e-08	0	False	-5.375e-05	1.166e-05	4.042e-06	25	22337	25	-5.507e-05	1.807e-05	2.307e-03	9	11256	28.31	-5.342e-05	1.187e-05	6.837e-06	0	24	22893	True	2.644e-03	6.182e-04	1.891e-05	0	19	25602	True	False
cg22720761	1	159769263	FCRL6	1037			II	II	-5.545e-05	1.004e-05	3.309e-08	0	False	-5.665e-05	1.187e-05	1.833e-06	25	22335	16.55	-5.244e-05	1.879e-05	5.251e-03	9	11252	0	-4.718e-05	1.244e-05	1.491e-04	0	24	22892	True	1.299e-03	6.465e-04	4.448e-02	0	19	25595	True	False
cg26191447	2	191656418	GLS	89128			II	II	9.557e-05	1.730e-05	3.311e-08	0	False	9.722e-05	2.318e-05	2.742e-05	25	22324	49.55	9.350e-05	2.599e-05	3.218e-04	9	11240	47.5	5.328e-05	2.223e-05	1.657e-02	0	24	22879	True	-5.360e-03	1.124e-03	1.872e-06	39.27	19	25583	True	False
cg20761853	17	76850198	TIMP2	0			II	II	6.784e-05	1.232e-05	3.611e-08	71.94	False	5.270e-05	1.470e-05	3.363e-04	25	22320	1.41	1.035e-04	2.256e-05	4.463e-06	9	11258	43.61	6.615e-05	1.607e-05	3.869e-05	0	24	22876	True	-2.360e-03	6.379e-04	2.159e-04	73.82	19	25587	True	False
cg27660627	16	89461803	ANKRD11	0			II	II	-6.048e-05	1.098e-05	3.667e-08	91.25	False	-9.092e-05	1.420e-05	1.535e-10	25	22316	0	-1.517e-05	1.733e-05	3.812e-01	9	11253	0	-5.073e-05	1.339e-05	1.518e-04	85.82	24	22871	True	2.761e-03	7.250e-04	1.401e-04	88.6	19	25576	True	False
cg14995235	10	128887795	DOCK1	0			II	II	-5.103e-05	9.280e-06	3.814e-08	0	False	-5.655e-05	1.130e-05	5.669e-07	25	22328	0	-3.964e-05	1.625e-05	1.472e-02	9	11251	0	-4.838e-05	1.144e-05	2.363e-05	39.95	24	22886	True	1.973e-03	5.894e-04	8.162e-04	18.27	19	25597	True	False
cg20056076	14	69504279	DCAF5	13357			II	II	-4.712e-05	8.573e-06	3.860e-08	0	False	-4.801e-05	1.024e-05	2.751e-06	24	21650	0	-4.504e-05	1.567e-05	4.051e-03	9	11255	22.64	-4.063e-05	1.072e-05	1.501e-04	0	24	22889	True	2.456e-03	5.390e-04	5.210e-06	0	19	25601	True	False
cg03885055	1	16723232	SZRD1	0			II	II	-5.262e-05	9.575e-06	3.902e-08	0	False	-4.882e-05	1.165e-05	2.776e-05	25	22342	11.99	-6.053e-05	1.681e-05	3.182e-04	9	11254	39.38	-4.351e-05	1.158e-05	1.717e-04	0	24	22895	True	9.400e-04	6.266e-04	1.335e-01	24.89	19	25604	True	False
cg24307601	19	12371781	ZNF44	10843			II	II	-5.438e-05	9.905e-06	4.009e-08	0	False	-5.237e-05	1.161e-05	6.492e-06	25	22331	0	-5.975e-05	1.897e-05	1.637e-03	9	11258	0	-3.848e-05	1.208e-05	1.443e-03	0	24	22885	True	1.826e-03	5.694e-04	1.346e-03	0	19	25602	True	False
cg02028663	11	128557589	FLI1	0			II	II	5.693e-05	1.037e-05	4.010e-08	0	False	5.480e-05	1.294e-05	2.275e-05	25	22339	42.89	6.075e-05	1.734e-05	4.587e-04	9	11257	0	5.677e-05	1.238e-05	4.496e-06	0	24	22891	True	-2.405e-03	6.683e-04	3.203e-04	10.83	19	25601	True	False
cg00853671	12	129331490	GLT1D1	6488			II	II	-7.345e-05	1.339e-05	4.128e-08	0	False	-6.702e-05	1.497e-05	7.522e-06	22	16969	2.03	-9.920e-05	2.997e-05	9.332e-04	7	4896	0	-8.381e-05	1.844e-05	5.458e-06	49.5	20	11852	True	3.739e-03	8.369e-04	7.897e-06	0	16	16075	True	False
cg12485386	19	55607746	PPP1R12C	0	Unclassified_Cell_type_specific		II	II	6.651e-05	1.213e-05	4.141e-08	53.03	False	8.210e-05	1.616e-05	3.770e-07	25	22325	40.56	4.642e-05	1.835e-05	1.140e-02	9	11255	18.07	5.267e-05	1.417e-05	2.013e-04	46.16	24	22883	True	-3.680e-03	8.152e-04	6.365e-06	55.92	19	25605	True	False
cg23599026	10	102268546	SEC31B	0	Promoter_Associated_Cell_type_specific		II	II	5.527e-05	1.009e-05	4.295e-08	0	False	5.302e-05	1.215e-05	1.278e-05	25	22339	14.34	6.025e-05	1.810e-05	8.735e-04	9	11249	29.56	5.506e-05	1.275e-05	1.564e-05	0	24	22892	True	-4.417e-03	6.519e-04	1.239e-11	5.18	19	25597	True	False
cg00346446	1	156711439	HDGF	459	Promoter_Associated		II	II	-5.620e-05	1.027e-05	4.477e-08	75.07	False	-7.137e-05	1.277e-05	2.254e-08	25	22325	0	-2.832e-05	1.730e-05	1.017e-01	9	11252	30.92	-4.626e-05	1.248e-05	2.113e-04	9.53	24	22882	True	1.838e-03	6.621e-04	5.491e-03	81.88	19	25598	True	False
cg04674832	2	72078638	DYSF	164745			II	II	-5.597e-05	1.023e-05	4.481e-08	0	False	-5.690e-05	1.258e-05	6.096e-06	25	22341	0	-5.414e-05	1.758e-05	2.069e-03	9	11252	0	-5.083e-05	1.275e-05	6.722e-05	0	24	22894	True	2.642e-03	6.821e-04	1.073e-04	77.06	19	25600	True	False
cg23782083	8	37997055	ASH2L	0			II	II	-1.015e-04	1.856e-05	4.531e-08	0	False	-1.006e-04	2.272e-05	9.472e-06	24	21627	0	-1.033e-04	3.220e-05	1.332e-03	9	11254	0	-9.195e-05	2.195e-05	2.803e-05	0	23	22180	True	3.151e-03	1.175e-03	7.315e-03	0	18	24889	True	False
cg25302603	11	65392829	PCNX3	0			II	II	6.822e-05	1.248e-05	4.547e-08	0	False	7.549e-05	1.499e-05	4.750e-07	25	22332	0	5.184e-05	2.251e-05	2.129e-02	9	11250	0	7.751e-05	1.549e-05	5.632e-07	41.5	24	22888	True	-1.747e-03	8.063e-04	3.028e-02	0	19	25594	True	False
cg04852339	2	159841571	TANC1	0			II	II	-4.821e-05	8.819e-06	4.581e-08	44.37	False	-5.620e-05	1.064e-05	1.286e-07	25	22273	0	-3.070e-05	1.576e-05	5.135e-02	9	11256	6.33	-4.151e-05	1.105e-05	1.722e-04	0	24	22832	True	9.380e-04	5.844e-04	1.085e-01	0	19	25536	True	False
cg08409361	10	105311356	NEURL1	0			II	II	-3.510e-05	6.422e-06	4.605e-08	0	False	-3.341e-05	7.086e-06	2.417e-06	25	22339	0	-4.289e-05	1.520e-05	4.770e-03	8	9733	46.14	-3.075e-05	9.169e-06	7.978e-04	0	23	21371	True	1.388e-03	4.126e-04	7.690e-04	53.28	19	25600	True	False
cg16062877	17	25798415	KSR1	620			II	II	-4.959e-05	9.073e-06	4.613e-08	50.24	False	-3.996e-05	1.134e-05	4.234e-04	25	22308	13.43	-6.676e-05	1.514e-05	1.029e-05	9	11248	14.6	-4.763e-05	1.112e-05	1.848e-05	66.68	24	22869	True	5.887e-04	6.067e-04	3.319e-01	51.47	19	25565	True	False
cg01256165	20	62716606	OPRL1	0			II	II	7.464e-05	1.367e-05	4.718e-08	0	False	7.896e-05	1.683e-05	2.708e-06	25	22329	0	6.627e-05	2.342e-05	4.653e-03	9	11252	0	6.740e-05	1.596e-05	2.422e-05	0	24	22887	True	-2.730e-03	8.958e-04	2.310e-03	0	19	25602	True	False
cg24621042	14	94857275	SERPINA1	246	Unclassified_Cell_type_specific		II	II	-5.480e-05	1.004e-05	4.745e-08	0	False	-5.635e-05	1.300e-05	1.458e-05	24	21656	0	-5.251e-05	1.579e-05	8.816e-04	9	11253	42.36	-4.954e-05	1.172e-05	2.357e-05	0	24	22895	True	1.294e-03	6.463e-04	4.522e-02	46.76	19	25601	True	False
cg01219553	2	46636023	LINC01820	14717			II	II	-9.031e-05	1.655e-05	4.831e-08	0	False	-9.672e-05	2.094e-05	3.841e-06	24	21540	0	-7.963e-05	2.701e-05	3.198e-03	9	11027	55.88	-6.914e-05	1.936e-05	3.550e-04	0	23	22057	True	3.357e-03	1.056e-03	1.478e-03	0	19	25286	True	False
cg15260921	1	226308960	ACBD3	23419			II	II	6.090e-05	1.117e-05	4.906e-08	69.69	False	4.763e-05	1.334e-05	3.576e-04	25	22328	30.29	9.189e-05	2.039e-05	6.581e-06	8	9739	0	7.253e-05	1.391e-05	1.865e-07	7.79	23	21370	True	-3.472e-03	7.129e-04	1.111e-06	80.94	19	25606	True	False
cg23533285	6	31322348	HLA-B	0		rs2308655: dist=47bp; MAF=0.500000 rs113976144: dist=42bp; MAF=0.500000	II	II	-1.126e-04	2.064e-05	4.917e-08	0	False	-1.046e-04	2.386e-05	1.169e-05	23	17699	14.16	-1.362e-04	4.111e-05	9.214e-04	7	4895	0	-6.784e-05	3.005e-05	2.398e-02	0	20	11889	True	2.719e-03	1.312e-03	3.822e-02	0	16	16118	True	False
cg13001142	6	147528521	STXBP5	0	Unclassified_Cell_type_specific	rs73788817: dist=50bp; MAF=0.051917	II	II	1.318e-04	2.419e-05	5.094e-08	0	False	1.445e-04	2.881e-05	5.336e-07	23	20494	0	1.015e-04	4.453e-05	2.262e-02	7	9941	5.61	1.345e-04	3.349e-05	5.916e-05	0	20	19770	True	-7.970e-03	1.751e-03	5.301e-06	50.41	16	22551	True	False
cg01097897	12	63097264	PPM1H	0			II	II	-6.120e-05	1.124e-05	5.196e-08	0	False	-6.384e-05	1.262e-05	4.223e-07	25	22331	8.59	-5.107e-05	2.473e-05	3.893e-02	9	11254	5.98	-4.329e-05	1.450e-05	2.834e-03	0	24	22884	True	2.853e-03	7.124e-04	6.211e-05	0	19	25597	True	False
cg20505728	3	43800538	ABHD5	36321			II	II	-6.212e-05	1.143e-05	5.477e-08	43.86	False	-7.194e-05	1.359e-05	1.207e-07	25	22334	0	-3.842e-05	2.111e-05	6.879e-02	9	11250	0	-5.339e-05	1.478e-05	3.025e-04	50.63	24	22887	True	1.485e-03	7.606e-04	5.085e-02	0	19	25590	True	False
cg25607948	1	92007887	CDC7	16566			II	II	-6.155e-05	1.133e-05	5.503e-08	37.57	False	-7.085e-05	1.350e-05	1.538e-07	25	22334	10.76	-3.945e-05	2.081e-05	5.807e-02	9	11258	35.52	-4.087e-05	1.407e-05	3.671e-03	6.24	24	22887	True	2.208e-03	6.429e-04	5.950e-04	0	19	25606	True	False
cg00533183	6	32810742	PSMB8	0			II	II	-6.559e-05	1.207e-05	5.551e-08	0	False	-6.279e-05	1.498e-05	2.750e-05	25	22335	19.19	-7.078e-05	2.041e-05	5.234e-04	9	11250	0	-6.926e-05	1.481e-05	2.899e-06	0	24	22890	True	1.247e-03	7.668e-04	1.038e-01	0	19	25593	True	False
cg23533927	7	150548934	AOC1	630			II	II	-7.932e-05	1.462e-05	5.738e-08	0	False	-8.592e-05	1.839e-05	2.997e-06	25	22342	26.48	-6.802e-05	2.408e-05	4.729e-03	9	11258	18.72	-7.168e-05	1.802e-05	6.936e-05	0	24	22893	True	3.607e-03	8.532e-04	2.355e-05	0	19	25607	True	False
cg05312779	15	90328239	ANPEP	0			II	II	-4.896e-05	9.022e-06	5.749e-08	45.58	False	-4.199e-05	1.038e-05	5.274e-05	25	22343	0	-7.041e-05	1.822e-05	1.112e-04	9	11254	0	-4.967e-05	1.125e-05	1.014e-05	0	24	22895	True	1.635e-03	5.529e-04	3.096e-03	29.67	19	25603	True	False
cg14469436	3	127441359	MGLL	0			II	II	-4.724e-05	8.731e-06	6.282e-08	0	False	-5.069e-05	1.078e-05	2.582e-06	25	22329	0	-4.066e-05	1.488e-05	6.283e-03	9	11252	0	-5.448e-05	1.077e-05	4.249e-07	0	24	22888	True	2.896e-03	5.580e-04	2.094e-07	62.26	19	25588	True	False
cg04514392	3	107086058	CCDC54	10129		rs17194811: dist=42bp; MAF=0.100240	II	II	1.095e-04	2.025e-05	6.398e-08	59.01	False	1.292e-04	2.387e-05	6.179e-08	25	22324	18.25	5.886e-05	3.822e-05	1.235e-01	8	9737	28.32	7.904e-05	2.633e-05	2.684e-03	67.35	23	21355	True	-5.043e-03	1.354e-03	1.961e-04	0	19	25592	True	False
cg18315935	1	45120295	TMEM53	0			I	I	4.446e-05	8.223e-06	6.398e-08	38.64	False	5.037e-05	9.434e-06	9.354e-08	25	22326	38.62	2.580e-05	1.677e-05	1.241e-01	9	11258	35.02	4.294e-05	1.164e-05	2.250e-04	72.4	24	22885	True	-7.887e-04	3.996e-04	4.841e-02	0	19	25598	True	False
cg22260625	3	48445423	PLXNB1	0			II	II	-5.536e-05	1.024e-05	6.470e-08	0	False	-5.216e-05	1.179e-05	9.659e-06	25	22335	26.12	-6.521e-05	2.068e-05	1.617e-03	8	9736	28.21	-4.678e-05	1.270e-05	2.306e-04	0	23	21372	True	1.592e-03	6.488e-04	1.415e-02	0	19	25603	True	False
cg13609861	9	133780848	FIBCD1	0			II	II	-5.337e-05	9.882e-06	6.635e-08	0	False	-5.535e-05	1.164e-05	1.977e-06	25	22290	0	-4.825e-05	1.870e-05	9.886e-03	9	11254	0	-4.601e-05	1.216e-05	1.547e-04	0	24	22850	True	1.440e-03	6.285e-04	2.199e-02	0	19	25555	True	False
cg01431482	1	2989085	PRDM16	0			II	II	-8.206e-05	1.521e-05	6.792e-08	0	False	-7.519e-05	1.983e-05	1.489e-04	25	22312	1.81	-9.188e-05	2.370e-05	1.059e-04	8	9733	58.69	-4.848e-05	1.801e-05	7.087e-03	0	23	21348	True	2.641e-03	1.022e-03	9.788e-03	0	19	25569	True	False
cg07443529	17	36953613	PIP4K2B	0	Promoter_Associated_Cell_type_specific		II	II	-4.149e-05	7.701e-06	7.129e-08	0	False	-3.824e-05	9.129e-06	2.802e-05	25	22342	0	-4.951e-05	1.434e-05	5.550e-04	9	11255	0	-3.500e-05	9.694e-06	3.052e-04	0	24	22893	True	8.757e-04	4.919e-04	7.503e-02	48.04	19	25606	True	False
cg15146567	3	42948626	ZNF662	0		rs150324806: dist=50bp; MAF=0.114217	II	II	-6.754e-05	1.254e-05	7.147e-08	0	False	-6.848e-05	1.515e-05	6.198e-06	25	22345	32.75	-6.549e-05	2.232e-05	3.342e-03	8	9737	36.57	-7.591e-05	1.599e-05	2.054e-06	0	23	21378	True	2.793e-03	8.466e-04	9.705e-04	0	19	25606	True	False
cg10439456	15	45028270	TRIM69	289			II	II	-1.173e-04	2.179e-05	7.403e-08	0	False	-1.214e-04	2.724e-05	8.358e-06	24	20634	13.82	-1.099e-04	3.631e-05	2.466e-03	9	11258	0	-1.069e-04	2.524e-05	2.292e-05	0	23	21189	True	3.581e-03	1.424e-03	1.188e-02	0	18	23908	True	False
cg12303084	20	45985741	ZMYND8	108	Promoter_Associated		II	II	-6.405e-05	1.190e-05	7.413e-08	0	False	-7.055e-05	1.440e-05	9.659e-07	25	22339	4.88	-5.005e-05	2.115e-05	1.795e-02	9	11258	15.57	-5.893e-05	1.504e-05	8.971e-05	0	24	22893	True	-1.810e-04	7.783e-04	8.161e-01	0	19	25608	False	True
cg01211396	6	30624478	DHX16	0			II	II	5.224e-05	9.727e-06	7.849e-08	0	False	5.180e-05	1.161e-05	8.080e-06	25	22341	0	5.329e-05	1.783e-05	2.807e-03	9	11251	0	3.750e-05	1.214e-05	2.007e-03	0	24	22893	True	-2.617e-03	6.393e-04	4.235e-05	0	19	25601	True	False
cg00489795	22	24041104	GUSBP11	0			I	I	-2.387e-05	4.446e-06	7.899e-08	90.05	False	-1.564e-05	5.148e-06	2.383e-03	25	22330	1.84	-4.801e-05	8.816e-06	5.159e-08	8	9732	18.24	-1.547e-05	6.828e-06	2.348e-02	92.16	23	21363	True	9.296e-04	2.674e-04	5.082e-04	15.89	19	25593	True	False
cg06017697	16	89976667	TCF25	0	Unclassified		II	II	4.966e-05	9.251e-06	7.933e-08	0	False	5.069e-05	1.158e-05	1.200e-05	25	22335	3.02	4.785e-05	1.538e-05	1.862e-03	9	11257	31.02	4.589e-05	1.067e-05	1.696e-05	0	24	22890	True	-3.743e-03	6.035e-04	5.561e-10	0	19	25597	True	False
cg27366007	15	91479184	UNC45A	0			II	II	-6.061e-05	1.130e-05	8.051e-08	80.63	False	-8.045e-05	1.428e-05	1.747e-08	25	22330	3.87	-2.740e-05	1.847e-05	1.381e-01	9	11251	8.35	-4.532e-05	1.378e-05	1.004e-03	68.85	24	22888	True	9.633e-04	7.633e-04	2.069e-01	18.54	19	25599	True	False
cg24046474	9	130212550	RPL12	0			II	II	-7.118e-05	1.327e-05	8.230e-08	79.11	False	-5.319e-05	1.561e-05	6.572e-04	25	22337	25.42	-1.181e-04	2.522e-05	2.824e-06	9	11257	17.95	-8.090e-05	1.647e-05	8.989e-07	82.71	24	22890	True	1.532e-03	8.073e-04	5.780e-02	0	19	25604	True	False
cg13942826	12	11002609	PRH1-PRR4	0			II	II	8.158e-05	1.524e-05	8.686e-08	8.09	False	9.147e-05	1.795e-05	3.480e-07	25	22320	0	5.603e-05	2.885e-05	5.213e-02	9	11253	65.47	6.590e-05	2.040e-05	1.237e-03	80.68	24	22875	True	-4.352e-03	1.022e-03	2.076e-05	0	19	25585	True	False
cg23184690	19	45429771	APOC1P1	288			II	II	-4.953e-05	9.256e-06	8.733e-08	0	False	-4.812e-05	1.060e-05	5.645e-06	25	22330	0	-5.405e-05	1.898e-05	4.412e-03	9	11250	44.19	-5.060e-05	1.183e-05	1.883e-05	0	24	22887	True	1.798e-03	5.772e-04	1.843e-03	0	19	25597	True	False
cg16260349	10	82221597	TSPAN14	0			II	II	-7.193e-05	1.344e-05	8.743e-08	23.28	False	-8.379e-05	1.699e-05	8.142e-07	25	22329	0	-5.207e-05	2.198e-05	1.782e-02	9	11250	36.35	-7.068e-05	1.612e-05	1.170e-05	20.7	24	22885	True	2.524e-03	8.631e-04	3.450e-03	0	19	25586	True	False
cg25711239	17	73996656	TEN1	0	Unclassified		II	II	5.928e-05	1.109e-05	8.993e-08	0	False	6.311e-05	1.341e-05	2.514e-06	25	22336	42.15	5.100e-05	1.973e-05	9.742e-03	9	11251	26.34	4.711e-05	1.398e-05	7.523e-04	45.93	24	22891	True	-3.964e-03	7.094e-04	2.295e-08	0	19	25597	True	False
cg27055365	1	117689356	VTCN1	0			II	II	-6.033e-05	1.131e-05	9.558e-08	0	False	-6.359e-05	1.378e-05	3.947e-06	25	22337	11.69	-5.360e-05	1.978e-05	6.732e-03	9	11251	0	-5.966e-05	1.408e-05	2.262e-05	0	24	22894	True	2.418e-03	7.214e-04	8.046e-04	0	19	25599	True	False
cg24260327	12	125023590	NCOR2	0		rs79625568: dist=34bp; MAF=0.500000 rs150061360: dist=30bp; MAF=0.052117	II	II	-4.799e-05	8.999e-06	9.663e-08	75.58	False	-6.016e-05	1.082e-05	2.721e-08	25	22338	1.72	-2.074e-05	1.620e-05	2.005e-01	8	9732	0	-4.032e-05	1.107e-05	2.704e-04	74.32	23	21375	True	1.676e-03	5.795e-04	3.825e-03	0	19	25597	True	False
cg12087627	17	3911415	ZZEF1	0		rs7221546: dist=35bp; MAF=0.471046	II	II	4.184e-05	7.861e-06	1.022e-07	24.32	False	3.728e-05	8.806e-06	2.298e-05	25	22331	8.81	5.975e-05	1.745e-05	6.159e-04	8	9732	0	4.205e-05	1.002e-05	2.716e-05	0	23	21368	True	-2.523e-03	4.746e-04	1.056e-07	8.75	19	25593	True	False
cg00826902	1	3563954	WRAP73	0			II	II	6.129e-05	1.152e-05	1.027e-07	0	False	5.922e-05	1.369e-05	1.518e-05	25	22342	16.14	6.629e-05	2.130e-05	1.858e-03	9	11257	35.79	5.453e-05	1.598e-05	6.462e-04	0	24	22893	True	-1.192e-03	5.854e-04	4.176e-02	18.81	19	25605	True	False
cg19136673	6	32813337	PSMB8-AS1	0			II	II	-3.178e-05	5.988e-06	1.112e-07	0.72	False	-2.838e-05	6.881e-06	3.726e-05	25	22331	17.16	-4.239e-05	1.215e-05	4.856e-04	9	11252	0	-2.244e-05	8.103e-06	5.608e-03	68.4	24	22888	True	1.766e-03	3.810e-04	3.571e-06	0	19	25596	True	False
cg01447828	19	40919465	PRX	194			I	I	1.038e-04	1.956e-05	1.114e-07	0	False	1.003e-04	2.531e-05	7.366e-05	25	22318	20.39	1.089e-04	3.082e-05	4.074e-04	9	11256	0	7.198e-05	2.427e-05	3.025e-03	0	24	22872	True	-5.904e-03	1.292e-03	4.846e-06	0	19	25579	True	False
cg26916780	15	64889554	ZNF609	0	Unclassified_Cell_type_specific		II	II	4.824e-05	9.096e-06	1.137e-07	0	False	4.373e-05	1.044e-05	2.818e-05	25	22329	0	6.244e-05	1.852e-05	7.491e-04	9	11252	36.77	5.565e-05	1.161e-05	1.642e-06	61.87	24	22886	True	-1.025e-03	5.767e-04	7.540e-02	0	19	25598	True	False
cg19837174	10	6389707	LOC399715	11764	Unclassified	rs947471: dist=37bp; MAF=0.341054	II	II	-7.758e-05	1.466e-05	1.213e-07	0	False	-8.388e-05	1.966e-05	1.986e-05	25	22337	0	-6.968e-05	2.200e-05	1.540e-03	8	9735	37.07	-5.813e-05	1.803e-05	1.264e-03	0	23	21371	True	3.886e-03	1.036e-03	1.758e-04	17.53	19	25597	True	False
cg23051123	1	226132841	LEFTY2	3649	Unclassified_Cell_type_specific		II	II	-3.977e-05	7.519e-06	1.225e-07	0	False	-4.212e-05	8.825e-06	1.820e-06	25	22324	21.72	-3.357e-05	1.437e-05	1.944e-02	9	11255	12.01	-4.657e-05	9.543e-06	1.062e-06	0	24	22881	True	1.711e-03	4.227e-04	5.201e-05	0	19	25600	True	False
cg23659289	17	43472725	ARHGAP27	0	Gene_Associated		I	I	6.144e-05	1.162e-05	1.248e-07	0	False	5.876e-05	1.358e-05	1.519e-05	25	22341	0	6.876e-05	2.245e-05	2.196e-03	9	11258	5.08	6.939e-05	1.487e-05	3.055e-06	0	24	22894	True	-3.766e-03	7.662e-04	8.869e-07	0	19	25604	True	False
cg21631428	4	122298456	QRFPR	0			II	II	-9.799e-05	1.854e-05	1.256e-07	14.82	False	-1.116e-04	2.238e-05	6.195e-07	25	22283	0	-6.828e-05	3.310e-05	3.912e-02	9	11258	0	-1.084e-04	2.352e-05	4.003e-06	18.7	24	22845	True	4.908e-03	1.219e-03	5.642e-05	0	19	25546	True	False
cg00262030	8	61837048	LOC100130298	41631			II	II	-5.150e-05	9.748e-06	1.271e-07	0	False	-5.476e-05	1.141e-05	1.592e-06	25	22344	31.9	-4.268e-05	1.875e-05	2.287e-02	9	11251	38.55	-6.386e-05	1.185e-05	7.026e-08	0	24	22895	True	2.343e-03	6.160e-04	1.425e-04	0	19	25601	True	False
cg17822325	1	31896462	SERINC2	0			II	II	8.577e-05	1.625e-05	1.292e-07	0	False	7.582e-05	2.093e-05	2.910e-04	25	22338	0	1.009e-04	2.577e-05	9.074e-05	9	11255	1.43	7.886e-05	1.933e-05	4.507e-05	0	24	22894	True	-1.849e-03	1.056e-03	7.999e-02	62.14	19	25601	True	False
cg13054523	17	81055722	METRNL	2851			I	I	4.455e-05	8.438e-06	1.295e-07	7.9	False	4.873e-05	9.344e-06	1.835e-07	25	22329	28.86	2.606e-05	1.964e-05	1.845e-01	9	11255	0	3.739e-05	1.132e-05	9.593e-04	29.27	24	22886	True	-2.050e-03	4.932e-04	3.218e-05	13.43	19	25600	True	False
cg24959965	18	76543059	SALL3	197215		rs67555789: dist=47bp; MAF=0.074481	II	II	-5.140e-05	9.736e-06	1.299e-07	0	False	-4.762e-05	1.138e-05	2.844e-05	25	22322	0	-6.174e-05	1.882e-05	1.037e-03	8	9727	3.97	-4.904e-05	1.230e-05	6.639e-05	0	23	21362	True	1.099e-03	6.538e-04	9.280e-02	6.67	19	25582	True	False
cg07988171	19	16199419	TPM4	0			II	II	-6.845e-05	1.298e-05	1.322e-07	0	False	-6.528e-05	1.593e-05	4.152e-05	25	22341	0	-7.472e-05	2.238e-05	8.397e-04	9	11258	0	-5.603e-05	1.606e-05	4.869e-04	0	24	22895	True	3.555e-03	8.068e-04	1.052e-05	0	19	25608	True	False
cg22266072	11	86171022	ME3	0			II	II	-4.747e-05	8.998e-06	1.323e-07	0	False	-4.654e-05	1.062e-05	1.175e-05	25	22339	13.9	-4.983e-05	1.694e-05	3.258e-03	9	11252	0	-4.638e-05	1.126e-05	3.824e-05	0	24	22892	True	7.344e-04	5.697e-04	1.973e-01	0	19	25599	True	False
cg04609499	6	139919028	LINC01625	123295		rs112493289: dist=1bp; MAF=0.500000	II	II	-4.556e-05	8.643e-06	1.355e-07	84.58	False	-5.906e-05	1.014e-05	5.721e-09	25	22330	26.5	-9.672e-06	1.653e-05	5.585e-01	9	11258	0	-5.144e-05	1.172e-05	1.147e-05	43.86	24	22886	True	8.194e-04	5.565e-04	1.409e-01	0	19	25597	True	False
cg24112628	6	150174215	LRP11	0			II	II	1.274e-04	2.417e-05	1.363e-07	0	False	1.426e-04	3.079e-05	3.619e-06	25	22339	0	1.029e-04	3.903e-05	8.355e-03	9	11257	0	1.127e-04	2.739e-05	3.908e-05	0	24	22891	True	-5.438e-03	1.596e-03	6.546e-04	32.52	19	25601	True	False
cg03507593	12	124939480	NCOR2	0			I	I	7.410e-05	1.406e-05	1.364e-07	20.39	False	6.638e-05	1.565e-05	2.227e-05	25	22340	0	1.063e-04	3.199e-05	8.897e-04	8	6407	0	6.946e-05	1.832e-05	1.501e-04	0	23	18052	True	-3.142e-03	9.025e-04	4.974e-04	0	18	20756	True	False
cg14959425	7	20447707	ITGB8	0			II	II	-6.960e-05	1.322e-05	1.409e-07	0	False	-7.205e-05	1.593e-05	6.100e-06	25	22338	0	-6.419e-05	2.371e-05	6.785e-03	8	9736	61.89	-6.105e-05	1.643e-05	2.021e-04	0	23	21371	True	1.891e-03	8.656e-04	2.895e-02	0	19	25600	True	False
cg14220251	1	19653075	PQLC2	0	Unclassified		II	II	5.542e-05	1.053e-05	1.418e-07	0	False	5.497e-05	1.240e-05	9.257e-06	25	22336	0	5.658e-05	1.995e-05	4.565e-03	9	11257	46.39	6.220e-05	1.273e-05	1.025e-06	0	24	22892	True	-3.484e-03	6.965e-04	5.662e-07	0	19	25603	True	False
cg19942083	12	7070562	PTPN6	83	Promoter_Associated		I	I	9.058e-05	1.721e-05	1.423e-07	0	False	9.512e-05	2.109e-05	6.451e-06	25	22329	22.15	8.150e-05	2.980e-05	6.237e-03	9	11258	6.21	8.495e-05	2.107e-05	5.547e-05	0	24	22884	True	-8.129e-03	1.137e-03	8.776e-13	0	19	25591	True	False
cg00193959	10	129232405	DOCK1	0			II	II	-4.980e-05	9.482e-06	1.500e-07	0	False	-4.730e-05	1.102e-05	1.769e-05	25	22323	31.42	-5.694e-05	1.861e-05	2.211e-03	9	11253	0	-5.544e-05	1.244e-05	8.389e-06	0	24	22879	True	2.299e-03	5.922e-04	1.034e-04	0	19	25597	True	False
cg22548220	6	27277996	POM121L2	0		rs16897515: dist=24bp; MAF=0.144369	II	II	-5.822e-05	1.109e-05	1.507e-07	0	False	-5.547e-05	1.306e-05	2.155e-05	25	22334	0	-6.530e-05	2.098e-05	1.851e-03	8	9734	24.06	-5.513e-05	1.339e-05	3.837e-05	42.95	23	21370	True	2.525e-03	7.169e-04	4.288e-04	0	19	25596	True	False
cg04562757	1	17882998	ARHGEF10L	0	Unclassified_Cell_type_specific		II	II	-5.210e-05	9.923e-06	1.520e-07	0	False	-5.207e-05	1.200e-05	1.428e-05	25	22340	0	-5.216e-05	1.765e-05	3.127e-03	8	9732	36.91	-5.079e-05	1.238e-05	4.069e-05	0	23	21373	True	2.107e-03	6.204e-04	6.828e-04	0	19	25599	True	False
cg06690548	4	139162808	SLC7A11	0			II	II	7.872e-05	1.500e-05	1.534e-07	17.25	False	8.813e-05	1.727e-05	3.327e-07	25	22284	32.96	4.980e-05	3.028e-05	1.001e-01	9	11232	45.53	9.039e-05	2.468e-05	2.497e-04	45.34	24	22842	True	-5.051e-03	1.080e-03	2.910e-06	59.11	19	25558	True	True
cg10371155	17	37561101	MED1	0			II	II	7.544e-05	1.438e-05	1.541e-07	0	False	8.301e-05	1.797e-05	3.857e-06	25	22330	0	6.199e-05	2.396e-05	9.671e-03	9	11254	24.39	6.549e-05	1.746e-05	1.762e-04	10.42	24	22886	True	-5.231e-03	9.828e-04	1.022e-07	0	19	25595	True	False
cg06380320	17	75399899	SEPT9	0			II	II	5.955e-05	1.135e-05	1.549e-07	0	False	5.573e-05	1.378e-05	5.266e-05	25	22341	21.65	6.759e-05	2.000e-05	7.284e-04	9	11256	20.95	5.626e-05	1.399e-05	5.802e-05	0	24	22894	True	-1.860e-03	7.485e-04	1.297e-02	0	19	25603	True	False
cg14330293	17	1374051	MYO1C	0			I	I	5.940e-05	1.133e-05	1.588e-07	0	False	6.308e-05	1.393e-05	5.928e-06	25	22342	0	5.220e-05	1.949e-05	7.396e-03	9	11252	30.89	4.783e-05	1.425e-05	7.882e-04	39.79	24	22896	True	-1.791e-03	7.280e-04	1.389e-02	0	19	25599	True	False
cg04257841	17	5976451	WSCD1	0			II	II	-5.395e-05	1.030e-05	1.632e-07	0	False	-5.740e-05	1.225e-05	2.815e-06	25	22321	0	-4.564e-05	1.902e-05	1.643e-02	9	11256	16.37	-4.839e-05	1.260e-05	1.232e-04	0	24	22878	True	2.493e-03	6.349e-04	8.617e-05	0	19	25587	True	False
cg02557933	2	220351040	SPEG	0		rs1022120: dist=37bp; MAF=0.056310	II	II	-6.801e-05	1.299e-05	1.641e-07	0	False	-7.592e-05	1.651e-05	4.242e-06	25	22339	22.91	-5.515e-05	2.104e-05	8.780e-03	8	9738	0	-5.861e-05	1.589e-05	2.257e-04	0	23	21372	True	2.401e-03	8.966e-04	7.396e-03	25.48	19	25604	True	False
cg19053454	5	180014665	SCGB3A1	2439			II	II	6.360e-05	1.215e-05	1.642e-07	78.83	False	8.196e-05	1.480e-05	3.031e-08	25	22340	0	2.563e-05	2.128e-05	2.284e-01	8	9737	0	6.470e-05	1.632e-05	7.329e-05	69.01	23	21372	True	-3.147e-03	8.324e-04	1.565e-04	95.25	19	25602	True	False
cg05089897	21	38886664	DYRK1A	0			II	II	6.261e-05	1.197e-05	1.670e-07	81.51	False	4.655e-05	1.382e-05	7.527e-04	25	22345	28.77	1.108e-04	2.394e-05	3.660e-06	9	11258	54.04	6.520e-05	1.550e-05	2.582e-05	0	24	22896	True	-1.381e-03	5.864e-04	1.849e-02	74.34	19	25608	True	False
cg00802237	14	94858066	SERPINA1	1037			II	II	-6.173e-05	1.180e-05	1.693e-07	0	False	-6.110e-05	1.444e-05	2.333e-05	25	22318	5.67	-6.298e-05	2.047e-05	2.094e-03	9	11249	52.23	-6.124e-05	1.339e-05	4.769e-06	0	24	22891	True	4.556e-03	7.789e-04	4.934e-09	81.05	19	25596	True	False
cg15073708	1	6204000	CHD5	0			II	II	-5.148e-05	9.844e-06	1.702e-07	0	False	-5.482e-05	1.281e-05	1.869e-05	25	22321	0	-4.665e-05	1.539e-05	2.430e-03	9	11252	11.84	-5.305e-05	1.130e-05	2.646e-06	0	24	22876	True	2.459e-03	6.216e-04	7.641e-05	0	19	25584	True	False
cg09197783	11	57176720	SLC43A3	0			II	II	-6.196e-05	1.185e-05	1.720e-07	0	False	-5.819e-05	1.429e-05	4.643e-05	25	22334	0	-7.029e-05	2.123e-05	9.312e-04	9	11254	0	-5.746e-05	1.447e-05	7.197e-05	0	24	22888	True	1.629e-03	7.774e-04	3.614e-02	0	19	25598	True	False
cg10893667	5	111313992	NREP-AS1	0			II	II	-7.661e-05	1.466e-05	1.722e-07	0	False	-7.710e-05	1.729e-05	8.219e-06	25	22340	9.62	-7.535e-05	2.763e-05	6.382e-03	9	11258	0	-7.498e-05	1.889e-05	7.191e-05	0	24	22893	True	4.401e-03	8.820e-04	6.026e-07	0	19	25606	True	False
cg23903708	2	25527266	DNMT3A	0			II	II	-5.281e-05	1.011e-05	1.763e-07	50.66	False	-4.325e-05	1.214e-05	3.652e-04	25	22322	13.57	-7.449e-05	1.828e-05	4.613e-05	9	11256	32.32	-4.618e-05	1.273e-05	2.875e-04	0	24	22878	True	3.082e-03	6.731e-04	4.675e-06	0	19	25596	True	False
cg16544989	16	85600639	GSE1	44389			II	II	9.573e-05	1.833e-05	1.768e-07	0	False	9.678e-05	2.427e-05	6.687e-05	25	22292	0	9.433e-05	2.797e-05	7.430e-04	8	9734	0	7.939e-05	2.131e-05	1.951e-04	0	23	21334	True	-3.813e-03	1.232e-03	1.958e-03	0	19	25554	True	False
cg10750182	10	73497514	CDH23	0			II	II	-4.944e-05	9.467e-06	1.768e-07	17.8	False	-4.272e-05	1.126e-05	1.482e-04	25	22341	19.5	-6.566e-05	1.749e-05	1.740e-04	9	11257	0	-4.700e-05	1.166e-05	5.542e-05	48.03	24	22894	True	1.177e-03	6.067e-04	5.246e-02	0	19	25605	True	False
cg13726456	17	41400541	LINC00854	19479	Unclassified	rs71209893: dist=33bp; MAF=0.500000 rs78194435: dist=35bp; MAF=0.500000	II	II	6.240e-05	1.195e-05	1.769e-07	52.26	False	5.344e-05	1.346e-05	7.147e-05	25	22337	14.37	9.579e-05	2.598e-05	2.270e-04	8	6416	50.42	5.669e-05	1.554e-05	2.640e-04	0	23	18048	True	-1.432e-03	6.730e-04	3.332e-02	0	18	20759	True	False
cg17097293	19	3655825	PIP5K1C	0			II	II	4.909e-05	9.416e-06	1.853e-07	0	False	5.047e-05	1.079e-05	2.904e-06	25	22325	0	4.470e-05	1.929e-05	2.049e-02	9	11248	0	3.629e-05	1.224e-05	3.037e-03	0	24	22881	True	-2.149e-03	6.448e-04	8.624e-04	0	19	25590	True	False
cg03292069	3	126263781	C3orf22	0			II	II	-4.794e-05	9.199e-06	1.877e-07	57.5	False	-5.849e-05	1.149e-05	3.542e-07	25	22333	0	-2.907e-05	1.536e-05	5.847e-02	8	9730	0	-4.743e-05	1.145e-05	3.446e-05	65.62	23	21367	True	1.217e-03	5.925e-04	4.006e-02	0	19	25588	True	False
cg02719954	8	23830907	STC1	118587			II	II	-1.118e-04	2.147e-05	1.896e-07	88.83	False	-1.614e-04	2.712e-05	2.647e-09	25	22301	19.55	-2.861e-05	3.513e-05	4.153e-01	9	11257	51.7	-1.316e-04	2.693e-05	1.028e-06	43.25	24	22864	True	6.152e-03	1.433e-03	1.764e-05	44.17	19	25593	True	False
cg14897188	17	6917185	RNASEK	0	Promoter_Associated		II	II	-5.345e-05	1.026e-05	1.923e-07	0	False	-5.472e-05	1.258e-05	1.368e-05	25	22328	0	-5.091e-05	1.775e-05	4.129e-03	9	11251	2.92	-5.044e-05	1.262e-05	6.431e-05	0	24	22882	True	1.366e-03	6.429e-04	3.362e-02	0	19	25586	True	False
cg11534593	11	120044594	TRIM29	35731	Unclassified_Cell_type_specific	rs116209512: dist=46bp; MAF=0.051917	II	II	-5.112e-05	9.819e-06	1.925e-07	79.25	False	-6.595e-05	1.192e-05	3.139e-08	25	22339	32.35	-1.980e-05	1.732e-05	2.532e-01	9	11256	47.72	-2.232e-05	1.222e-05	6.791e-02	0	24	22891	True	1.949e-03	6.511e-04	2.760e-03	0	19	25604	True	False
cg11133226	3	127504560	MGLL	0			II	II	-4.578e-05	8.793e-06	1.926e-07	0	False	-4.154e-05	1.003e-05	3.461e-05	25	22326	0.18	-5.983e-05	1.826e-05	1.054e-03	9	11257	0	-3.630e-05	1.109e-05	1.063e-03	0	24	22881	True	1.742e-03	5.771e-04	2.540e-03	0	19	25598	True	False
cg23256579	12	11002403	PRH1-PRR4	0			II	II	1.427e-04	2.746e-05	2.049e-07	0.22	False	1.601e-04	3.254e-05	8.574e-07	25	22329	22.75	9.938e-05	5.122e-05	5.236e-02	9	11254	0	1.082e-04	3.379e-05	1.368e-03	0	24	22879	True	-3.344e-03	1.740e-03	5.465e-02	0	19	25589	True	False
cg22460173	19	6536042	TNFSF9	103	Unclassified		II	II	6.239e-05	1.201e-05	2.066e-07	0	False	5.744e-05	1.426e-05	5.639e-05	25	22341	46.35	7.447e-05	2.229e-05	8.339e-04	9	11258	60.79	5.930e-05	1.517e-05	9.283e-05	0	24	22894	True	-4.245e-03	7.766e-04	4.615e-08	1.51	19	25605	True	False
cg14507845	9	137418069	RXRA	85637			II	II	-5.850e-05	1.127e-05	2.105e-07	0	False	-5.762e-05	1.391e-05	3.443e-05	25	22324	0	-6.018e-05	1.923e-05	1.755e-03	9	11254	57.38	-4.000e-05	1.386e-05	3.892e-03	0	24	22881	True	2.866e-03	7.472e-04	1.251e-04	0	19	25588	True	False
cg24913794	2	126716943	LINC01941	150733			II	II	1.967e-04	3.790e-05	2.118e-07	0	False	2.007e-04	4.483e-05	7.558e-06	25	22269	0	1.865e-04	7.097e-05	8.597e-03	9	11257	28.37	1.667e-04	4.806e-05	5.216e-04	0	24	22822	True	-6.065e-03	2.547e-03	1.726e-02	70.22	19	25540	True	False
cg16739178	16	85470674	MIR5093	130743			II	II	6.057e-05	1.167e-05	2.119e-07	64.42	False	7.546e-05	1.467e-05	2.679e-07	25	22339	28.38	3.484e-05	1.928e-05	7.080e-02	9	11251	2.61	4.952e-05	1.386e-05	3.530e-04	42.81	24	22892	True	-2.609e-03	7.931e-04	1.004e-03	0	19	25597	True	False
cg13832201	17	19282521	MAPK7	0			II	II	-7.637e-05	1.472e-05	2.126e-07	0	False	-7.205e-05	1.901e-05	1.503e-04	25	22342	29.82	-8.285e-05	2.327e-05	3.705e-04	9	11257	10.69	-6.344e-05	1.675e-05	1.520e-04	0	24	22893	True	-7.121e-04	1.004e-03	4.780e-01	59.43	19	25604	False	False
cg21133868	5	1224256	SLC6A19	0		rs7736057: dist=29bp; MAF=0.274361	II	II	-5.199e-05	1.002e-05	2.144e-07	0	False	-5.063e-05	1.157e-05	1.203e-05	25	22332	0	-5.610e-05	2.009e-05	5.237e-03	8	9737	9.08	-3.511e-05	1.281e-05	6.119e-03	0	23	21370	True	1.647e-03	6.383e-04	9.887e-03	0	19	25605	True	False
cg08142848	1	44171807	KDM4A-AS1	0	Gene_Associated_Cell_type_specific		II	II	-4.817e-05	9.289e-06	2.156e-07	0	False	-4.841e-05	1.163e-05	3.162e-05	25	22333	15.29	-4.774e-05	1.543e-05	1.976e-03	9	11254	14.7	-4.091e-05	1.137e-05	3.206e-04	0	24	22887	True	1.369e-03	6.196e-04	2.718e-02	0	19	25593	True	False
cg05949667	11	134126504	ACAD8	0			I	I	5.456e-05	1.052e-05	2.162e-07	74.12	False	4.214e-05	1.227e-05	5.939e-04	25	22335	0	8.903e-05	2.045e-05	1.341e-05	9	11252	0	4.810e-05	1.379e-05	4.885e-04	0	24	22888	True	-1.791e-03	5.383e-04	8.786e-04	73.46	19	25593	True	False
cg16047279	17	38717242	CCR7	0	Promoter_Associated		I	I	9.946e-05	1.919e-05	2.179e-07	0	False	9.996e-05	2.427e-05	3.814e-05	25	22337	6.36	9.864e-05	3.134e-05	1.647e-03	9	11258	67.7	6.953e-05	2.411e-05	3.924e-03	0	24	22891	True	-6.046e-03	1.320e-03	4.658e-06	45.74	19	25600	True	False
cg17378803	2	242823275	LINC01237	238			II	II	-6.569e-05	1.268e-05	2.227e-07	27.45	False	-7.783e-05	1.637e-05	1.977e-06	25	22302	18.39	-4.743e-05	2.007e-05	1.810e-02	9	11253	0	-6.493e-05	1.513e-05	1.771e-05	0	24	22863	True	1.029e-03	8.365e-04	2.188e-01	0	19	25562	True	False
cg22615330	7	151502322	PRKAG2	0			II	II	-5.710e-05	1.103e-05	2.262e-07	13.55	False	-6.567e-05	1.361e-05	1.395e-06	24	21640	15.68	-4.068e-05	1.884e-05	3.080e-02	9	11257	56.8	-5.484e-05	1.367e-05	6.039e-05	0	23	22191	True	2.313e-03	7.446e-04	1.894e-03	76.56	18	24904	True	False
cg08962020	6	168613959	LOC105378137	12001			II	II	-4.942e-05	9.549e-06	2.272e-07	0	False	-4.954e-05	1.049e-05	2.335e-06	24	21636	8.35	-4.886e-05	2.306e-05	3.409e-02	8	6408	0	-5.031e-05	1.293e-05	1.004e-04	0	22	17348	True	1.991e-03	6.086e-04	1.070e-03	19.93	17	20054	True	False
cg26432350	3	47040357	NBEAL2	0	Gene_Associated		I	I	6.468e-05	1.250e-05	2.290e-07	74.15	False	8.631e-05	1.665e-05	2.167e-07	25	22345	0	3.672e-05	1.893e-05	5.245e-02	8	9736	0	5.922e-05	1.471e-05	5.670e-05	80.7	23	21378	True	-3.969e-03	8.321e-04	1.851e-06	0	19	25606	True	False
cg20782117	7	95865631	SLC25A13	0			II	II	7.259e-05	1.403e-05	2.311e-07	0	False	7.666e-05	1.770e-05	1.490e-05	25	22313	33.62	6.570e-05	2.302e-05	4.315e-03	9	11253	0	4.666e-05	1.709e-05	6.337e-03	0	24	22869	True	-1.744e-03	9.610e-04	6.950e-02	0	19	25574	True	False
cg13442969	12	68044208	DYRK2	0	Promoter_Associated		II	II	-7.044e-05	1.363e-05	2.341e-07	0	False	-6.376e-05	1.699e-05	1.742e-04	25	22332	26.13	-8.251e-05	2.282e-05	2.996e-04	8	9736	51.15	-5.236e-05	1.682e-05	1.852e-03	0	23	21372	True	2.297e-03	8.932e-04	1.012e-02	0	19	25600	True	False
cg02215171	4	89379156	HERC5	0	Promoter_Associated		II	II	7.627e-05	1.476e-05	2.360e-07	0	False	7.941e-05	1.840e-05	1.586e-05	25	22343	24.12	7.061e-05	2.471e-05	4.274e-03	9	11256	0	7.225e-05	1.793e-05	5.609e-05	0	24	22896	True	-2.732e-03	1.003e-03	6.473e-03	0	19	25606	True	False
cg16886828	19	5032663	KDM4B	0	Unclassified		I	I	6.172e-05	1.195e-05	2.421e-07	67.26	False	7.495e-05	1.415e-05	1.173e-07	25	22302	0	2.873e-05	2.234e-05	1.985e-01	9	11256	8.21	6.149e-05	1.519e-05	5.178e-05	62.01	24	22861	True	-2.339e-03	8.074e-04	3.768e-03	0	19	25563	True	False
cg24898914	6	32810706	PSMB8	0			II	II	-5.829e-05	1.129e-05	2.425e-07	40.49	False	-4.932e-05	1.324e-05	1.965e-04	25	22335	0	-8.215e-05	2.159e-05	1.419e-04	8	9735	0	-6.543e-05	1.426e-05	4.447e-06	0	23	21371	True	1.235e-03	6.546e-04	5.924e-02	0	19	25597	True	False
cg10509692	18	7231086	LRRC30	50			II	II	-4.339e-05	8.408e-06	2.455e-07	0	False	-4.032e-05	9.799e-06	3.879e-05	25	22338	3.95	-5.197e-05	1.637e-05	1.499e-03	9	11251	0	-3.890e-05	1.044e-05	1.934e-04	0	24	22892	True	1.806e-03	5.447e-04	9.128e-04	0	19	25599	True	False
cg15378913	7	72419592	POM121	0			I	I	-4.541e-05	8.799e-06	2.458e-07	55.02	False	-3.996e-05	9.529e-06	2.748e-05	22	16957	2.51	-7.698e-05	2.293e-05	7.862e-04	7	4892	0	-4.401e-05	1.227e-05	3.346e-04	0	20	11854	True	1.414e-03	5.064e-04	5.237e-03	0	16	16100	True	False
cg04070976	17	73577422	LLGL2	6132			II	II	8.126e-05	1.575e-05	2.468e-07	0	False	7.715e-05	1.997e-05	1.114e-04	25	22336	0	8.802e-05	2.562e-05	5.905e-04	8	9734	35.94	6.878e-05	1.831e-05	1.724e-04	0	23	21370	True	-1.754e-03	1.048e-03	9.426e-02	0	19	25597	True	False
cg14930065	8	37672607	ADGRA2	0			II	II	-6.527e-05	1.267e-05	2.574e-07	0	False	-5.920e-05	1.567e-05	1.573e-04	25	22297	0	-7.674e-05	2.154e-05	3.664e-04	9	11257	49.67	-6.859e-05	1.534e-05	7.754e-06	0	24	22858	True	3.019e-03	8.230e-04	2.447e-04	0	19	25569	True	False
cg26921611	8	37917868	EIF4EBP1	0			I	I	-6.923e-05	1.344e-05	2.575e-07	57.04	False	-8.266e-05	1.606e-05	2.666e-07	25	22337	0	-3.794e-05	2.452e-05	1.218e-01	9	11254	6.1	-6.646e-05	1.743e-05	1.379e-04	0	24	22891	True	1.569e-03	8.668e-04	7.032e-02	38.04	19	25603	True	False
cg02358653	2	136632610	MCM6	0			II	II	-5.113e-05	9.927e-06	2.594e-07	0	False	-4.674e-05	1.232e-05	1.480e-04	24	21632	0	-5.928e-05	1.677e-05	4.078e-04	8	9734	0	-5.141e-05	1.223e-05	2.646e-05	0	22	20669	True	1.078e-03	6.336e-04	8.895e-02	0	18	24893	True	False
cg25350825	5	131633130	SLC22A4	0			II	II	-4.487e-05	8.714e-06	2.620e-07	0	False	-4.300e-05	1.003e-05	1.810e-05	25	22324	13.29	-5.063e-05	1.760e-05	4.022e-03	9	11258	30.45	-4.383e-05	1.110e-05	7.895e-05	0	24	22881	True	1.575e-03	5.613e-04	5.018e-03	2.66	19	25591	True	False
cg05958985	16	88558237	ZFPM1	0			II	II	4.927e-05	9.572e-06	2.645e-07	7.06	False	5.564e-05	1.137e-05	9.996e-07	25	22329	0	3.380e-05	1.772e-05	5.641e-02	9	11255	27	4.085e-05	1.220e-05	8.146e-04	73.44	24	22882	True	-2.642e-03	6.311e-04	2.827e-05	0	19	25602	True	False
cg20387706	2	102097314	RFX8	6149			II	II	-4.069e-05	7.906e-06	2.656e-07	3.87	False	-3.602e-05	9.135e-06	8.042e-05	25	22337	0	-5.462e-05	1.578e-05	5.387e-04	9	11248	0	-3.396e-05	9.991e-06	6.767e-04	0	24	22890	True	2.173e-03	5.211e-04	3.051e-05	57.36	19	25594	True	False
cg25364972	2	217075573	XRCC5	4557			II	II	-7.506e-05	1.459e-05	2.669e-07	83.53	False	-1.002e-04	1.780e-05	1.818e-08	25	22344	0	-2.368e-05	2.545e-05	3.523e-01	9	11257	67.23	-5.353e-05	1.768e-05	2.464e-03	74.73	24	22896	True	6.713e-03	9.967e-04	1.631e-11	0	19	25607	True	False
cg22825202	14	77767650	POMT2	0	Unclassified		II	II	4.873e-05	9.471e-06	2.675e-07	0	False	4.778e-05	1.186e-05	5.585e-05	25	22339	0	5.041e-05	1.574e-05	1.366e-03	9	11250	7.72	4.864e-05	1.151e-05	2.393e-05	0	24	22892	True	-2.796e-03	6.121e-04	4.909e-06	0	19	25595	True	False
cg14422322	6	20245292	MBOAT1	32597		rs7742056: dist=10bp; MAF=0.217851	I	I	-3.911e-05	7.611e-06	2.765e-07	0	False	-3.524e-05	8.627e-06	4.413e-05	22	16947	0	-5.271e-05	1.617e-05	1.112e-03	7	4896	0	-3.194e-05	1.028e-05	1.898e-03	0	20	11851	True	1.064e-03	4.842e-04	2.806e-02	0	16	16108	True	False
cg14550066	19	55417500	NCR1	7			II	II	8.278e-05	1.612e-05	2.800e-07	0	False	8.108e-05	2.131e-05	1.422e-04	25	22339	0	8.505e-05	2.463e-05	5.537e-04	9	11256	26.64	7.345e-05	1.927e-05	1.375e-04	0	24	22894	True	-2.369e-03	1.073e-03	2.725e-02	0	19	25605	True	False
cg20822884	1	49240625	AGBL4	0			II	II	-6.406e-05	1.247e-05	2.806e-07	92.62	False	-9.725e-05	1.539e-05	2.629e-10	25	22340	30.24	-5.323e-07	2.129e-05	9.801e-01	8	9734	32.54	-4.344e-05	1.532e-05	4.565e-03	90.9	23	21376	True	2.391e-03	8.328e-04	4.083e-03	90.33	19	25601	True	False
cg00366037	10	76781121	KAT6B	0			II	II	3.681e-05	7.169e-06	2.818e-07	0	False	3.253e-05	8.698e-06	1.845e-04	25	22335	13.26	4.590e-05	1.266e-05	2.883e-04	9	11250	17.56	3.539e-05	1.081e-05	1.059e-03	0	24	22889	True	-1.678e-03	4.348e-04	1.131e-04	0	19	25595	True	False
cg06983052	1	90288099	LRRC8D	0	Promoter_Associated		II	II	-6.246e-05	1.216e-05	2.821e-07	30.04	False	-5.305e-05	1.449e-05	2.509e-04	25	22343	32.29	-8.493e-05	2.239e-05	1.484e-04	9	11253	0	-5.810e-05	1.518e-05	1.295e-04	68.3	24	22896	True	2.018e-04	8.029e-04	8.015e-01	0	19	25604	True	False
cg21680729	17	17426422	PEMT	0			II	II	-6.068e-05	1.182e-05	2.841e-07	0	False	-5.948e-05	1.459e-05	4.579e-05	25	22335	0	-6.298e-05	2.016e-05	1.784e-03	9	11253	42.45	-6.079e-05	1.473e-05	3.675e-05	0	24	22888	True	1.718e-03	8.010e-04	3.197e-02	0	19	25595	True	False
cg00563348	15	41184109	VPS18	2518	Unclassified		II	II	6.747e-05	1.314e-05	2.849e-07	0	False	7.056e-05	1.599e-05	1.014e-05	25	22332	9.52	6.101e-05	2.310e-05	8.244e-03	9	11257	0	6.453e-05	1.573e-05	4.090e-05	0	24	22888	True	-1.957e-03	8.217e-04	1.723e-02	55.21	19	25603	True	False
cg27376872	8	899171	DLGAP2	0			II	II	-4.092e-05	7.974e-06	2.877e-07	74.54	False	-5.276e-05	9.964e-06	1.191e-07	25	22340	14.98	-1.983e-05	1.330e-05	1.360e-01	9	11256	7.32	-4.734e-05	9.727e-06	1.136e-06	54.62	24	22894	True	8.856e-04	5.262e-04	9.238e-02	0	19	25605	True	False
cg14438453	6	39786566	DAAM2	0			II	II	-5.917e-05	1.153e-05	2.892e-07	51.32	False	-7.164e-05	1.444e-05	7.074e-07	25	22337	0	-3.725e-05	1.916e-05	5.187e-02	9	11252	59.41	-6.617e-05	1.376e-05	1.508e-06	38.33	24	22891	True	3.923e-03	7.797e-04	4.854e-07	71.52	19	25597	True	False
cg17034591	5	134383757	C5orf66	0			II	II	-4.376e-05	8.530e-06	2.904e-07	33.03	False	-4.968e-05	9.812e-06	4.118e-07	25	22326	21.67	-2.542e-05	1.726e-05	1.410e-01	9	11255	0	-3.684e-05	1.086e-05	6.892e-04	0	24	22884	True	2.631e-03	5.503e-04	1.745e-06	57.74	19	25598	True	False
cg06807905	1	110776546	KCNC4	0			II	II	-5.800e-05	1.131e-05	2.927e-07	47.35	False	-4.722e-05	1.375e-05	5.957e-04	25	22328	0	-8.053e-05	1.988e-05	5.108e-05	9	11253	20.95	-5.552e-05	1.377e-05	5.562e-05	48.61	24	22884	True	1.437e-03	6.914e-04	3.762e-02	34	19	25593	True	False
cg02183564	7	76874892	CCDC146	0		rs17149494: dist=18bp; MAF=0.068490 rs76159005: dist=45bp; MAF=0.053315	II	II	-6.913e-05	1.349e-05	2.993e-07	57.53	False	-8.443e-05	1.678e-05	4.836e-07	25	22335	14.85	-4.112e-05	2.270e-05	7.010e-02	9	11254	0	-7.098e-05	1.474e-05	1.474e-06	69.14	24	22888	True	2.463e-03	9.084e-04	6.694e-03	0	19	25597	True	False
cg08684991	12	11662075	LINC01252	38888			II	II	-5.815e-05	1.135e-05	3.022e-07	0	False	-6.109e-05	1.399e-05	1.254e-05	25	22337	0	-5.247e-05	1.944e-05	6.947e-03	9	11254	6.47	-4.525e-05	1.301e-05	5.055e-04	0	24	22894	True	2.122e-03	7.650e-04	5.530e-03	0	19	25603	True	False
cg19910679	5	149240728	PDE6A	0		rs30887: dist=39bp; MAF=0.132688	II	II	1.124e-04	2.194e-05	3.030e-07	41.75	False	8.707e-05	2.923e-05	2.894e-03	25	22320	14.19	1.450e-04	3.321e-05	1.258e-05	8	9737	40.05	9.143e-05	2.548e-05	3.334e-04	48.3	23	21360	True	-7.730e-03	1.488e-03	2.039e-07	86.31	19	25582	True	False
cg27230067	1	77933593	AK5	0			II	II	-5.410e-05	1.057e-05	3.039e-07	0	False	-5.825e-05	1.317e-05	9.776e-06	25	22339	0	-4.663e-05	1.769e-05	8.394e-03	9	11251	23.66	-5.168e-05	1.295e-05	6.596e-05	0	24	22893	True	3.580e-03	7.160e-04	5.727e-07	51.95	19	25599	True	False
cg10031769	10	35483963	CREM	0	Promoter_Associated_Cell_type_specific		II	II	6.941e-05	1.355e-05	3.044e-07	0	False	6.087e-05	1.667e-05	2.615e-04	25	22325	22.52	8.604e-05	2.327e-05	2.183e-04	9	11254	24.82	5.541e-05	1.648e-05	7.734e-04	0	24	22880	True	-5.050e-03	9.080e-04	2.672e-08	49.51	19	25587	True	False
cg02203067	16	87866800	SLC7A5	0			II	II	6.071e-05	1.186e-05	3.073e-07	0	False	6.851e-05	1.484e-05	3.882e-06	25	22336	38.72	4.691e-05	1.974e-05	1.749e-02	9	11252	0	4.269e-05	1.424e-05	2.715e-03	0	24	22891	True	-1.429e-03	7.980e-04	7.339e-02	0	19	25595	True	False
cg13085627	15	101597169	LRRK1	0			II	II	-5.710e-05	1.116e-05	3.079e-07	91.1	False	-8.798e-05	1.447e-05	1.194e-09	25	22279	0	-1.182e-05	1.752e-05	5.000e-01	9	11251	70.66	-5.167e-05	1.344e-05	1.205e-04	88.78	24	22839	True	3.132e-03	7.041e-04	8.648e-06	87.35	19	25536	True	False
cg03066323	7	99970779	PILRA	288			II	II	-5.154e-05	1.007e-05	3.089e-07	0	False	-4.588e-05	1.198e-05	1.279e-04	24	21638	25.02	-6.519e-05	1.860e-05	4.572e-04	9	11250	32.08	-4.783e-05	1.252e-05	1.336e-04	0	23	22192	True	3.194e-03	6.587e-04	1.244e-06	0	18	24894	True	False
cg26884359	17	40247744	DHX58	5677			II	II	-4.227e-05	8.260e-06	3.097e-07	0	False	-3.919e-05	9.417e-06	3.153e-05	25	22342	22.44	-5.252e-05	1.720e-05	2.258e-03	9	11254	5.54	-3.834e-05	1.023e-05	1.787e-04	0	24	22895	True	2.063e-03	5.121e-04	5.598e-05	0	19	25604	True	False
cg00634542	2	219254588	SLC11A1	0			II	II	6.152e-05	1.203e-05	3.136e-07	0	False	6.415e-05	1.570e-05	4.416e-05	25	22305	0	5.779e-05	1.870e-05	2.001e-03	9	11248	27.34	5.511e-05	1.357e-05	4.902e-05	0	24	22866	True	-1.104e-03	8.105e-04	1.732e-01	0	19	25567	True	False
cg05986288	5	74616750	HMGCR	16242			II	II	9.182e-05	1.795e-05	3.149e-07	0	False	9.483e-05	2.317e-05	4.280e-05	24	20606	0	8.731e-05	2.839e-05	2.105e-03	9	11257	19.43	9.502e-05	2.214e-05	1.765e-05	0	23	21163	True	-4.603e-03	1.205e-03	1.335e-04	0	18	23906	True	False
cg09183671	10	112630780	PDCD4-AS1	118			II	II	-4.847e-05	9.485e-06	3.219e-07	34.87	False	-4.134e-05	1.110e-05	1.948e-04	25	22322	0	-6.784e-05	1.828e-05	2.068e-04	9	11250	0	-3.203e-05	1.212e-05	8.234e-03	26.53	24	22881	True	1.237e-03	5.750e-04	3.143e-02	46	19	25588	True	False
cg06629453	2	98852910	VWA3B	0			II	II	5.125e-05	1.003e-05	3.221e-07	0	False	4.830e-05	1.200e-05	5.708e-05	25	22338	0	5.809e-05	1.826e-05	1.470e-03	9	11246	0	4.758e-05	1.267e-05	1.737e-04	0	24	22892	True	-9.125e-04	6.793e-04	1.792e-01	0	19	25592	True	False
cg08170911	3	53202324	PRKCD	0	Unclassified_Cell_type_specific		II	II	-3.913e-05	7.664e-06	3.292e-07	25.43	False	-4.536e-05	9.360e-06	1.261e-06	25	22334	0	-2.647e-05	1.335e-05	4.744e-02	8	9734	0	-3.869e-05	9.336e-06	3.406e-05	0	23	21370	True	6.781e-04	4.856e-04	1.626e-01	0	19	25593	True	False
cg03318904	22	39801522	TAB1	0	Gene_Associated_Cell_type_specific		I	I	6.253e-05	1.225e-05	3.324e-07	0	False	5.781e-05	1.460e-05	7.540e-05	25	22335	6.14	7.375e-05	2.251e-05	1.052e-03	9	11258	6.26	5.086e-05	1.555e-05	1.074e-03	0	24	22892	True	-3.214e-03	7.918e-04	4.925e-05	0	19	25599	True	False
cg13457462	8	49801972	SNAI2	28266			II	II	-6.197e-05	1.214e-05	3.326e-07	4.17	False	-5.382e-05	1.453e-05	2.121e-04	25	22328	11.61	-8.084e-05	2.211e-05	2.552e-04	9	11249	46.85	-6.395e-05	1.504e-05	2.120e-05	15.97	24	22887	True	2.018e-03	7.846e-04	1.011e-02	73.49	19	25596	True	False
cg10288307	7	157563602	PTPRN2	0			II	II	-7.064e-05	1.384e-05	3.346e-07	82.41	False	-5.147e-05	1.601e-05	1.304e-03	24	21614	13.99	-1.275e-04	2.756e-05	3.753e-06	9	11244	29.98	-6.773e-05	1.904e-05	3.747e-04	70.13	23	22168	True	2.598e-03	9.043e-04	4.064e-03	63.29	18	24874	True	False
cg19893929	2	16105823	MYCN	18694	Unclassified_Cell_type_specific		I	I	-9.922e-05	1.946e-05	3.408e-07	92.12	False	-1.517e-04	2.440e-05	5.104e-10	25	22329	0	-7.623e-06	3.224e-05	8.131e-01	9	11250	0	-7.958e-05	2.315e-05	5.860e-04	90.7	24	22884	True	3.728e-03	1.224e-03	2.322e-03	0	19	25586	True	False
cg10020787	10	50626838	DRGX	22776			II	II	-5.992e-05	1.176e-05	3.453e-07	0	False	-6.474e-05	1.421e-05	5.252e-06	25	22342	0	-4.948e-05	2.091e-05	1.797e-02	9	11248	24.07	-4.667e-05	1.455e-05	1.339e-03	0	24	22895	True	1.323e-03	7.783e-04	8.925e-02	29.48	19	25597	True	False
cg16151960	5	133890280	JADE2	0	Unclassified		II	II	-5.244e-05	1.030e-05	3.599e-07	82.78	False	-7.391e-05	1.362e-05	5.763e-08	25	22342	9.39	-2.371e-05	1.575e-05	1.323e-01	9	11249	0.14	-3.723e-05	1.200e-05	1.922e-03	13.41	24	22896	True	6.035e-04	6.812e-04	3.757e-01	0	19	25598	True	False
cg18844163	5	142362123	ARHGAP26	0			II	II	-5.313e-05	1.044e-05	3.635e-07	52.08	False	-6.316e-05	1.254e-05	4.744e-07	25	22330	0	-3.043e-05	1.887e-05	1.068e-01	9	11252	0	-4.556e-05	1.247e-05	2.593e-04	31.23	24	22883	True	3.172e-03	6.756e-04	2.653e-06	65.61	19	25588	True	False
cg08529529	13	31309799	ALOX5AP	0	Promoter_Associated		II	II	-4.707e-05	9.253e-06	3.643e-07	0	False	-4.618e-05	1.073e-05	1.671e-05	25	22329	38.46	-4.965e-05	1.829e-05	6.631e-03	9	11250	0	-3.592e-05	1.170e-05	2.144e-03	0	24	22888	True	2.171e-03	5.607e-04	1.084e-04	0	19	25596	True	False
cg04113258	16	17527041	XYLT1	0			II	II	-4.722e-05	9.292e-06	3.733e-07	0	False	-4.406e-05	1.115e-05	7.717e-05	25	22332	0	-5.441e-05	1.682e-05	1.217e-03	9	11247	30.57	-4.457e-05	1.150e-05	1.064e-04	0	24	22885	True	2.207e-03	6.106e-04	3.011e-04	0	19	25589	True	False
cg08937734	1	19422904	UBR4	0	Gene_Associated		II	II	4.869e-05	9.584e-06	3.776e-07	18.71	False	5.504e-05	1.117e-05	8.241e-07	25	22276	21.38	3.090e-05	1.868e-05	9.818e-02	9	11257	0	5.408e-05	1.253e-05	1.600e-05	68.79	24	22847	True	-3.261e-03	6.255e-04	1.857e-07	0	19	25540	True	False
cg01022370	8	8749074	MFHAS1	0			II	II	-5.635e-05	1.110e-05	3.837e-07	0	False	-5.247e-05	1.277e-05	3.981e-05	25	22304	30.85	-6.833e-05	2.244e-05	2.328e-03	9	11253	0	-4.269e-05	1.421e-05	2.658e-03	6.52	24	22859	True	1.615e-03	6.962e-04	2.037e-02	0	19	25568	True	False
cg07615364	3	52088726	DUSP7	0			II	II	-5.763e-05	1.136e-05	3.934e-07	0	False	-4.983e-05	1.404e-05	3.886e-04	25	22334	19.23	-7.243e-05	1.933e-05	1.795e-04	9	11256	0	-4.411e-05	1.397e-05	1.597e-03	36.87	24	22891	True	1.971e-03	7.327e-04	7.159e-03	3.77	19	25605	True	False
cg23893346	6	32169878	NOTCH4	0			II	II	-4.639e-05	9.147e-06	3.953e-07	0	False	-5.028e-05	1.107e-05	5.563e-06	25	22340	0	-3.801e-05	1.624e-05	1.930e-02	9	11257	0	-3.192e-05	1.141e-05	5.129e-03	0	24	22893	True	1.660e-03	6.061e-04	6.158e-03	0	19	25606	True	False
cg13840968	14	24780926	LTB4R2	0	Promoter_Associated		II	II	-6.561e-05	1.294e-05	3.964e-07	0	False	-6.526e-05	1.616e-05	5.396e-05	25	22342	12.73	-6.624e-05	2.160e-05	2.158e-03	9	11257	30.65	-6.934e-05	1.556e-05	8.283e-06	0	24	22896	True	1.673e-03	8.363e-04	4.547e-02	0	19	25607	True	False
cg24714606	13	98019621	MBNL2	0	Unclassified_Cell_type_specific		II	II	5.865e-05	1.157e-05	3.985e-07	0	False	6.582e-05	1.434e-05	4.405e-06	25	22341	0	4.526e-05	1.959e-05	2.085e-02	9	11257	30.89	5.667e-05	1.443e-05	8.547e-05	74.97	24	22894	True	-2.593e-03	7.862e-04	9.725e-04	68.6	19	25606	True	False
cg14656043	10	35419996	CREM	0	Unclassified_Cell_type_specific		II	II	-7.523e-05	1.484e-05	4.021e-07	0	False	-7.141e-05	1.701e-05	2.685e-05	23	20531	45.78	-8.748e-05	3.042e-05	4.034e-03	6	8429	0	-7.057e-05	1.815e-05	1.012e-04	0	19	18276	True	1.477e-03	9.633e-04	1.252e-01	0	16	22584	True	False
cg11223735	10	131517396	MGMT	0			II	II	-4.820e-05	9.512e-06	4.024e-07	0	False	-5.070e-05	1.032e-05	8.931e-07	25	22334	0	-3.407e-05	2.454e-05	1.650e-01	7	4890	0	-4.991e-05	1.279e-05	9.557e-05	0	22	16529	True	1.149e-03	5.613e-04	4.063e-02	71.23	18	20759	True	False
cg21340821	2	134855457	MIR3679	29238			II	II	-5.804e-05	1.146e-05	4.050e-07	0	False	-5.802e-05	1.342e-05	1.532e-05	25	22329	0	-5.811e-05	2.201e-05	8.275e-03	9	11256	0	-5.923e-05	1.426e-05	3.281e-05	0	24	22884	True	3.650e-03	7.505e-04	1.154e-06	80.12	19	25594	True	False
cg11314827	5	133447976	TCF7	2412	Unclassified_Cell_type_specific		II	II	-5.358e-05	1.058e-05	4.133e-07	0	False	-5.992e-05	1.251e-05	1.669e-06	25	22342	13.9	-3.763e-05	1.986e-05	5.809e-02	9	11255	0	-4.872e-05	1.347e-05	2.984e-04	0	24	22897	True	2.446e-03	6.819e-04	3.333e-04	0	19	25604	True	False
cg14239983	11	121337384	SORL1	0			II	II	-7.621e-05	1.505e-05	4.139e-07	65.26	False	-9.932e-05	2.030e-05	9.963e-07	24	21571	33.79	-4.798e-05	2.244e-05	3.251e-02	9	11225	43.12	-6.553e-05	1.740e-05	1.660e-04	48.74	24	22827	True	2.627e-03	9.956e-04	8.314e-03	0	19	25536	True	False
cg15467116	1	153332972	S100A9	0			II	II	-5.300e-05	1.047e-05	4.140e-07	57.08	False	-4.378e-05	1.208e-05	2.909e-04	25	22337	18.75	-8.072e-05	2.096e-05	1.176e-04	8	9738	17.66	-4.654e-05	1.351e-05	5.709e-04	0	23	21370	True	2.625e-03	6.675e-04	8.416e-05	58.87	19	25603	True	False
cg10755077	17	75318882	SEPT9	0			II	II	-4.237e-05	8.378e-06	4.245e-07	34.81	False	-4.931e-05	1.008e-05	9.896e-07	25	22333	18.58	-2.684e-05	1.508e-05	7.522e-02	9	11256	41.48	-3.032e-05	1.014e-05	2.779e-03	52.5	24	22888	True	1.882e-03	5.529e-04	6.635e-04	12.02	19	25598	True	False
cg24886710	1	6232001	CHD5	0	Unclassified		II	II	-5.359e-05	1.061e-05	4.349e-07	0	False	-5.330e-05	1.240e-05	1.726e-05	25	22323	0	-5.439e-05	2.046e-05	7.860e-03	9	11250	0	-5.015e-05	1.363e-05	2.329e-04	23.99	24	22879	True	1.344e-03	6.492e-04	3.839e-02	70.08	19	25588	True	False
cg15648041	1	86048923	CYR61	0			II	II	-5.052e-05	9.998e-06	4.357e-07	0	False	-4.521e-05	1.195e-05	1.541e-04	25	22332	0	-6.293e-05	1.827e-05	5.717e-04	9	11250	20.68	-6.402e-05	1.238e-05	2.319e-07	0	24	22885	True	1.306e-03	6.620e-04	4.843e-02	0	19	25588	True	False
cg10173620	15	89658904	ABHD2	0			II	II	-3.172e-05	6.278e-06	4.357e-07	0	False	-2.968e-05	7.211e-06	3.850e-05	25	22313	27.71	-3.810e-05	1.276e-05	2.829e-03	9	11248	0	-3.234e-05	9.795e-06	9.595e-04	0	24	22872	True	5.772e-04	4.061e-04	1.552e-01	0	19	25579	True	False
cg17540192	7	97875259	TECPR1	0			I	I	5.557e-05	1.101e-05	4.509e-07	17.18	False	6.212e-05	1.252e-05	7.023e-07	25	22325	0	3.322e-05	2.313e-05	1.510e-01	9	11250	0	5.496e-05	1.427e-05	1.176e-04	0	24	22881	True	-1.462e-03	7.242e-04	4.346e-02	0	19	25590	True	False
cg02049682	20	62287940	RTEL1	1222	Unclassified_Cell_type_specific		II	II	5.331e-05	1.056e-05	4.512e-07	69.01	False	6.603e-05	1.272e-05	2.088e-07	25	22328	0	2.501e-05	1.897e-05	1.873e-01	9	11257	0	4.913e-05	1.348e-05	2.694e-04	45.96	24	22884	True	-2.948e-03	7.009e-04	2.605e-05	58.17	19	25593	True	False
cg05143420	14	64926333	MTHFD1	0			II	II	4.612e-05	9.141e-06	4.514e-07	40.72	False	4.016e-05	1.023e-05	8.662e-05	25	22330	3.51	6.975e-05	2.036e-05	6.118e-04	8	9728	24.25	6.143e-05	1.248e-05	8.598e-07	0	23	21365	True	-2.165e-03	5.175e-04	2.877e-05	79.78	19	25589	True	False
cg10975897	6	15504844	JARID2	0	Gene_Associated_Cell_type_specific		I	I	-7.268e-05	1.441e-05	4.560e-07	0	False	-7.201e-05	1.879e-05	1.267e-04	24	21630	30.85	-7.362e-05	2.245e-05	1.040e-03	9	11254	24.44	-8.269e-05	1.777e-05	3.277e-06	0	24	22871	True	5.364e-03	9.682e-04	3.022e-08	0	19	25577	True	False
cg14439774	17	1988012	SMG6	0			II	II	-3.723e-05	7.384e-06	4.609e-07	0	False	-3.661e-05	8.340e-06	1.135e-05	25	22328	0	-3.947e-05	1.588e-05	1.294e-02	9	11251	23.47	-2.970e-05	1.027e-05	3.815e-03	29.75	24	22886	True	8.435e-04	5.054e-04	9.513e-02	25.95	19	25594	True	False
cg23635663	22	30639979	LIF	0	Unclassified_Cell_type_specific		I	I	-3.716e-05	7.372e-06	4.629e-07	0	False	-4.092e-05	8.651e-06	2.242e-06	25	22325	28.44	-2.719e-05	1.408e-05	5.354e-02	9	11251	42.17	-4.235e-05	1.010e-05	2.769e-05	0	24	22883	True	1.034e-03	3.878e-04	7.687e-03	0	19	25589	True	False
cg22580512	12	125002474	NCOR2	0	Unclassified		II	II	8.848e-05	1.756e-05	4.663e-07	0	False	1.016e-04	2.223e-05	4.862e-06	25	22342	32.96	6.673e-05	2.863e-05	1.977e-02	9	11258	43.07	7.772e-05	2.086e-05	1.940e-04	0	24	22894	True	-2.747e-03	1.182e-03	2.015e-02	0	19	25606	True	False
cg00313685	7	101468882	CUX1	0			II	II	-5.960e-05	1.183e-05	4.725e-07	54.18	False	-7.128e-05	1.423e-05	5.465e-07	25	22338	0	-3.343e-05	2.130e-05	1.165e-01	9	11252	49.86	-5.764e-05	1.496e-05	1.170e-04	83.67	24	22895	True	3.187e-03	7.844e-04	4.854e-05	0	19	25596	True	False
cg09132790	16	49533226	ZNF423	0		rs112361627: dist=31bp; MAF=0.500000	I	I	-3.462e-05	6.880e-06	4.872e-07	48.11	False	-2.934e-05	7.860e-06	1.896e-04	25	22320	2.81	-5.190e-05	1.423e-05	2.641e-04	9	11255	0	-2.238e-05	8.792e-06	1.090e-02	29.42	24	22884	True	1.971e-03	4.567e-04	1.586e-05	10.47	19	25603	True	False
cg00049440	9	73026643	KLF9	0			II	II	-5.851e-05	1.164e-05	4.990e-07	0	False	-5.627e-05	1.350e-05	3.070e-05	25	22328	0	-6.500e-05	2.298e-05	4.675e-03	9	11256	42.22	-5.589e-05	1.497e-05	1.899e-04	0	24	22888	True	2.036e-03	7.357e-04	5.663e-03	0	19	25602	True	False
cg13656831	4	682184	MFSD7	0	Unclassified_Cell_type_specific		II	II	-5.083e-05	1.011e-05	5.014e-07	0	False	-5.368e-05	1.251e-05	1.769e-05	25	22340	13.49	-4.545e-05	1.720e-05	8.221e-03	9	11256	0.8	-4.640e-05	1.272e-05	2.651e-04	0	24	22892	True	4.268e-04	6.836e-04	5.324e-01	0	19	25602	True	False
cg26090045	17	68025978	LINC01028	21433		rs180160: dist=43bp; MAF=0.459265	II	II	-5.806e-05	1.155e-05	5.028e-07	69.84	False	-7.750e-05	1.573e-05	8.354e-07	25	22337	0	-3.529e-05	1.703e-05	3.823e-02	8	9732	39.87	-5.663e-05	1.358e-05	3.055e-05	50.72	23	21371	True	2.625e-03	7.840e-04	8.124e-04	80.38	19	25598	True	False
cg06296597	10	858900	LARP4B	0			I	I	4.972e-05	9.898e-06	5.095e-07	0	False	4.876e-05	1.144e-05	2.021e-05	25	22328	9.51	5.255e-05	1.974e-05	7.771e-03	9	11257	0	4.611e-05	1.286e-05	3.365e-04	0	24	22887	True	-2.198e-03	6.294e-04	4.784e-04	58.56	19	25604	True	False
cg14977069	20	62367698	LIME1	0	Promoter_Associated		II	II	8.119e-05	1.617e-05	5.103e-07	0	False	8.557e-05	2.150e-05	6.900e-05	25	22321	0	7.550e-05	2.452e-05	2.075e-03	9	11258	38.28	7.346e-05	1.948e-05	1.625e-04	0	24	22876	True	-3.197e-03	1.081e-03	3.093e-03	0	19	25587	True	True
cg05417607	17	1373605	MYO1C	0			I	I	4.771e-05	9.503e-06	5.151e-07	9.65	False	4.352e-05	1.030e-05	2.397e-05	25	22303	15.55	7.158e-05	2.460e-05	3.613e-03	9	11248	47.6	4.288e-05	1.190e-05	3.146e-04	0	24	22878	True	-1.987e-03	6.840e-04	3.676e-03	0	19	25591	True	False
cg19458497	11	63403371	ATL3	0	Gene_Associated		II	II	4.638e-05	9.240e-06	5.163e-07	0	False	5.271e-05	1.128e-05	2.961e-06	25	22334	0	3.348e-05	1.611e-05	3.775e-02	9	11254	50.65	3.285e-05	1.144e-05	4.083e-03	79.68	24	22890	True	-2.058e-03	6.081e-04	7.145e-04	0	19	25598	True	False
cg26960939	17	38717206	CCR7	0	Promoter_Associated		II	II	6.570e-05	1.309e-05	5.164e-07	0	False	5.958e-05	1.644e-05	2.895e-04	25	22344	0	7.629e-05	2.163e-05	4.195e-04	9	11250	55.38	5.495e-05	1.614e-05	6.639e-04	0	24	22897	True	-4.163e-03	8.714e-04	1.772e-06	82.37	19	25600	True	False
cg27128761	5	151055650	SPARC	0			II	II	-5.472e-05	1.090e-05	5.173e-07	0	False	-5.417e-05	1.361e-05	6.904e-05	25	22342	21.55	-5.570e-05	1.820e-05	2.211e-03	9	11251	36.6	-6.487e-05	1.302e-05	6.247e-07	60.56	24	22894	True	2.515e-03	7.178e-04	4.596e-04	0	19	25599	True	False
cg20947553	7	6440601	RAC1	0			II	II	-8.792e-05	1.752e-05	5.241e-07	0	False	-9.088e-05	1.959e-05	3.494e-06	22	17010	0	-7.604e-05	3.920e-05	5.238e-02	7	4897	34.71	-1.075e-04	2.503e-05	1.735e-05	0	20	11887	True	4.352e-03	1.091e-03	6.619e-05	49.78	16	16120	True	False
cg24163210	1	1713944	NADK	2436			II	II	6.324e-05	1.261e-05	5.287e-07	0	False	6.835e-05	1.647e-05	3.314e-05	25	22341	0	5.599e-05	1.960e-05	4.280e-03	9	11256	0	5.480e-05	1.475e-05	2.026e-04	0	24	22895	True	-3.097e-03	8.495e-04	2.664e-04	0	19	25605	True	False
cg08307171	19	1957775	CSNK1G2	0			II	II	6.257e-05	1.248e-05	5.316e-07	0	False	5.916e-05	1.512e-05	9.115e-05	25	22331	0	6.987e-05	2.210e-05	1.570e-03	8	9736	5.89	5.446e-05	1.582e-05	5.765e-04	0	23	21367	True	-3.181e-03	8.146e-04	9.409e-05	20.34	19	25599	True	False
cg10557584	1	41481382	SLFNL1-AS1	0			II	II	-4.883e-05	9.740e-06	5.357e-07	0	False	-5.053e-05	1.116e-05	5.945e-06	25	22332	18.27	-4.337e-05	1.995e-05	2.976e-02	8	9726	1.78	-3.443e-05	1.217e-05	4.667e-03	0	23	21365	True	1.870e-03	6.331e-04	3.137e-03	7.86	19	25586	True	False
cg07440264	11	33744977	CD59	0			II	II	-6.643e-05	1.325e-05	5.370e-07	0	False	-6.387e-05	1.685e-05	1.504e-04	25	22333	0	-7.058e-05	2.146e-05	1.004e-03	9	11255	14.31	-5.842e-05	1.565e-05	1.892e-04	0	24	22885	True	9.299e-04	8.971e-04	2.999e-01	8.61	19	25597	True	False
cg06024215	17	75210996	SEC14L1	0	Unclassified		II	II	5.373e-05	1.073e-05	5.449e-07	0	False	5.468e-05	1.304e-05	2.734e-05	25	22339	24.96	5.174e-05	1.887e-05	6.103e-03	8	9737	53.39	4.297e-05	1.285e-05	8.247e-04	0	23	21374	True	-2.794e-03	6.946e-04	5.748e-05	57.66	19	25605	True	False
cg01465769	3	53226412	PRKCD	0			II	II	5.648e-05	1.128e-05	5.526e-07	69.97	False	4.248e-05	1.364e-05	1.845e-03	25	22339	10.94	8.675e-05	2.006e-05	1.527e-05	9	11256	27.78	6.249e-05	1.406e-05	8.801e-06	0	24	22893	True	-3.507e-03	7.818e-04	7.275e-06	56.78	19	25601	True	False
cg08998950	3	4856199	ITPR1	0		rs711631: dist=21bp; MAF=0.209065	II	II	1.119e-04	2.235e-05	5.601e-07	0	False	1.232e-04	2.817e-05	1.211e-05	21	18866	0	9.252e-05	3.675e-05	1.181e-02	8	9733	0	9.552e-05	2.862e-05	8.459e-04	0	19	17896	True	-4.706e-03	1.501e-03	1.713e-03	78.17	18	23883	True	False
cg21507987	11	10527506	AMPD3	0			II	II	-6.957e-05	1.391e-05	5.734e-07	0	False	-7.413e-05	1.728e-05	1.795e-05	25	22336	25.69	-6.118e-05	2.346e-05	9.107e-03	9	11258	0	-6.390e-05	1.559e-05	4.138e-05	0	24	22896	True	1.953e-03	8.751e-04	2.561e-02	2.78	19	25608	True	False
cg18835596	6	135540107	MYB	0			II	II	-5.874e-05	1.175e-05	5.736e-07	25.12	False	-6.789e-05	1.417e-05	1.657e-06	25	22338	34.41	-3.861e-05	2.101e-05	6.610e-02	9	11253	0	-5.868e-05	1.474e-05	6.882e-05	64.22	24	22892	True	4.047e-03	7.556e-04	8.512e-08	0	19	25597	True	False
cg06741653	12	4351720	CCND2-AS1	6212			II	II	-5.206e-05	1.041e-05	5.745e-07	0	False	-5.676e-05	1.229e-05	3.854e-06	25	22341	2.56	-4.010e-05	1.962e-05	4.095e-02	9	11255	19.31	-2.454e-05	1.298e-05	5.871e-02	0	24	22895	True	2.354e-03	6.643e-04	3.942e-04	19.88	19	25603	True	False
cg16196506	20	10429337	SLX4IP	0	Unclassified_Cell_type_specific		II	II	3.299e-05	6.601e-06	5.808e-07	0	False	3.302e-05	7.715e-06	1.867e-05	25	22337	28.5	3.290e-05	1.275e-05	9.890e-03	9	11250	0	4.293e-05	1.070e-05	5.991e-05	0	24	22891	True	-8.311e-04	4.388e-04	5.821e-02	0	19	25597	True	False
cg16326062	18	7231534	LRRC30	0			II	II	-4.253e-05	8.512e-06	5.837e-07	57.43	False	-4.922e-05	9.564e-06	2.665e-07	25	22321	29.08	-1.707e-05	1.867e-05	3.605e-01	9	11251	0	-3.875e-05	1.112e-05	4.947e-04	63.58	24	22882	True	1.919e-03	5.617e-04	6.334e-04	66.04	19	25598	True	False
cg07520810	10	63809149	ARID5B	0			II	II	-7.512e-05	1.504e-05	5.891e-07	0	False	-7.214e-05	1.852e-05	9.796e-05	25	22339	0	-8.090e-05	2.578e-05	1.700e-03	9	11250	0	-1.001e-04	1.883e-05	1.056e-07	0	24	22891	True	2.459e-03	1.007e-03	1.465e-02	0	19	25599	True	False
cg11460110	6	30530458	PRR3	0			I	I	5.585e-05	1.118e-05	5.923e-07	0	False	6.091e-05	1.325e-05	4.293e-06	25	22338	0	4.333e-05	2.086e-05	3.780e-02	8	9731	0	3.496e-05	1.444e-05	1.548e-02	0	23	21373	True	-8.881e-04	7.475e-04	2.348e-01	0	19	25595	True	False
cg00403579	9	124533992	DAB2IP	0			II	II	-4.114e-05	8.247e-06	6.087e-07	0	False	-3.865e-05	9.489e-06	4.640e-05	25	22322	15.03	-4.882e-05	1.667e-05	3.407e-03	9	11250	54.66	-3.136e-05	1.028e-05	2.286e-03	17.66	24	22878	True	1.072e-03	5.068e-04	3.442e-02	0	19	25585	True	False
cg16292768	8	27467783	CLU	0			II	II	-7.431e-05	1.491e-05	6.193e-07	0	False	-6.617e-05	1.780e-05	2.012e-04	25	22342	0	-9.339e-05	2.727e-05	6.149e-04	9	11252	39.98	-5.819e-05	1.791e-05	1.159e-03	0	24	22893	True	1.105e-03	9.596e-04	2.493e-01	0	19	25599	True	False
cg02151816	6	146863878	RAB32	949			II	II	-6.447e-05	1.294e-05	6.240e-07	0	False	-7.174e-05	1.539e-05	3.142e-06	25	22343	29.53	-4.698e-05	2.389e-05	4.921e-02	9	11258	0	-5.624e-05	1.526e-05	2.275e-04	1.84	24	22895	True	2.384e-03	8.263e-04	3.916e-03	0	19	25608	True	False
cg19570155	2	36765605	CRIM1	0			II	II	-7.590e-05	1.524e-05	6.302e-07	0	False	-6.466e-05	1.905e-05	6.879e-04	24	21644	14.38	-9.589e-05	2.539e-05	1.589e-04	9	11255	37.44	-5.198e-05	1.768e-05	3.287e-03	0	24	22885	True	3.728e-03	1.008e-03	2.179e-04	67.93	19	25595	True	False
cg00829404	1	61362869	NFIA-AS2	43046			II	II	-6.823e-05	1.370e-05	6.306e-07	0	False	-7.427e-05	1.604e-05	3.652e-06	25	22303	0.18	-5.196e-05	2.631e-05	4.825e-02	8	9737	0	-7.496e-05	1.518e-05	7.905e-07	24.96	23	21377	True	4.013e-03	8.516e-04	2.444e-06	0	19	25606	True	False
cg21113478	3	36782467	DCLK3	1115			II	II	6.631e-05	1.332e-05	6.391e-07	0	False	6.742e-05	1.626e-05	3.383e-05	25	22332	0	6.405e-05	2.321e-05	5.788e-03	9	11251	13.29	5.523e-05	1.651e-05	8.243e-04	0	24	22888	True	-2.015e-03	8.724e-04	2.091e-02	0	19	25597	True	False
cg09469079	2	240599954	LOC150935	84599			II	II	-5.045e-05	1.013e-05	6.406e-07	34.81	False	-4.346e-05	1.160e-05	1.802e-04	25	22316	11.22	-7.297e-05	2.081e-05	4.547e-04	9	11248	47.75	-5.229e-05	1.342e-05	9.717e-05	0	24	22880	True	1.602e-03	6.788e-04	1.827e-02	0	19	25595	True	False
cg07011168	10	49797259	ARHGAP22	0		rs1814474: dist=45bp; MAF=0.109225	II	II	-6.899e-05	1.386e-05	6.448e-07	39.28	False	-8.090e-05	1.668e-05	1.236e-06	24	21650	0	-4.243e-05	2.491e-05	8.860e-02	8	9734	51.68	-6.780e-05	1.663e-05	4.551e-05	0	23	21373	True	3.017e-03	8.828e-04	6.325e-04	59.49	19	25601	True	False
cg23258188	1	3075846	PRDM16	0			II	II	-4.363e-05	8.768e-06	6.515e-07	0	False	-4.766e-05	1.051e-05	5.754e-06	25	22338	0	-3.438e-05	1.591e-05	3.068e-02	9	11252	0	-4.359e-05	1.094e-05	6.797e-05	0	24	22891	True	2.212e-03	5.730e-04	1.130e-04	0	19	25596	True	False
cg05935961	11	32352728	WT1	56593			II	II	-4.260e-05	8.563e-06	6.516e-07	0	False	-3.943e-05	1.026e-05	1.217e-04	25	22340	0	-4.989e-05	1.554e-05	1.329e-03	9	11254	0	-4.674e-05	1.048e-05	8.223e-06	0	24	22893	True	1.482e-03	5.385e-04	5.931e-03	0	19	25601	True	False
cg13567986	1	38310056	MTF1	0			I	I	-5.083e-05	1.022e-05	6.586e-07	0	False	-4.704e-05	1.226e-05	1.249e-04	25	22315	0	-5.945e-05	1.850e-05	1.310e-03	9	11249	0	-5.864e-05	1.309e-05	7.531e-06	0	24	22873	True	3.299e-03	6.611e-04	6.044e-07	77.09	19	25570	True	False
cg12244013	2	9307243	ASAP2	39650	Unclassified_Cell_type_specific		II	II	-4.723e-05	9.498e-06	6.625e-07	0	False	-5.216e-05	1.130e-05	3.875e-06	25	22336	42.5	-3.531e-05	1.755e-05	4.424e-02	9	11250	0	-4.553e-05	1.161e-05	8.784e-05	0	24	22891	True	1.234e-03	6.055e-04	4.149e-02	0	19	25599	True	False
cg00968616	17	55942898	CUEDC1	0			II	II	-5.892e-05	1.186e-05	6.819e-07	0	False	-6.412e-05	1.536e-05	3.000e-05	25	22326	28.44	-5.124e-05	1.867e-05	6.064e-03	9	11255	35.65	-4.956e-05	1.381e-05	3.320e-04	0	24	22881	True	4.159e-03	8.087e-04	2.711e-07	0	19	25589	True	False
cg02642117	6	21033836	CDKAL1	0			II	II	-4.862e-05	9.790e-06	6.841e-07	81.99	False	-6.413e-05	1.180e-05	5.458e-08	25	22341	0	-1.431e-05	1.754e-05	4.146e-01	9	11251	0	-3.816e-05	1.197e-05	1.428e-03	58.91	24	22893	True	2.682e-03	6.192e-04	1.481e-05	0	19	25598	True	False
cg09687005	17	76567512	DNAH17	0			II	II	-4.629e-05	9.322e-06	6.864e-07	67.09	False	-3.767e-05	1.055e-05	3.576e-04	25	22331	0	-7.693e-05	1.990e-05	1.104e-04	8	9738	0	-4.415e-05	1.189e-05	2.044e-04	72.24	23	21371	True	2.239e-03	5.793e-04	1.114e-04	0	19	25602	True	False
cg13391675	2	80009927	CTNNA2	0			II	II	1.418e-04	2.857e-05	6.915e-07	84.01	False	2.137e-04	4.053e-05	1.345e-07	25	22335	25.66	7.082e-05	4.028e-05	7.870e-02	9	11258	0	1.281e-04	3.143e-05	4.581e-05	78.1	24	22887	True	-2.223e-03	1.971e-03	2.593e-01	40.45	19	25600	True	False
cg10594075	13	24152135	TNFRSF19	0	Unclassified_Cell_type_specific		II	II	-4.686e-05	9.442e-06	6.920e-07	0	False	-5.072e-05	1.116e-05	5.469e-06	25	22336	32.75	-3.714e-05	1.772e-05	3.610e-02	9	11252	0	-4.731e-05	1.200e-05	8.071e-05	0	24	22890	True	1.637e-03	6.245e-04	8.748e-03	0	19	25601	True	False
cg19908207	5	137610645	GFRA3	392	Unclassified_Cell_type_specific		II	II	6.734e-05	1.357e-05	7.027e-07	45.77	False	5.438e-05	1.659e-05	1.045e-03	25	22339	33.89	9.357e-05	2.361e-05	7.399e-05	9	11253	14.75	6.242e-05	1.694e-05	2.289e-04	0	24	22893	True	-3.259e-03	9.103e-04	3.431e-04	13.47	19	25602	True	False
cg12647283	10	126791396	CTBP2	0			II	II	-5.264e-05	1.062e-05	7.093e-07	0	False	-5.574e-05	1.289e-05	1.536e-05	25	22335	0	-4.612e-05	1.871e-05	1.370e-02	9	11254	34.84	-3.856e-05	1.297e-05	2.961e-03	0	24	22891	True	2.401e-03	7.128e-04	7.560e-04	0	19	25601	True	False
cg15962267	5	138612986	SNHG4	0			II	II	-5.510e-05	1.111e-05	7.116e-07	0	False	-4.924e-05	1.396e-05	4.196e-04	25	22314	4.16	-6.524e-05	1.836e-05	3.813e-04	9	11249	29.77	-5.918e-05	1.387e-05	1.992e-05	0	24	22872	True	8.046e-04	7.356e-04	2.741e-01	65.47	19	25572	True	False
cg13344587	10	63723919	ARID5B	0			II	II	-6.941e-05	1.401e-05	7.229e-07	0	False	-8.085e-05	1.864e-05	1.434e-05	25	22330	0	-5.454e-05	2.123e-05	1.021e-02	8	9731	27.74	-6.771e-05	1.705e-05	7.167e-05	63.53	23	21366	True	2.295e-03	9.543e-04	1.618e-02	0	19	25590	True	False
cg19042497	18	47723894	MYO5B	2443			II	II	-4.050e-05	8.174e-06	7.234e-07	0	False	-3.954e-05	9.313e-06	2.182e-05	25	22323	0	-4.374e-05	1.706e-05	1.034e-02	9	11255	0	-5.096e-05	1.019e-05	5.784e-07	0	24	22883	True	1.700e-03	5.211e-04	1.105e-03	47.4	19	25599	True	False
cg05518050	9	94662199	ROR2	0		rs73519164: dist=21bp; MAF=0.059705	II	II	-4.093e-05	8.263e-06	7.314e-07	65.37	False	-3.283e-05	9.539e-06	5.788e-04	25	22301	0	-6.527e-05	1.654e-05	7.929e-05	9	11258	0	-4.333e-05	1.009e-05	1.746e-05	50.09	24	22874	True	1.116e-03	5.327e-04	3.615e-02	48.37	19	25607	True	False
cg06823060	16	81616874	CMIP	0	Unclassified_Cell_type_specific		II	II	5.091e-05	1.028e-05	7.331e-07	0	False	4.789e-05	1.226e-05	9.397e-05	25	22337	0	5.807e-05	1.886e-05	2.081e-03	9	11250	1.97	4.005e-05	1.272e-05	1.645e-03	0	24	22889	True	-9.675e-04	6.934e-04	1.629e-01	0	19	25595	True	False
cg19190762	13	44806055	MIR8079	35719			II	II	-5.261e-05	1.063e-05	7.484e-07	0	False	-5.233e-05	1.299e-05	5.649e-05	25	22338	0	-5.318e-05	1.849e-05	4.029e-03	9	11248	0	-4.974e-05	1.314e-05	1.536e-04	0	24	22892	True	2.091e-03	6.554e-04	1.424e-03	0	19	25598	True	False
cg00417025	1	214171381	PROX1	0			II	II	-4.306e-05	8.708e-06	7.622e-07	0	False	-4.049e-05	9.977e-06	4.947e-05	25	22332	10.71	-5.129e-05	1.784e-05	4.048e-03	8	9733	0	-4.690e-05	1.129e-05	3.275e-05	0	23	21368	True	1.863e-03	5.585e-04	8.531e-04	0	19	25594	True	False
cg01801191	16	83992318	OSGIN1	0			II	II	5.582e-05	1.129e-05	7.701e-07	0	False	6.037e-05	1.374e-05	1.112e-05	25	22333	0	4.633e-05	1.983e-05	1.944e-02	8	9731	50.95	5.598e-05	1.357e-05	3.711e-05	0	23	21370	True	-2.491e-03	7.576e-04	1.009e-03	23.51	19	25595	True	False
cg14211837	18	53695649	LINC01905	13859			II	II	-4.935e-05	9.988e-06	7.754e-07	0	False	-4.553e-05	1.169e-05	9.821e-05	25	22322	8.89	-5.968e-05	1.922e-05	1.901e-03	9	11255	0	-5.245e-05	1.234e-05	2.149e-05	0	24	22880	True	1.882e-03	6.094e-04	2.013e-03	0	19	25587	True	False
cg03074946	12	120687694	PXN	0			II	II	-5.909e-05	1.196e-05	7.764e-07	0	False	-6.110e-05	1.465e-05	3.049e-05	25	22340	0	-5.508e-05	2.069e-05	7.774e-03	9	11252	35.96	-5.091e-05	1.454e-05	4.624e-04	0	24	22893	True	1.767e-03	6.574e-04	7.197e-03	0	19	25601	True	False
cg15644413	1	36185939	CLSPN	0			II	II	5.277e-05	1.069e-05	7.894e-07	0	False	4.843e-05	1.362e-05	3.753e-04	25	22340	0	5.974e-05	1.725e-05	5.329e-04	9	11252	0	5.423e-05	1.255e-05	1.550e-05	0	24	22894	True	-6.453e-04	7.170e-04	3.681e-01	39.38	19	25599	True	False
cg11751117	14	56663411	PELI2	0			II	II	8.787e-05	1.780e-05	7.980e-07	0	False	8.906e-05	2.272e-05	8.883e-05	25	22328	18.59	8.598e-05	2.864e-05	2.686e-03	9	11257	0	8.338e-05	2.213e-05	1.651e-04	0	24	22880	True	-4.911e-03	1.221e-03	5.806e-05	0	19	25594	True	False
cg27653384	22	22293118	PPM1F	0	Promoter_Associated		I	I	8.539e-05	1.730e-05	8.010e-07	0	False	8.639e-05	2.170e-05	6.869e-05	25	22335	15.45	8.364e-05	2.866e-05	3.523e-03	9	11258	8.19	7.237e-05	2.090e-05	5.331e-04	0	24	22890	True	-2.956e-03	1.120e-03	8.287e-03	0	19	25601	True	False
cg01731783	14	74211788	ELMSAN1	0			II	II	-4.147e-05	8.407e-06	8.107e-07	0	False	-4.363e-05	1.014e-05	1.687e-05	25	22340	0	-3.672e-05	1.504e-05	1.460e-02	9	11254	0	-3.195e-05	1.035e-05	2.015e-03	0	24	22893	True	1.024e-03	5.508e-04	6.307e-02	0	19	25600	True	False
cg26227957	1	19547285	LOC101927895	0			II	II	-5.465e-05	1.108e-05	8.180e-07	71.88	False	-6.926e-05	1.352e-05	3.028e-07	25	22345	20.79	-2.476e-05	1.934e-05	2.004e-01	9	11255	56.95	-5.449e-05	1.369e-05	6.839e-05	87.03	24	22896	True	2.327e-03	5.776e-04	5.597e-05	0	19	25605	True	False
cg00382930	16	87100229	LINC02181	2632			I	I	-8.245e-05	1.673e-05	8.290e-07	0	False	-8.789e-05	2.009e-05	1.220e-05	25	22344	0	-7.018e-05	3.021e-05	2.018e-02	9	11258	41.79	-8.988e-05	2.100e-05	1.873e-05	0	24	22896	True	3.086e-03	1.020e-03	2.485e-03	0	19	25607	True	False
cg16735495	7	105690812	CDHR3	13935			II	II	-5.453e-05	1.107e-05	8.321e-07	0	False	-5.800e-05	1.383e-05	2.736e-05	25	22337	0	-4.835e-05	1.845e-05	8.794e-03	9	11251	0	-4.919e-05	1.266e-05	1.027e-04	0	24	22892	True	2.847e-03	7.135e-04	6.601e-05	51.28	19	25595	True	False
cg19138865	17	17291334	NT5M	40357	Unclassified		I	I	-5.084e-05	1.032e-05	8.344e-07	74.56	False	-6.564e-05	1.274e-05	2.553e-07	25	22315	0	-2.258e-05	1.760e-05	1.995e-01	9	11250	0	-4.630e-05	1.297e-05	3.568e-04	72.23	24	22879	True	2.145e-03	6.645e-04	1.248e-03	91.35	19	25596	True	False
cg04085571	11	1872753	LSP1	1446	Promoter_Associated_Cell_type_specific	rs689363: dist=39bp; MAF=0.204273	I	I	-8.187e-05	1.663e-05	8.544e-07	0	False	-7.554e-05	1.900e-05	6.981e-05	25	22336	4.97	-1.026e-04	3.443e-05	2.867e-03	8	9728	4.14	-5.581e-05	2.139e-05	9.076e-03	0	23	21372	True	2.033e-03	9.594e-04	3.410e-02	0	19	25591	True	False
cg22801913	11	47176841	C11orf49	0	Unclassified_Cell_type_specific		II	II	3.637e-05	7.392e-06	8.667e-07	0	False	3.313e-05	8.690e-06	1.376e-04	25	22319	44.86	4.485e-05	1.406e-05	1.426e-03	9	11249	0	4.337e-05	9.722e-06	8.143e-06	0	24	22880	True	-9.749e-04	4.458e-04	2.873e-02	68.32	19	25594	True	False
cg17167790	7	157516726	PTPRN2	0		rs113910214: dist=42bp; MAF=0.500000	II	II	-6.835e-05	1.390e-05	8.711e-07	0	False	-6.298e-05	1.570e-05	6.043e-05	22	17007	0	-8.777e-05	2.985e-05	3.279e-03	7	4893	22.31	-5.179e-05	1.996e-05	9.453e-03	0	20	11887	True	1.074e-03	8.962e-04	2.309e-01	0	16	16115	True	False
cg05915362	6	159274480	OSTCP1	0	Promoter_Associated_Cell_type_specific		II	II	4.575e-05	9.302e-06	8.726e-07	0	False	4.478e-05	1.052e-05	2.075e-05	25	22342	4.44	4.922e-05	1.991e-05	1.344e-02	9	11258	41.06	5.251e-05	1.191e-05	1.030e-05	0	24	22894	True	-1.162e-03	4.530e-04	1.033e-02	42.66	19	25607	True	False
cg05132782	7	150126392	LINC00996	4349			II	II	-4.170e-05	8.480e-06	8.748e-07	0	False	-3.764e-05	9.808e-06	1.244e-04	25	22321	18.63	-5.375e-05	1.688e-05	1.449e-03	9	11244	0	-2.181e-05	1.114e-05	5.022e-02	55.25	24	22877	True	1.628e-03	5.711e-04	4.361e-03	0	19	25581	True	False
cg08658594	12	11062035	PRH1-PRR4	0			II	II	5.837e-05	1.187e-05	8.797e-07	34.56	False	4.938e-05	1.392e-05	3.888e-04	25	22340	0	8.233e-05	2.273e-05	2.925e-04	9	11257	35.9	5.948e-05	1.565e-05	1.445e-04	0	24	22893	True	-2.037e-03	7.417e-04	6.020e-03	0	19	25603	True	False
cg07054804	11	10621492	MRVI1	0			II	II	-6.628e-05	1.348e-05	8.841e-07	0	False	-7.049e-05	1.716e-05	3.993e-05	25	22323	30.33	-5.948e-05	2.179e-05	6.350e-03	9	11257	48.84	-5.774e-05	1.614e-05	3.484e-04	0	24	22881	True	3.368e-03	8.975e-04	1.748e-04	19.93	19	25591	True	False
cg09407967	6	41375649	NCR2	57024	Unclassified_Cell_type_specific		II	II	-5.813e-05	1.183e-05	8.968e-07	0	False	-6.081e-05	1.523e-05	6.492e-05	25	22332	0	-5.405e-05	1.880e-05	4.047e-03	9	11249	33.48	-5.387e-05	1.355e-05	6.989e-05	0	24	22885	True	1.277e-03	8.002e-04	1.104e-01	0	19	25593	True	False
cg16113254	14	75777372	LINC01220	14261			II	II	-4.239e-05	8.638e-06	9.209e-07	0	False	-3.791e-05	9.983e-06	1.459e-04	25	22330	0	-5.575e-05	1.723e-05	1.217e-03	9	11258	27.59	-4.241e-05	1.065e-05	6.831e-05	0	24	22886	True	1.570e-03	5.326e-04	3.198e-03	28.11	19	25597	True	False
cg08604596	16	28565976	SGF29	0	Promoter_Associated	rs7187604: dist=25bp; MAF=0.113818	II	II	-4.136e-05	8.428e-06	9.222e-07	7.94	False	-3.670e-05	9.541e-06	1.198e-04	25	22317	36.13	-5.791e-05	1.798e-05	1.278e-03	8	9728	0	-3.088e-05	1.084e-05	4.388e-03	0	23	21358	True	6.892e-04	5.505e-04	2.106e-01	83.03	19	25583	True	False
cg26257082	1	198906494	MIR181A1HG	0	Promoter_Associated		II	II	5.233e-05	1.067e-05	9.303e-07	0	False	4.674e-05	1.275e-05	2.468e-04	25	22296	0	6.538e-05	1.947e-05	7.865e-04	9	11243	0	5.611e-05	1.491e-05	1.671e-04	0	24	22856	True	-2.568e-03	7.287e-04	4.257e-04	0	19	25560	True	False
cg19408882	17	34101272	MMP28	0			II	II	-5.829e-05	1.190e-05	9.587e-07	0	False	-5.821e-05	1.519e-05	1.272e-04	25	22287	14.9	-5.843e-05	1.913e-05	2.259e-03	9	11253	0	-5.364e-05	1.416e-05	1.527e-04	0	24	22852	True	6.315e-04	8.004e-04	4.301e-01	39.48	19	25547	True	False
cg27118035	16	31891978	ZNF267	0			II	II	6.851e-05	1.398e-05	9.588e-07	0	False	6.996e-05	1.668e-05	2.741e-05	25	22327	30.31	6.509e-05	2.564e-05	1.113e-02	9	11255	0	4.767e-05	1.771e-05	7.116e-03	0	24	22880	True	-6.496e-04	9.183e-04	4.793e-01	0	19	25594	True	False
cg16950726	17	7317514	NLGN2	0			II	II	-4.963e-05	1.013e-05	9.700e-07	0	False	-4.524e-05	1.211e-05	1.864e-04	25	22334	33.64	-5.986e-05	1.851e-05	1.220e-03	9	11251	0	-4.798e-05	1.296e-05	2.129e-04	0	24	22888	True	9.051e-04	6.603e-04	1.705e-01	0	19	25597	True	False
cg04611670	1	3509766	MEGF6	0			II	II	-4.403e-05	8.990e-06	9.705e-07	72.8	False	-3.380e-05	1.045e-05	1.225e-03	25	22343	9.17	-7.307e-05	1.761e-05	3.346e-05	9	11248	53.03	-4.455e-05	1.150e-05	1.079e-04	60.17	24	22895	True	1.111e-03	5.753e-04	5.351e-02	0	19	25598	True	False
cg02935562	16	19834374	IQCK	0		rs4782286: dist=48bp; MAF=0.226438	II	II	-4.328e-05	8.837e-06	9.717e-07	0	False	-4.314e-05	9.820e-06	1.118e-05	25	22340	5.58	-4.388e-05	2.027e-05	3.040e-02	8	9732	26.31	-3.701e-05	1.128e-05	1.041e-03	0	23	21372	True	8.341e-04	5.277e-04	1.140e-01	0	19	25600	True	False
cg02170577	7	104939331	SRPK2	0			II	II	-3.878e-05	7.918e-06	9.728e-07	0	False	-3.487e-05	8.881e-06	8.603e-05	25	22331	47.14	-5.390e-05	1.749e-05	2.053e-03	9	11255	50.28	-4.056e-05	9.984e-06	4.863e-05	0	24	22887	True	7.233e-04	4.838e-04	1.348e-01	0	19	25604	True	False
cg10779317	17	20947650	USP22	1298			II	II	4.037e-05	8.246e-06	9.817e-07	0	False	4.087e-05	9.413e-06	1.415e-05	25	22331	14.76	3.872e-05	1.710e-05	2.356e-02	9	11252	0	2.996e-05	1.122e-05	7.598e-03	0	24	22884	True	-2.320e-03	5.289e-04	1.150e-05	0	19	25592	True	False
cg08608126	11	33744567	CD59	0			II	II	-6.228e-05	1.273e-05	9.879e-07	0	False	-5.877e-05	1.579e-05	1.970e-04	25	22338	0	-6.878e-05	2.150e-05	1.380e-03	9	11243	6.94	-6.180e-05	1.506e-05	4.083e-05	0	24	22892	True	1.295e-03	8.135e-04	1.114e-01	0	19	25592	True	False
cg17915189	7	43789728	BLVRA	8543			II	II	-5.200e-05	1.063e-05	9.945e-07	0	False	-5.118e-05	1.334e-05	1.245e-04	25	22346	17.59	-5.342e-05	1.759e-05	2.385e-03	9	11258	0	-4.137e-05	1.285e-05	1.287e-03	0	24	22897	True	2.608e-03	6.979e-04	1.858e-04	78.84	19	25609	True	False
cg18728493	3	48264021	CAMP	815			II	II	-4.247e-05	8.681e-06	9.967e-07	43.61	False	-3.599e-05	9.953e-06	2.990e-04	24	21649	0	-6.309e-05	1.775e-05	3.794e-04	8	9739	0	-4.370e-05	1.111e-05	8.411e-05	0	23	21375	True	1.726e-03	4.852e-04	3.734e-04	0	19	25607	True	False
cg00813162	14	69443362	ACTN1	0			I	I	-4.071e-05	8.325e-06	1.005e-06	0	False	-4.113e-05	1.021e-05	5.605e-05	25	22344	0	-3.989e-05	1.438e-05	5.549e-03	8	9732	28.11	-3.612e-05	1.047e-05	5.623e-04	0	23	21377	True	2.345e-03	5.510e-04	2.079e-05	0	19	25600	True	False
cg17117243	6	109341365	SESN1	0	Unclassified_Cell_type_specific		II	II	9.373e-05	1.917e-05	1.011e-06	0	False	8.951e-05	2.294e-05	9.519e-05	24	20640	0	1.035e-04	3.492e-05	3.028e-03	9	11257	0	8.768e-05	2.340e-05	1.789e-04	0	23	21194	True	-1.693e-03	1.228e-03	1.681e-01	0	18	23903	True	False
cg22825871	6	32043561	TNXB	0			II	II	-3.814e-05	7.803e-06	1.022e-06	27.01	False	-4.337e-05	8.994e-06	1.419e-06	25	22322	0	-2.220e-05	1.569e-05	1.571e-01	9	11249	0	-3.467e-05	9.934e-06	4.822e-04	18.33	24	22885	True	1.693e-03	5.101e-04	9.053e-04	15.81	19	25580	True	False
cg13142374	3	58026831	FLNB	0			II	II	-5.044e-05	1.032e-05	1.024e-06	87.62	False	-6.956e-05	1.232e-05	1.640e-08	25	22343	0	-5.428e-06	1.890e-05	7.740e-01	8	9738	49.29	-4.261e-05	1.265e-05	7.553e-04	69.86	23	21376	True	2.240e-03	6.779e-04	9.536e-04	0	19	25606	True	False
cg21768539	5	177929808	COL23A1	0			II	II	-6.133e-05	1.255e-05	1.026e-06	81.19	False	-8.653e-05	1.664e-05	2.002e-07	25	22343	33.94	-2.810e-05	1.911e-05	1.414e-01	9	11256	32.42	-4.996e-05	1.467e-05	6.616e-04	59.84	24	22894	True	2.750e-03	7.440e-04	2.194e-04	0	19	25605	True	False
cg26488978	6	42247372	TRERF1	0	Promoter_Associated_Cell_type_specific		I	I	5.063e-05	1.036e-05	1.035e-06	0	False	5.254e-05	1.256e-05	2.863e-05	25	22330	10.58	4.653e-05	1.835e-05	1.124e-02	9	11257	0	5.687e-05	1.334e-05	2.026e-05	0	24	22885	True	-1.168e-03	7.093e-04	9.953e-02	0	19	25596	True	False
cg04487720	17	39779381	KRT17	0			II	II	-5.188e-05	1.062e-05	1.038e-06	0	False	-4.924e-05	1.167e-05	2.466e-05	22	17009	0	-6.452e-05	2.558e-05	1.166e-02	7	4891	0	-4.290e-05	1.452e-05	3.133e-03	0	20	11889	True	1.760e-03	6.536e-04	7.068e-03	0	16	16116	True	False
cg13859589	9	7148129	KDM4C	0			II	II	-4.064e-05	8.320e-06	1.039e-06	0	False	-3.874e-05	9.283e-06	3.008e-05	24	21628	25.84	-4.840e-05	1.876e-05	9.886e-03	8	9735	13.68	-5.118e-05	1.224e-05	2.906e-05	0	22	20666	True	2.034e-03	5.626e-04	2.996e-04	0	18	24896	True	False
cg25618424	1	2989307	PRDM16	0			II	II	-7.860e-05	1.609e-05	1.040e-06	0	False	-8.037e-05	2.128e-05	1.587e-04	25	22339	1.16	-7.624e-05	2.460e-05	1.943e-03	9	11254	35.84	-5.832e-05	1.874e-05	1.853e-03	0	24	22893	True	2.995e-03	1.070e-03	5.119e-03	0	19	25599	True	False
cg00769590	12	1756074	WNT5B	0			II	II	-5.152e-05	1.055e-05	1.050e-06	0	False	-5.043e-05	1.308e-05	1.156e-04	25	22331	0	-5.354e-05	1.786e-05	2.713e-03	9	11251	7.74	-3.997e-05	1.280e-05	1.796e-03	0	24	22886	True	2.843e-03	7.091e-04	6.104e-05	0	19	25589	True	False
cg00799984	8	134307105	NDRG1	0			II	II	-4.384e-05	8.983e-06	1.061e-06	44.55	False	-5.207e-05	1.088e-05	1.688e-06	25	22332	0	-2.616e-05	1.593e-05	1.006e-01	9	11251	13.58	-4.512e-05	1.103e-05	4.320e-05	58.98	24	22887	True	1.600e-03	5.871e-04	6.437e-03	0	19	25593	True	False
cg02079413	11	2986505	NAP1L4	0			II	II	4.886e-05	1.001e-05	1.068e-06	82.36	False	3.587e-05	1.140e-05	1.662e-03	25	22336	2.67	9.262e-05	2.093e-05	9.641e-06	9	11257	0	6.417e-05	1.586e-05	5.179e-05	0	24	22890	True	-7.864e-04	5.476e-04	1.510e-01	0	19	25601	True	False
cg09388414	7	129414651	MIR96	42			II	II	-4.792e-05	9.823e-06	1.072e-06	0	False	-4.277e-05	1.147e-05	1.928e-04	25	22316	4.98	-6.205e-05	1.902e-05	1.102e-03	9	11251	0	-4.221e-05	1.241e-05	6.693e-04	17.43	24	22878	True	9.430e-04	6.083e-04	1.211e-01	0	19	25577	True	False
cg19358608	20	1924565	PDYN-AS1	3290			II	II	6.688e-05	1.371e-05	1.081e-06	0	False	6.071e-05	1.756e-05	5.480e-04	25	22342	13.1	7.652e-05	2.195e-05	4.909e-04	9	11258	21.33	5.835e-05	1.613e-05	2.967e-04	0	24	22895	True	-1.776e-03	8.860e-04	4.503e-02	0	19	25606	True	False
cg02712949	8	87570714	CPNE3	0			II	II	3.913e-05	8.024e-06	1.083e-06	0	False	3.670e-05	9.373e-06	9.029e-05	25	22342	5.3	4.580e-05	1.553e-05	3.188e-03	8	9735	0	4.032e-05	1.197e-05	7.512e-04	0	23	21374	True	-1.343e-03	5.309e-04	1.144e-02	21.17	19	25604	True	False
cg07380056	2	155147469	GALNT13	0			I	I	-6.081e-05	1.248e-05	1.094e-06	0	False	-6.484e-05	1.328e-05	1.055e-06	22	17001	32.07	-3.064e-05	3.634e-05	3.992e-01	7	4896	36.86	-5.939e-05	1.745e-05	6.654e-04	80.03	20	11886	True	1.336e-03	7.859e-04	8.918e-02	0	16	16119	True	False
cg01365766	16	79192835	WWOX	0			II	II	-4.850e-05	9.951e-06	1.094e-06	88.17	False	-6.932e-05	1.226e-05	1.566e-08	25	22338	0	-8.301e-06	1.704e-05	6.261e-01	9	11245	35.09	-4.073e-05	1.205e-05	7.220e-04	80.11	24	22890	True	1.821e-03	6.377e-04	4.294e-03	0	19	25590	True	False
cg10831642	10	105378344	SH3PXD2A	0		rs10883889: dist=38bp; MAF=0.241014	II	II	-7.780e-05	1.597e-05	1.100e-06	0	False	-7.913e-05	2.079e-05	1.414e-04	25	22333	19.5	-7.588e-05	2.492e-05	2.328e-03	8	9739	0	-5.999e-05	1.917e-05	1.749e-03	0	23	21366	True	3.577e-03	1.026e-03	4.902e-04	85.42	19	25599	True	False
cg09711214	11	12924825	TEAD1	0			II	II	-8.421e-05	1.728e-05	1.103e-06	0	False	-8.366e-05	2.119e-05	7.854e-05	25	22336	0	-8.529e-05	2.988e-05	4.311e-03	9	11249	6.33	-7.398e-05	2.071e-05	3.534e-04	0	24	22889	True	4.193e-03	1.142e-03	2.420e-04	0	19	25594	True	False
cg01800297	5	113394591	KCNN2	303424			I	I	-5.552e-05	1.140e-05	1.110e-06	0	False	-5.095e-05	1.333e-05	1.329e-04	25	22306	27.68	-6.792e-05	2.197e-05	1.986e-03	9	11249	18.17	-4.485e-05	1.477e-05	2.396e-03	0	24	22865	True	1.485e-03	7.358e-04	4.352e-02	0	19	25570	True	False
cg09039672	12	52367989	ACVR1B	0			II	II	4.979e-05	1.023e-05	1.123e-06	0	False	4.517e-05	1.280e-05	4.181e-04	25	22336	0	5.795e-05	1.700e-05	6.542e-04	9	11247	23.49	4.008e-05	1.274e-05	1.660e-03	0	24	22891	True	-1.832e-03	6.913e-04	8.039e-03	0	19	25590	True	False
cg14690467	7	148917905	ZNF282	0			II	II	-5.256e-05	1.082e-05	1.180e-06	0	False	-5.479e-05	1.324e-05	3.514e-05	25	22318	0	-4.809e-05	1.875e-05	1.033e-02	9	11252	4.72	-5.369e-05	1.224e-05	1.144e-05	0	24	22891	True	1.494e-03	6.947e-04	3.157e-02	53.05	19	25597	True	False
cg10295552	17	35464574	ACACA	0			II	II	-6.712e-05	1.381e-05	1.182e-06	0	False	-7.027e-05	1.846e-05	1.414e-04	25	22344	0	-6.311e-05	2.082e-05	2.435e-03	9	11256	0	-5.946e-05	1.632e-05	2.690e-04	0	24	22896	True	4.879e-03	9.430e-04	2.297e-07	65.24	19	25607	True	False
cg00981060	2	47736753	KCNK12	11161			II	II	-4.297e-05	8.845e-06	1.185e-06	0	False	-4.121e-05	1.014e-05	4.870e-05	25	22317	0	-4.857e-05	1.806e-05	7.171e-03	9	11252	17.44	-3.998e-05	1.145e-05	4.833e-04	0	24	22877	True	1.617e-03	5.736e-04	4.814e-03	0	19	25595	True	False
cg13819552	9	95799870	FGD3	1352			I	I	4.037e-05	8.309e-06	1.186e-06	0	False	4.202e-05	9.760e-06	1.664e-05	25	22291	0	3.601e-05	1.584e-05	2.304e-02	9	11252	48.39	3.081e-05	1.072e-05	4.069e-03	0	24	22852	True	-2.921e-03	5.399e-04	6.298e-08	0	19	25550	True	False
cg27586207	1	153666106	NPR1	0			II	II	-4.357e-05	8.969e-06	1.187e-06	0	False	-3.950e-05	1.084e-05	2.672e-04	25	22341	1.03	-5.244e-05	1.599e-05	1.037e-03	9	11255	69.26	-4.552e-05	1.122e-05	4.943e-05	0	24	22893	True	1.913e-03	5.691e-04	7.773e-04	61.05	19	25603	True	False
cg05002190	19	2926196	ZNF77	7019		rs35407921: dist=30bp; MAF=0.173522	II	II	-4.243e-05	8.735e-06	1.191e-06	0	False	-3.991e-05	9.751e-06	4.259e-05	25	22323	0	-5.265e-05	1.965e-05	7.385e-03	8	9731	0	-4.500e-05	1.260e-05	3.549e-04	0	23	21363	True	2.097e-03	5.735e-04	2.551e-04	0	19	25595	True	False
cg05249744	17	78834710	RPTOR	0	Unclassified		I	I	-7.549e-05	1.555e-05	1.196e-06	0	False	-7.799e-05	1.711e-05	5.128e-06	17	16204	3.13	-6.364e-05	3.726e-05	8.762e-02	5	5059	67.34	-9.407e-05	2.915e-05	1.250e-03	0	14	11776	True	4.157e-03	1.082e-03	1.213e-04	0	12	15860	True	False
cg25247177	19	3698223	PIP5K1C	0	Promoter_Associated_Cell_type_specific		I	I	3.693e-05	7.606e-06	1.198e-06	0	False	3.729e-05	8.883e-06	2.693e-05	25	22334	3.73	3.595e-05	1.472e-05	1.460e-02	8	9731	7.58	4.209e-05	1.119e-05	1.675e-04	0	23	21369	True	-9.877e-04	4.428e-04	2.573e-02	0	19	25596	True	False
cg09147843	16	53467612	RBL2	719			II	II	4.333e-05	8.923e-06	1.202e-06	0	False	4.105e-05	1.033e-05	7.134e-05	25	22330	4.78	5.001e-05	1.769e-05	4.704e-03	9	11254	18.41	4.177e-05	1.232e-05	7.003e-04	0	24	22883	True	-2.226e-03	5.505e-04	5.269e-05	0	19	25597	True	False
cg15068641	2	236636823	AGAP1	0			II	II	-4.330e-05	8.922e-06	1.213e-06	0	False	-4.166e-05	1.016e-05	4.158e-05	25	22316	0	-4.880e-05	1.862e-05	8.756e-03	9	11246	0	-3.551e-05	1.138e-05	1.797e-03	0	24	22882	True	1.015e-03	5.825e-04	8.133e-02	0	19	25594	True	False
cg04428662	4	2934188	MFSD10	0			II	II	-4.847e-05	9.997e-06	1.243e-06	0	False	-5.386e-05	1.299e-05	3.388e-05	25	22338	19.06	-4.065e-05	1.565e-05	9.407e-03	9	11253	0	-3.614e-05	1.175e-05	2.092e-03	0	24	22891	True	1.692e-03	6.502e-04	9.273e-03	0	19	25598	True	False
cg23878206	19	50431425	IL4I1	0			II	II	-4.859e-05	1.003e-05	1.254e-06	0	False	-4.871e-05	1.127e-05	1.560e-05	25	22328	9.74	-4.815e-05	2.191e-05	2.797e-02	9	11250	2.66	-5.004e-05	1.282e-05	9.496e-05	0	24	22886	True	2.223e-04	6.121e-04	7.164e-01	0	19	25598	True	False
cg22276519	22	25044375	BCRP3	0			II	II	-4.485e-05	9.257e-06	1.264e-06	0	False	-4.518e-05	1.014e-05	8.428e-06	22	17016	2.12	-4.322e-05	2.264e-05	5.624e-02	7	4892	13.35	-5.195e-05	1.194e-05	1.363e-05	0	20	11894	True	8.547e-04	5.441e-04	1.162e-01	4.24	16	16120	True	False
cg04189320	15	31691214	KLF13	0	Unclassified_Cell_type_specific		II	II	-4.370e-05	9.020e-06	1.269e-06	0	False	-3.973e-05	1.044e-05	1.409e-04	25	22341	0	-5.539e-05	1.792e-05	2.001e-03	9	11255	4.9	-4.799e-05	1.122e-05	1.880e-05	0	24	22896	True	1.377e-03	5.304e-04	9.432e-03	0	19	25605	True	False
cg04610667	7	75704037	MDH2	7210			I	I	-6.554e-05	1.353e-05	1.281e-06	18.46	False	-7.503e-05	1.602e-05	2.820e-06	25	22331	0	-4.188e-05	2.529e-05	9.767e-02	9	11255	15.59	-6.257e-05	1.572e-05	6.853e-05	61.22	24	22887	True	2.036e-03	7.601e-04	7.388e-03	0	19	25599	True	False
cg16061953	17	66196062	LOC440461	0	Promoter_Associated		II	II	3.507e-05	7.242e-06	1.285e-06	63.22	False	2.983e-05	7.907e-06	1.612e-04	22	17015	0	6.232e-05	1.804e-05	5.527e-04	7	4897	43.5	4.174e-05	9.435e-06	9.715e-06	0	20	11894	True	-1.159e-03	4.324e-04	7.379e-03	38.46	16	16124	True	False
cg12120406	17	25822056	KSR1	0			II	II	-4.125e-05	8.525e-06	1.310e-06	0	False	-4.045e-05	9.776e-06	3.511e-05	25	22338	0	-4.377e-05	1.742e-05	1.195e-02	9	11254	21.8	-3.964e-05	1.132e-05	4.635e-04	0	24	22893	True	1.285e-03	4.987e-04	9.995e-03	0	19	25601	True	False
cg23549385	3	49318213	USP4	0			II	II	-4.981e-05	1.030e-05	1.321e-06	79.35	False	-3.388e-05	1.259e-05	7.101e-03	25	22333	0	-8.206e-05	1.791e-05	4.621e-06	9	11258	34.97	-2.703e-05	1.393e-05	5.224e-02	24.66	24	22887	True	1.852e-03	5.902e-04	1.698e-03	0	19	25598	True	False
cg22192374	12	3450832	LINC02417	26441			II	II	-5.017e-05	1.037e-05	1.326e-06	0	False	-4.485e-05	1.249e-05	3.295e-04	24	20617	25.63	-6.200e-05	1.863e-05	8.751e-04	9	11251	0	-5.334e-05	1.336e-05	6.498e-05	0	23	21191	True	2.199e-03	6.889e-04	1.416e-03	0	18	23883	True	False
cg07248440	16	17472479	XYLT1	0			II	II	6.884e-05	1.424e-05	1.327e-06	0	False	6.609e-05	1.693e-05	9.505e-05	25	22340	0	7.544e-05	2.628e-05	4.097e-03	9	11257	32.81	7.403e-05	1.811e-05	4.338e-05	0	24	22891	True	-2.748e-03	7.540e-04	2.685e-04	0	19	25602	True	False
cg14382215	1	161169007	NDUFS2	97			II	II	-4.466e-05	9.238e-06	1.337e-06	0	False	-4.283e-05	1.090e-05	8.545e-05	25	22343	0	-4.929e-05	1.739e-05	4.588e-03	9	11256	37.8	-3.818e-05	1.138e-05	7.932e-04	0	24	22896	True	1.729e-03	6.024e-04	4.108e-03	0	19	25606	True	False
cg06244417	9	137809628	FCN1	0			II	II	-4.385e-05	9.071e-06	1.337e-06	0	False	-4.804e-05	1.092e-05	1.089e-05	25	22334	8.42	-3.454e-05	1.629e-05	3.401e-02	8	9733	0	-5.365e-05	1.124e-05	1.814e-06	66.73	23	21371	True	2.580e-03	5.827e-04	9.498e-06	43.86	19	25597	True	False
cg17124293	10	45403981	TMEM72-AS1	0			II	II	-7.512e-05	1.554e-05	1.338e-06	0	False	-7.005e-05	1.941e-05	3.070e-04	25	22241	16.25	-8.417e-05	2.594e-05	1.175e-03	9	11254	38.47	-7.344e-05	1.721e-05	1.979e-05	0	24	22841	True	4.157e-03	9.977e-04	3.087e-05	50.62	19	25544	True	False
cg01439754	2	112293267	MIR4435-2HG	40529			II	II	-6.018e-05	1.246e-05	1.377e-06	78.63	False	-8.182e-05	1.598e-05	3.064e-07	25	22331	0	-2.659e-05	1.991e-05	1.818e-01	8	9729	40.5	-5.867e-05	1.382e-05	2.187e-05	62.18	23	21368	True	1.266e-03	8.388e-04	1.311e-01	0	19	25593	True	False
cg03519879	14	74227499	ELMSAN1	0			II	II	-5.067e-05	1.050e-05	1.380e-06	0	False	-4.399e-05	1.312e-05	8.013e-04	25	22341	24.81	-6.253e-05	1.748e-05	3.485e-04	9	11247	0	-4.621e-05	1.277e-05	2.955e-04	0	24	22894	True	4.978e-04	6.968e-04	4.750e-01	30.42	19	25598	True	False
cg20300500	22	48606762	MIR3201	63413			II	II	-5.939e-05	1.230e-05	1.383e-06	0	False	-5.942e-05	1.506e-05	7.952e-05	25	22337	0	-5.932e-05	2.133e-05	5.419e-03	9	11250	16.93	-6.943e-05	1.602e-05	1.471e-05	0	24	22895	True	1.756e-03	8.271e-04	3.375e-02	0	19	25594	True	False
cg17974684	2	71694284	DYSF	0	Unclassified_Cell_type_specific		II	II	4.064e-05	8.422e-06	1.400e-06	0	False	4.496e-05	9.598e-06	2.804e-06	25	22331	16.89	2.615e-05	1.756e-05	1.364e-01	9	11252	27.24	3.729e-05	1.126e-05	9.245e-04	52.55	24	22890	True	-1.007e-03	5.167e-04	5.140e-02	24.62	19	25600	True	False
cg20052079	6	15504923	JARID2	0	Gene_Associated_Cell_type_specific		I	I	-7.957e-05	1.649e-05	1.405e-06	0	False	-8.873e-05	2.127e-05	3.018e-05	25	22337	6.9	-6.574e-05	2.612e-05	1.185e-02	8	9736	48.75	-7.219e-05	2.015e-05	3.395e-04	53.41	23	21371	True	5.398e-03	1.096e-03	8.505e-07	0	19	25598	True	False
cg01419539	4	53010	ZNF595	168	Unclassified		II	II	-5.155e-05	1.069e-05	1.407e-06	74.76	False	-6.877e-05	1.375e-05	5.691e-07	25	22334	0	-2.529e-05	1.698e-05	1.363e-01	9	11257	2.64	-5.397e-05	1.285e-05	2.659e-05	18.99	24	22886	True	3.170e-03	6.876e-04	4.035e-06	21.35	19	25596	True	False
cg08929626	8	1896553	ARHGEF10	0			II	II	-4.125e-05	8.554e-06	1.419e-06	47.88	False	-3.509e-05	9.643e-06	2.740e-04	25	22325	0	-6.403e-05	1.854e-05	5.515e-04	9	11252	0	-3.259e-05	1.125e-05	3.773e-03	0	24	22878	True	1.311e-03	5.418e-04	1.551e-02	0	19	25596	True	False
cg21404700	2	220415535	OBSL1	0			II	II	-3.818e-05	7.917e-06	1.421e-06	0	False	-3.594e-05	9.212e-06	9.547e-05	25	22322	0	-4.448e-05	1.548e-05	4.070e-03	8	9733	0	-3.879e-05	1.013e-05	1.292e-04	0	23	21366	True	1.318e-03	5.113e-04	9.970e-03	0	19	25600	True	False
cg02714303	13	76334728	LMO7	0	Unclassified_Cell_type_specific		II	II	8.080e-05	1.678e-05	1.466e-06	0	False	7.593e-05	2.067e-05	2.396e-04	25	22343	0	9.020e-05	2.872e-05	1.687e-03	9	11257	0	6.675e-05	2.020e-05	9.516e-04	0	24	22895	True	-2.566e-03	1.093e-03	1.889e-02	84.44	19	25608	True	False
cg18376497	4	143488622	INPP4B	0	Unclassified_Cell_type_specific		II	II	9.636e-05	2.001e-05	1.467e-06	22.59	False	1.140e-04	2.530e-05	6.664e-06	25	22290	0	6.697e-05	3.270e-05	4.053e-02	9	11252	0	7.984e-05	2.399e-05	8.769e-04	48.41	24	22849	True	-5.474e-03	1.334e-03	4.048e-05	0	19	25548	True	False
cg24207616	7	44718623	OGDH	0		rs113859114: dist=37bp; MAF=0.500000	II	II	-5.861e-05	1.217e-05	1.473e-06	0	False	-5.712e-05	1.439e-05	7.205e-05	25	22324	0	-6.234e-05	2.282e-05	6.296e-03	9	11258	0	-6.198e-05	1.555e-05	6.696e-05	0	24	22877	True	2.491e-03	7.804e-04	1.411e-03	0	19	25588	True	False
cg22530519	17	41001849	AOC2	0			II	II	-3.881e-05	8.065e-06	1.491e-06	0	False	-3.450e-05	9.272e-06	1.986e-04	25	22335	0	-5.221e-05	1.634e-05	1.401e-03	9	11252	11.33	-3.450e-05	1.037e-05	8.765e-04	0	24	22889	True	7.396e-04	5.099e-04	1.469e-01	74.1	19	25598	True	False
cg06699555	2	9173664	MBOAT2	29785			II	II	5.243e-05	1.089e-05	1.492e-06	38.36	False	4.467e-05	1.248e-05	3.465e-04	25	22329	12.34	7.723e-05	2.231e-05	5.376e-04	8	9730	0	6.222e-05	1.369e-05	5.490e-06	2.43	23	21365	True	-1.776e-03	6.881e-04	9.848e-03	0	19	25594	True	False
cg18642234	3	49394622	GPX1	0			II	II	-5.357e-05	1.113e-05	1.499e-06	0	False	-5.123e-05	1.414e-05	2.915e-04	25	22343	33.73	-5.738e-05	1.806e-05	1.485e-03	9	11253	0	-4.560e-05	1.343e-05	6.872e-04	0	24	22894	True	4.886e-04	7.362e-04	5.069e-01	0	19	25601	True	False
cg23205886	5	138611766	SNHG4	0	Promoter_Associated		II	II	-6.159e-05	1.281e-05	1.538e-06	47.14	False	-7.563e-05	1.639e-05	3.915e-06	25	22341	17.41	-3.947e-05	2.056e-05	5.488e-02	9	11250	0	-6.616e-05	1.583e-05	2.928e-05	0	24	22893	True	-6.567e-04	8.754e-04	4.532e-01	0	19	25599	False	False
cg08537847	5	148810203	CARMN	0	Unclassified		I	I	-4.537e-05	9.441e-06	1.539e-06	0	False	-4.784e-05	1.083e-05	9.975e-06	24	21645	0	-3.756e-05	1.927e-05	5.130e-02	9	11252	32.12	-4.442e-05	1.197e-05	2.063e-04	0	24	22885	True	1.791e-03	5.945e-04	2.598e-03	0	19	25593	True	False
cg02578470	3	127320670	MCM2	0			II	II	-6.698e-05	1.394e-05	1.540e-06	76.33	False	-8.884e-05	1.753e-05	4.035e-07	25	22311	0	-2.945e-05	2.297e-05	1.998e-01	9	11254	32.73	-6.571e-05	1.681e-05	9.299e-05	76.04	24	22866	True	3.445e-03	9.130e-04	1.614e-04	0	19	25571	True	False
cg03413355	15	56537579	RFX7	2096	Promoter_Associated		II	II	7.888e-05	1.642e-05	1.552e-06	0	False	9.150e-05	2.081e-05	1.101e-05	25	22340	0.94	5.809e-05	2.672e-05	2.968e-02	9	11255	0	6.447e-05	1.981e-05	1.135e-03	0.93	24	22892	True	-2.591e-03	1.082e-03	1.667e-02	0	19	25604	True	False
cg18885210	2	121516533	GLI2	38333			II	II	-7.311e-05	1.522e-05	1.559e-06	0	False	-8.030e-05	2.025e-05	7.325e-05	25	22339	28.14	-6.378e-05	2.308e-05	5.714e-03	9	11257	3.63	-5.287e-05	1.861e-05	4.488e-03	0	24	22890	True	3.541e-03	1.074e-03	9.749e-04	0	19	25602	True	False
cg01684586	4	57910078	IGFBP7	0		rs11573107: dist=32bp; MAF=0.500000	II	II	-4.413e-05	9.189e-06	1.566e-06	69.72	False	-5.447e-05	1.081e-05	4.653e-07	25	22339	6.27	-1.715e-05	1.746e-05	3.258e-01	9	11250	0	-3.664e-05	1.155e-05	1.514e-03	28.65	24	22893	True	1.896e-03	5.532e-04	6.091e-04	82.65	19	25596	True	False
cg01513978	14	100614973	DEGS2	0	Unclassified_Cell_type_specific		II	II	-4.074e-05	8.486e-06	1.583e-06	0	False	-3.964e-05	9.685e-06	4.264e-05	25	22335	43.44	-4.438e-05	1.761e-05	1.173e-02	9	11250	10.13	-3.400e-05	1.077e-05	1.601e-03	0	24	22890	True	5.427e-04	5.620e-04	3.342e-01	0	19	25599	True	False
cg24009439	19	42729731	ZNF526	0			I	I	1.522e-05	3.171e-06	1.584e-06	0	False	1.676e-05	3.610e-06	3.450e-06	25	22326	4.62	1.004e-05	6.638e-06	1.306e-01	9	11256	0	1.720e-05	5.086e-06	7.214e-04	0	24	22885	True	-8.129e-04	2.345e-04	5.259e-04	0	19	25598	True	False
cg24375627	1	153509284	S100A5	338	Promoter_Associated		II	II	-5.510e-05	1.148e-05	1.592e-06	0	False	-5.371e-05	1.411e-05	1.418e-04	25	22333	10.15	-5.781e-05	1.973e-05	3.392e-03	9	11255	31.73	-4.468e-05	1.370e-05	1.111e-03	0	24	22888	True	2.836e-03	7.386e-04	1.229e-04	0	19	25595	True	False
cg08843513	3	14164955	CHCHD4	0	Promoter_Associated_Cell_type_specific	rs35653652: dist=22bp; MAF=0.060304	II	II	-3.984e-05	8.302e-06	1.593e-06	86.05	False	-2.786e-05	9.433e-06	3.145e-03	25	22332	26.01	-8.105e-05	1.749e-05	3.581e-06	8	9734	45.86	-4.759e-05	1.071e-05	8.911e-06	90.75	23	21367	True	6.823e-04	4.727e-04	1.489e-01	57.05	19	25594	True	False
cg21960364	4	185398007	IRF2	2281	Unclassified_Cell_type_specific		II	II	-4.998e-05	1.042e-05	1.600e-06	0	False	-4.752e-05	1.220e-05	9.838e-05	25	22342	32.03	-5.662e-05	2.001e-05	4.657e-03	8	9727	0	-2.580e-05	1.295e-05	4.633e-02	62.36	23	21376	True	1.833e-03	6.379e-04	4.068e-03	0	19	25596	True	False
cg26618703	7	922962	GET4	0			II	II	4.192e-05	8.737e-06	1.604e-06	0	False	4.222e-05	1.037e-05	4.679e-05	25	22337	12.23	4.117e-05	1.621e-05	1.111e-02	9	11252	0	3.747e-05	1.091e-05	5.976e-04	0	24	22890	True	-1.924e-03	5.626e-04	6.250e-04	0	19	25595	True	False
cg01660999	8	108468421	ANGPT1	0			II	II	1.051e-04	2.192e-05	1.620e-06	0	False	1.156e-04	2.623e-05	1.054e-05	23	20516	0	8.096e-05	3.991e-05	4.252e-02	7	9677	0	9.202e-05	2.774e-05	9.075e-04	0	20	19611	True	-3.377e-03	1.440e-03	1.898e-02	0	16	22330	True	False
cg02977524	1	234747788	IRF2BP2	2517	Promoter_Associated		II	II	-4.038e-05	8.420e-06	1.621e-06	66.45	False	-5.056e-05	1.028e-05	8.730e-07	25	22342	16.89	-1.963e-05	1.468e-05	1.810e-01	9	11255	0	-3.337e-05	1.062e-05	1.670e-03	51.1	24	22897	True	8.547e-04	5.508e-04	1.207e-01	63.18	19	25606	True	False
cg15112747	2	129120791	HS6ST1	44620			II	II	-4.644e-05	9.685e-06	1.628e-06	0	False	-4.181e-05	1.148e-05	2.698e-04	25	22340	0	-5.787e-05	1.804e-05	1.341e-03	9	11252	0.93	-4.886e-05	1.159e-05	2.482e-05	0	24	22895	True	1.521e-03	6.028e-04	1.160e-02	0	19	25603	True	False
cg17397836	15	93607234	RGMA	0	Unclassified_Cell_type_specific		II	II	-5.880e-05	1.226e-05	1.635e-06	72.37	False	-7.870e-05	1.612e-05	1.051e-06	25	22341	0	-3.144e-05	1.890e-05	9.612e-02	9	11255	35.98	-4.818e-05	1.442e-05	8.332e-04	67.26	24	22896	True	3.371e-03	8.119e-04	3.302e-05	0	19	25605	True	False
cg00896068	13	114940637	RASA3	42539			II	II	-5.386e-05	1.124e-05	1.643e-06	0	False	-6.061e-05	1.451e-05	2.968e-05	25	22317	4.53	-4.377e-05	1.776e-05	1.371e-02	9	11248	31.04	-4.755e-05	1.364e-05	4.900e-04	0	24	22878	True	9.398e-04	7.593e-04	2.159e-01	0	19	25574	True	False
cg26703534	5	377358	AHRR	0	Gene_Associated_Cell_type_specific		II	II	-5.687e-05	1.187e-05	1.660e-06	0	False	-5.077e-05	1.412e-05	3.232e-04	25	22340	13.36	-7.158e-05	2.192e-05	1.095e-03	9	11254	8.14	-6.882e-05	1.517e-05	5.682e-06	34.97	24	22894	True	8.452e-04	7.502e-04	2.599e-01	0	19	25600	True	False
cg17092340	13	112110810	TEX29	114216			II	II	-5.101e-05	1.065e-05	1.661e-06	0	False	-5.285e-05	1.257e-05	2.610e-05	25	22313	0	-4.634e-05	2.004e-05	2.077e-02	9	11249	28.18	-3.237e-05	1.363e-05	1.756e-02	64.3	24	22870	True	1.122e-03	7.268e-04	1.226e-01	0	19	25577	True	False
cg10759293	20	19999226	NAA20	0	Promoter_Associated	rs3790293: dist=45bp; MAF=0.393171	II	II	-4.012e-05	8.374e-06	1.662e-06	81.26	False	-2.890e-05	9.680e-06	2.834e-03	25	22311	15.7	-7.347e-05	1.669e-05	1.073e-05	8	9739	11.82	-3.718e-05	1.063e-05	4.678e-04	68.94	23	21353	True	2.262e-03	5.556e-04	4.661e-05	0	19	25604	True	False
cg00350296	11	66084841	CD248	326			II	II	5.068e-05	1.058e-05	1.664e-06	0	False	4.503e-05	1.236e-05	2.702e-04	25	22343	2.76	6.612e-05	2.044e-05	1.219e-03	9	11258	13.36	5.377e-05	1.294e-05	3.237e-05	0	24	22897	True	-2.347e-03	6.460e-04	2.794e-04	0	19	25608	True	False
cg24141724	7	141542037	PRSS37	816		rs6965732: dist=15bp; MAF=0.152556	II	II	-5.186e-05	1.083e-05	1.675e-06	53.55	False	-4.595e-05	1.155e-05	6.983e-05	25	22339	0	-9.456e-05	3.105e-05	2.324e-03	7	4895	58.66	-4.762e-05	1.308e-05	2.710e-04	7.12	22	16535	True	7.175e-04	6.219e-04	2.486e-01	0	18	20764	True	False
cg08329754	17	78797015	RPTOR	0			II	II	-5.252e-05	1.097e-05	1.678e-06	71.42	False	-6.826e-05	1.382e-05	7.899e-07	25	22343	0	-2.579e-05	1.801e-05	1.523e-01	9	11253	33.33	-3.732e-05	1.345e-05	5.533e-03	50.56	24	22896	True	1.655e-03	7.328e-04	2.393e-02	56.45	19	25603	True	False
cg06559575	12	53490352	IGFBP6	1083			II	II	-5.602e-05	1.170e-05	1.688e-06	38.88	False	-6.680e-05	1.442e-05	3.611e-06	25	22341	42.79	-3.524e-05	2.003e-05	7.849e-02	9	11254	38.56	-4.052e-05	1.413e-05	4.146e-03	0	24	22893	True	3.313e-03	7.830e-04	2.326e-05	90.3	19	25601	True	False
cg10374499	11	44601397	CD82	0			II	II	-4.982e-05	1.041e-05	1.694e-06	4.23	False	-4.348e-05	1.211e-05	3.307e-04	25	22334	0	-6.768e-05	2.034e-05	8.771e-04	9	11258	0	-4.173e-05	1.356e-05	2.089e-03	27.19	24	22886	True	2.267e-03	6.521e-04	5.096e-04	0	19	25598	True	False
cg11924638	6	25408223	CARMIL1	0			II	II	-4.871e-05	1.018e-05	1.699e-06	48.21	False	-5.801e-05	1.218e-05	1.914e-06	25	22340	0	-2.721e-05	1.852e-05	1.417e-01	9	11248	0	-2.840e-05	1.361e-05	3.682e-02	6.14	24	22892	True	4.263e-04	5.867e-04	4.675e-01	84.27	19	25597	True	False
cg04583842	16	88103117	BANP	0	Unclassified		I	I	9.261e-05	1.935e-05	1.709e-06	0	False	9.604e-05	2.567e-05	1.832e-04	24	21627	0	8.810e-05	2.946e-05	2.786e-03	9	11250	1.24	7.252e-05	2.294e-05	1.571e-03	0	23	22184	True	-6.687e-04	1.331e-03	6.155e-01	80.25	18	24884	True	False
cg17804112	19	55417496	NCR1	11			I	I	1.061e-04	2.219e-05	1.728e-06	68.89	False	1.443e-04	3.075e-05	2.703e-06	25	22333	0	6.468e-05	3.204e-05	4.355e-02	9	11255	23.2	8.853e-05	2.597e-05	6.522e-04	71.83	24	22891	True	-4.109e-03	1.501e-03	6.183e-03	0	19	25600	True	False
cg14472551	11	33563060	KIAA1549L	816			II	II	-7.218e-05	1.509e-05	1.729e-06	85.11	False	-1.002e-04	1.856e-05	6.753e-08	25	22323	23.88	-1.752e-05	2.594e-05	4.995e-01	8	9737	54.78	-4.707e-05	1.807e-05	9.200e-03	83.45	23	21364	True	5.724e-03	9.314e-04	7.961e-10	0	19	25591	True	True
cg02647929	16	4714080	MGRN1	0			I	I	4.825e-05	1.009e-05	1.730e-06	46.71	False	5.608e-05	1.159e-05	1.322e-06	25	22334	12.2	2.386e-05	2.046e-05	2.436e-01	8	9735	0	4.983e-05	1.260e-05	7.615e-05	14.75	23	21368	True	-1.743e-03	6.288e-04	5.584e-03	0	19	25593	True	False
cg00115639	17	54701692	NOG	28741		rs17220194: dist=40bp; MAF=0.077676	II	II	-5.313e-05	1.111e-05	1.743e-06	0	False	-6.117e-05	1.388e-05	1.039e-05	25	22320	0	-3.875e-05	1.856e-05	3.682e-02	8	9734	24.87	-6.010e-05	1.306e-05	4.191e-06	47.4	23	21356	True	1.442e-03	7.314e-04	4.870e-02	0	19	25579	True	False
cg03445151	2	23516881	KLHL29	91416		rs28681156: dist=30bp; MAF=0.222244	I	I	-1.178e-04	2.464e-05	1.744e-06	0	False	-1.331e-04	2.909e-05	4.733e-06	25	22304	0	-7.889e-05	4.634e-05	8.866e-02	8	9737	0	-1.217e-04	3.127e-05	9.955e-05	0	23	21338	True	4.116e-03	1.402e-03	3.324e-03	76.71	19	25570	True	False
cg17823346	10	80848143	ZMIZ1	0			II	II	-6.821e-05	1.427e-05	1.759e-06	0	False	-5.502e-05	1.947e-05	4.710e-03	25	22317	0	-8.354e-05	2.099e-05	6.871e-05	9	11256	2.64	-5.457e-05	1.672e-05	1.100e-03	25.13	24	22872	True	2.506e-03	9.317e-04	7.162e-03	0	19	25580	True	False
cg11405200	6	14212128	LINC01108	68229	Promoter_Associated		I	I	-7.193e-05	1.505e-05	1.766e-06	0	False	-7.026e-05	1.943e-05	2.998e-04	25	22334	27.75	-7.443e-05	2.380e-05	1.763e-03	9	11254	6.11	-6.102e-05	1.836e-05	8.882e-04	6.8	24	22888	True	9.951e-04	1.006e-03	3.225e-01	7.63	19	25597	True	False
cg11997536	19	16176297	LINC01855	199		rs10424815: dist=27bp; MAF=0.266973	II	II	5.465e-05	1.144e-05	1.782e-06	0	False	5.265e-05	1.475e-05	3.586e-04	25	22342	0	5.767e-05	1.812e-05	1.461e-03	8	9737	0	4.821e-05	1.369e-05	4.267e-04	0	23	21377	True	-2.334e-03	7.855e-04	2.968e-03	0	19	25605	True	False
cg09232727	22	29140725	HSCB	0			II	II	4.976e-05	1.042e-05	1.786e-06	5.26	False	5.679e-05	1.246e-05	5.199e-06	25	22335	0	3.346e-05	1.899e-05	7.805e-02	9	11254	42.57	3.549e-05	1.297e-05	6.210e-03	66.56	24	22891	True	-2.633e-03	6.686e-04	8.220e-05	0	19	25595	True	False
cg21483092	4	3371520	RGS12	0	Promoter_Associated		II	II	5.655e-05	1.184e-05	1.797e-06	60.17	False	4.186e-05	1.504e-05	5.382e-03	25	22340	25.76	8.052e-05	1.921e-05	2.776e-05	8	9736	18.18	5.088e-05	1.454e-05	4.662e-04	77.47	23	21373	True	-2.287e-03	7.950e-04	4.019e-03	65.96	19	25602	True	False
cg10889792	11	71258917	KRTAP5-9	548			II	II	-4.151e-05	8.694e-06	1.806e-06	0	False	-4.018e-05	9.948e-06	5.369e-05	25	22330	9.31	-4.580e-05	1.789e-05	1.047e-02	9	11253	26.45	-3.500e-05	1.084e-05	1.239e-03	0	24	22887	True	2.012e-03	5.530e-04	2.739e-04	0	19	25594	True	False
cg16232698	8	57233635	SDR16C5	300			II	II	-6.445e-05	1.350e-05	1.812e-06	49.13	False	-7.657e-05	1.603e-05	1.789e-06	25	22341	0	-3.488e-05	2.504e-05	1.636e-01	9	11253	6.42	-6.072e-05	1.738e-05	4.756e-04	24.56	24	22895	True	2.517e-03	9.168e-04	6.048e-03	0	19	25603	True	False
cg23854087	2	121615574	GLI2	0			II	II	-4.632e-05	9.706e-06	1.816e-06	34.36	False	-3.917e-05	1.130e-05	5.285e-04	25	22325	0	-6.640e-05	1.894e-05	4.550e-04	8	9733	0	-4.192e-05	1.209e-05	5.241e-04	1.09	23	21367	True	1.013e-03	6.216e-04	1.033e-01	0	19	25595	True	False
cg18509466	1	2987961	PRDM16	0			II	II	-5.683e-05	1.191e-05	1.821e-06	0	False	-4.946e-05	1.463e-05	7.237e-04	23	20822	0	-7.132e-05	2.050e-05	5.041e-04	9	11255	0	-4.663e-05	1.455e-05	1.353e-03	0	22	21397	True	2.322e-03	7.675e-04	2.489e-03	0	18	24798	True	False
cg16339915	5	134785391	TIFAB	0			II	II	-4.086e-05	8.566e-06	1.842e-06	0	False	-4.543e-05	9.804e-06	3.587e-06	25	22337	0	-2.611e-05	1.761e-05	1.381e-01	9	11256	0	-4.189e-05	1.110e-05	1.599e-04	68.44	24	22892	True	1.313e-03	5.367e-04	1.445e-02	0	19	25602	True	False
cg03096954	16	85347426	MIR5093	7495			I	I	-6.327e-05	1.327e-05	1.845e-06	0	False	-5.797e-05	1.596e-05	2.811e-04	25	22314	27.26	-7.512e-05	2.386e-05	1.640e-03	9	11253	0	-4.406e-05	1.574e-05	5.112e-03	0	24	22874	True	1.947e-03	8.450e-04	2.118e-02	0	19	25587	True	False
cg08960830	11	75047180	ARRB1	0			II	II	-4.444e-05	9.321e-06	1.866e-06	0	False	-4.950e-05	1.103e-05	7.244e-06	25	22333	0	-3.181e-05	1.742e-05	6.775e-02	9	11253	0	-4.452e-05	1.140e-05	9.432e-05	0	24	22888	True	1.460e-03	6.104e-04	1.672e-02	15.37	19	25595	True	False
cg26577252	15	99212332	IGF1R	0			II	II	-4.395e-05	9.222e-06	1.881e-06	31.54	False	-4.980e-05	1.042e-05	1.740e-06	25	22324	0	-2.272e-05	1.984e-05	2.523e-01	9	11252	58.35	-3.302e-05	1.225e-05	7.013e-03	44.97	24	22882	True	5.700e-04	5.868e-04	3.314e-01	0	19	25593	True	False
cg00218406	6	31431407	HCP5	0	Promoter_Associated		II	II	-1.595e-04	3.347e-05	1.883e-06	0	False	-1.550e-04	3.669e-05	2.389e-05	25	22287	29.18	-1.817e-04	8.168e-05	2.610e-02	8	6416	0	-1.216e-04	4.371e-05	5.421e-03	0	23	18003	True	2.646e-03	2.017e-03	1.894e-01	0	18	20758	True	False
cg12655542	2	20357306	SDC1	43251			II	II	-6.306e-05	1.324e-05	1.921e-06	0	False	-7.107e-05	1.670e-05	2.092e-05	24	21640	1.93	-4.950e-05	2.173e-05	2.274e-02	9	11257	22.1	-8.106e-05	1.611e-05	4.859e-07	0	24	22882	True	2.233e-03	8.592e-04	9.363e-03	70.64	19	25597	True	False
cg04086928	9	134612644	RAPGEF1	0			II	II	-5.462e-05	1.147e-05	1.936e-06	0	False	-6.053e-05	1.422e-05	2.074e-05	25	22312	0	-4.358e-05	1.943e-05	2.487e-02	9	11245	0	-4.869e-05	1.484e-05	1.034e-03	0	24	22872	True	9.394e-04	7.216e-04	1.930e-01	0	19	25564	True	False
cg05391998	2	201229134	SPATS2L	0			II	II	-4.439e-05	9.326e-06	1.939e-06	0	False	-4.363e-05	1.073e-05	4.739e-05	25	22339	0.06	-4.672e-05	1.888e-05	1.333e-02	9	11257	0	-4.042e-05	1.217e-05	8.953e-04	0	24	22891	True	2.044e-03	5.613e-04	2.716e-04	0	19	25602	True	False
cg07093539	17	79945199	ASPSCR1	0			II	II	6.255e-05	1.314e-05	1.946e-06	21.87	False	7.172e-05	1.544e-05	3.416e-06	25	22310	8.37	3.845e-05	2.503e-05	1.245e-01	9	11258	0	6.680e-05	1.739e-05	1.228e-04	0	24	22871	True	-1.145e-03	8.497e-04	1.778e-01	15.79	19	25585	True	False
cg14195992	8	48265917	SPIDR	0			II	II	5.348e-05	1.124e-05	1.949e-06	0	False	4.885e-05	1.298e-05	1.675e-04	25	22342	0	6.735e-05	2.246e-05	2.716e-03	9	11256	0	4.389e-05	1.491e-05	3.249e-03	0	24	22895	True	-3.246e-03	7.421e-04	1.217e-05	87.23	19	25606	True	False
cg10651657	2	47053771	LINC01119	1231	Unclassified_Cell_type_specific	rs111302345: dist=46bp; MAF=0.500000	II	II	-4.958e-05	1.042e-05	1.953e-06	25.02	False	-5.849e-05	1.297e-05	6.469e-06	25	22312	0	-3.334e-05	1.750e-05	5.674e-02	9	11253	0	-4.994e-05	1.251e-05	6.548e-05	0	24	22871	True	1.674e-03	7.022e-04	1.711e-02	0	19	25581	True	False
cg24143611	19	48258154	NOP53	0	Unclassified_Cell_type_specific		I	I	5.265e-05	1.107e-05	1.971e-06	0	False	5.524e-05	1.186e-05	3.182e-06	24	21635	0	3.509e-05	3.089e-05	2.560e-01	8	6414	38.85	4.879e-05	1.408e-05	5.278e-04	0	22	17348	True	-2.346e-03	6.434e-04	2.661e-04	0	17	20058	True	False
cg10027245	6	136599750	BCLAF1	0			II	II	-9.115e-05	1.916e-05	1.972e-06	50.42	False	-1.030e-04	2.090e-05	8.307e-07	24	21621	0	-2.857e-05	4.806e-05	5.522e-01	8	6416	10.66	-7.552e-05	2.613e-05	3.856e-03	6.51	22	17334	True	1.650e-03	1.270e-03	1.938e-01	0	17	20057	True	False
cg00501622	9	139563832	EGFL7	0			II	II	-4.933e-05	1.037e-05	1.974e-06	0	False	-5.423e-05	1.295e-05	2.838e-05	25	22332	0	-4.058e-05	1.731e-05	1.907e-02	9	11252	0	-4.568e-05	1.226e-05	1.945e-04	0	24	22891	True	1.235e-03	6.763e-04	6.783e-02	0	19	25596	True	False
cg15763670	10	73473235	CDH23	0	Unclassified_Cell_type_specific		II	II	-5.297e-05	1.114e-05	1.987e-06	0	False	-4.948e-05	1.409e-05	4.469e-04	25	22340	0	-5.878e-05	1.819e-05	1.230e-03	8	9733	0	-5.212e-05	1.367e-05	1.383e-04	0	23	21374	True	1.453e-03	7.251e-04	4.502e-02	0	19	25598	True	False
cg00944304	15	40738072	BAHD1	0			II	II	-5.006e-05	1.053e-05	1.992e-06	0	False	-4.485e-05	1.262e-05	3.790e-04	25	22339	0	-6.201e-05	1.911e-05	1.174e-03	9	11254	36.81	-4.042e-05	1.299e-05	1.869e-03	0	24	22892	True	1.014e-05	6.931e-04	9.883e-01	0	19	25600	True	False
cg08354053	17	30630872	RHBDL3	0			II	II	-6.269e-05	1.319e-05	1.994e-06	0	False	-5.963e-05	1.556e-05	1.273e-04	25	22341	0	-7.049e-05	2.483e-05	4.535e-03	9	11256	0	-6.724e-05	1.564e-05	1.720e-05	0	24	22896	True	1.425e-03	8.382e-04	8.913e-02	0	19	25607	True	False
cg18427091	17	30115417	COPRS	63466			II	II	-5.199e-05	1.094e-05	2.011e-06	72.2	False	-6.734e-05	1.361e-05	7.491e-07	25	22336	0	-2.395e-05	1.839e-05	1.928e-01	9	11253	45.92	-4.737e-05	1.329e-05	3.659e-04	17.53	24	22891	True	2.364e-03	7.264e-04	1.139e-03	15.51	19	25596	True	False
cg20945261	3	13460618	NUP210	0			II	II	-4.902e-05	1.032e-05	2.014e-06	0	False	-5.108e-05	1.254e-05	4.623e-05	25	22334	15.07	-4.470e-05	1.814e-05	1.376e-02	8	9732	0	-4.591e-05	1.212e-05	1.516e-04	0	23	21372	True	5.564e-04	6.566e-04	3.967e-01	0	19	25593	True	False
cg12474798	10	64565772	ADO	0			I	I	-1.091e-04	2.296e-05	2.015e-06	0	False	-1.060e-04	3.042e-05	4.903e-04	25	22338	22.03	-1.132e-04	3.502e-05	1.225e-03	9	11252	0	-9.368e-05	2.821e-05	8.980e-04	0	24	22893	True	-1.894e-03	1.606e-03	2.383e-01	0	19	25601	False	False
cg15903956	15	74676231	LINC02255	0	Unclassified		II	II	-4.034e-05	8.495e-06	2.044e-06	0	False	-3.633e-05	1.014e-05	3.400e-04	25	22339	0	-4.977e-05	1.555e-05	1.374e-03	9	11251	44.93	-3.019e-05	1.063e-05	4.493e-03	14.41	24	22894	True	2.132e-03	5.424e-04	8.488e-05	0	19	25596	True	False
cg01966117	3	52528714	STAB1	641			I	I	-6.066e-05	1.278e-05	2.057e-06	0	False	-5.255e-05	1.532e-05	6.062e-04	25	22329	26.3	-7.915e-05	2.314e-05	6.238e-04	9	11252	33.78	-7.262e-05	1.630e-05	8.360e-06	0	24	22884	True	1.242e-03	8.368e-04	1.377e-01	40.16	19	25598	True	False
cg09478591	6	42989096	KLHDC3	60	Promoter_Associated		II	II	-4.402e-05	9.272e-06	2.059e-06	0	False	-4.277e-05	1.135e-05	1.631e-04	25	22335	0	-4.653e-05	1.609e-05	3.833e-03	8	9734	48.89	-2.667e-05	1.162e-05	2.175e-02	0	23	21369	True	2.172e-03	6.031e-04	3.153e-04	0	19	25594	True	False
cg06021552	20	30432308	FOXS1	0			II	II	-3.899e-05	8.215e-06	2.072e-06	0	False	-4.042e-05	9.410e-06	1.746e-05	25	22330	0	-3.441e-05	1.684e-05	4.101e-02	8	9730	0	-3.749e-05	1.056e-05	3.830e-04	0	23	21368	True	1.395e-03	5.309e-04	8.607e-03	26.43	19	25595	True	False
cg06048102	13	51575027	GUCY1B2	0			II	II	-4.411e-05	9.301e-06	2.118e-06	0	False	-3.976e-05	1.086e-05	2.528e-04	25	22334	0	-5.604e-05	1.800e-05	1.849e-03	9	11256	24.02	-3.427e-05	1.138e-05	2.599e-03	0	24	22892	True	2.442e-03	5.747e-04	2.146e-05	0	19	25604	True	False
cg17975379	6	4893429	CDYL	0			II	II	-4.806e-05	1.014e-05	2.131e-06	0	False	-5.417e-05	1.203e-05	6.696e-06	25	22332	0	-3.308e-05	1.883e-05	7.898e-02	9	11252	0	-5.223e-05	1.274e-05	4.143e-05	43.72	24	22885	True	3.013e-03	6.639e-04	5.698e-06	0	19	25594	True	False
cg26920808	12	72237548	TBC1D15	0			II	II	2.696e-05	5.690e-06	2.152e-06	0	False	2.339e-05	6.849e-06	6.391e-04	25	22333	0	3.492e-05	1.022e-05	6.333e-04	9	11250	24.8	2.394e-05	9.230e-06	9.489e-03	0	24	22887	True	-1.227e-03	3.548e-04	5.463e-04	0	19	25598	True	False
cg08352115	17	66356057	ARSG	0			II	II	5.917e-05	1.249e-05	2.155e-06	0	False	5.692e-05	1.602e-05	3.821e-04	25	22345	21.89	6.265e-05	1.993e-05	1.667e-03	9	11257	0	3.901e-05	1.491e-05	8.897e-03	0	24	22896	True	-3.116e-03	8.515e-04	2.534e-04	0	19	25608	True	False
cg05175964	15	72103133	NR2E3	0			II	II	-3.841e-05	8.110e-06	2.173e-06	0	False	-3.637e-05	9.256e-06	8.523e-05	25	22336	0	-4.518e-05	1.683e-05	7.260e-03	8	9733	0	-3.043e-05	1.011e-05	2.613e-03	0	23	21370	True	1.398e-03	5.074e-04	5.874e-03	0	19	25597	True	False
cg19352832	8	42608976	CHRNA6	0	Unclassified		II	II	-6.328e-05	1.336e-05	2.176e-06	0	False	-6.413e-05	1.479e-05	1.449e-05	25	22339	2.1	-5.950e-05	3.115e-05	5.616e-02	8	6406	30.38	-6.113e-05	1.950e-05	1.721e-03	0	23	18049	True	2.225e-03	8.517e-04	8.979e-03	39.77	18	20756	True	False
cg13126206	8	22930189	LOC286059	0	Unclassified_Cell_type_specific		I	I	-5.138e-05	1.085e-05	2.206e-06	3.99	False	-5.866e-05	1.299e-05	6.300e-06	25	22247	0	-3.453e-05	1.976e-05	8.057e-02	9	11252	16.53	-4.431e-05	1.385e-05	1.376e-03	0	24	22811	True	1.125e-03	7.064e-04	1.113e-01	68.1	19	25506	True	False
cg00357551	5	169407472	DOCK2	0	Unclassified_Cell_type_specific		II	II	7.824e-05	1.653e-05	2.211e-06	0	False	7.108e-05	1.882e-05	1.583e-04	25	22339	17.7	1.024e-04	3.460e-05	3.071e-03	9	11258	0	6.045e-05	2.075e-05	3.572e-03	0	24	22895	True	-3.312e-03	1.059e-03	1.757e-03	0	19	25608	True	False
cg16999602	1	53608163	SLC1A7	0		rs3737990: dist=32bp; MAF=0.059105	II	II	-3.958e-05	8.364e-06	2.216e-06	0	False	-3.750e-05	9.540e-06	8.463e-05	25	22330	0	-4.650e-05	1.739e-05	7.489e-03	8	9728	39.38	-3.750e-05	1.078e-05	5.021e-04	0	23	21369	True	1.267e-03	5.444e-04	1.997e-02	44.62	19	25595	True	False
cg11111225	2	27135972	DPYSL5	0			II	II	6.727e-05	1.421e-05	2.216e-06	0	False	6.582e-05	1.756e-05	1.774e-04	24	21636	0	7.003e-05	2.422e-05	3.832e-03	9	11253	56.46	6.496e-05	1.660e-05	9.116e-05	0	23	22190	True	-1.899e-03	9.785e-04	5.224e-02	0	18	24897	True	False
cg12259792	17	40442580	STAT5A	0	Unclassified_Cell_type_specific		II	II	-3.927e-05	8.299e-06	2.230e-06	0	False	-4.057e-05	9.972e-06	4.739e-05	24	21651	14.7	-3.634e-05	1.497e-05	1.521e-02	9	11250	0	-3.967e-05	9.957e-06	6.768e-05	0	24	22891	True	1.660e-03	5.239e-04	1.528e-03	0	19	25599	True	False
cg09530438	10	106095350	ITPRIP	0			II	II	-4.493e-05	9.498e-06	2.235e-06	0	False	-4.187e-05	1.173e-05	3.587e-04	25	22327	0	-5.075e-05	1.618e-05	1.704e-03	9	11252	23.65	-3.818e-05	1.196e-05	1.410e-03	0	24	22878	True	2.146e-03	6.193e-04	5.287e-04	0	19	25592	True	False
cg11498582	6	30684340	MDC1	0			II	II	-5.060e-05	1.070e-05	2.253e-06	0	False	-5.490e-05	1.255e-05	1.220e-05	25	22328	0	-3.917e-05	2.046e-05	5.559e-02	9	11246	36.28	-5.312e-05	1.382e-05	1.205e-04	0	24	22886	True	3.911e-04	6.452e-04	5.444e-01	0	19	25585	True	False
cg03546163	6	35654363	FKBP5	0			II	II	1.299e-04	2.746e-05	2.263e-06	0	False	1.501e-04	3.451e-05	1.357e-05	23	20234	0	9.482e-05	4.535e-05	3.656e-02	7	9714	0	1.259e-04	3.321e-05	1.492e-04	52.19	20	19429	True	-1.201e-02	1.858e-03	1.035e-10	51.46	16	22273	True	False
cg05303899	2	9919494	TAF1B	64076			II	II	-6.655e-05	1.408e-05	2.269e-06	42.94	False	-8.134e-05	1.797e-05	5.993e-06	25	22325	11.13	-4.306e-05	2.265e-05	5.727e-02	9	11255	0	-6.377e-05	1.678e-05	1.450e-04	51.69	24	22880	True	1.906e-03	9.109e-04	3.638e-02	0	19	25590	True	False
cg02314339	10	91020653	LIPA	8857	Unclassified		II	II	-5.597e-05	1.184e-05	2.273e-06	51.27	False	-6.769e-05	1.439e-05	2.555e-06	25	22343	12.42	-3.142e-05	2.083e-05	1.313e-01	9	11253	0	-4.683e-05	1.441e-05	1.157e-03	38.51	24	22894	True	1.119e-03	7.885e-04	1.558e-01	0	19	25601	True	False
cg10630893	1	248617051	OR2T2	0		rs74660299: dist=0bp; MAF=0.500000 rs113236234: dist=4bp; MAF=0.500000 rs79439192: dist=18bp; MAF=0.500000 rs79711722: dist=38bp; MAF=0.500000 rs78674169: dist=44bp; MAF=0.500000	II	II	-6.033e-05	1.277e-05	2.304e-06	0	False	-6.245e-05	1.388e-05	6.848e-06	22	16995	20.96	-4.869e-05	3.254e-05	1.346e-01	7	4883	52.51	-6.711e-05	1.573e-05	1.993e-05	0	20	11887	True	2.577e-05	7.646e-04	9.731e-01	0	16	16104	True	False
cg03165378	1	153329882	S100A9	447			II	II	-5.870e-05	1.242e-05	2.309e-06	0	False	-6.289e-05	1.536e-05	4.206e-05	25	22326	0	-5.074e-05	2.115e-05	1.641e-02	9	11251	0	-4.981e-05	1.518e-05	1.037e-03	0	24	22881	True	2.558e-03	7.971e-04	1.330e-03	85.6	19	25590	True	False
cg05575921	5	373378	AHRR	0			I	I	-1.279e-04	2.707e-05	2.321e-06	0	False	-1.212e-04	3.161e-05	1.260e-04	25	22328	32.09	-1.462e-04	5.242e-05	5.295e-03	9	11249	0	-1.515e-04	3.611e-05	2.721e-05	0	24	22889	True	-1.927e-03	1.734e-03	2.664e-01	0	19	25594	False	True
cg07236958	8	140624727	KCNK9	0			II	II	-4.266e-05	9.032e-06	2.323e-06	0	False	-4.270e-05	1.047e-05	4.562e-05	25	22334	17.39	-4.256e-05	1.785e-05	1.711e-02	9	11253	0	-4.739e-05	1.127e-05	2.614e-05	0	24	22888	True	1.987e-03	5.688e-04	4.778e-04	67.46	19	25600	True	False
cg10118456	16	16065831	ABCC1	0			II	II	-5.896e-05	1.249e-05	2.337e-06	0	False	-6.401e-05	1.473e-05	1.386e-05	25	22332	3.71	-4.604e-05	2.354e-05	5.046e-02	9	11258	67.96	-4.766e-05	1.561e-05	2.259e-03	0	24	22884	True	1.827e-03	5.489e-04	8.756e-04	0	19	25595	True	False
cg22753611	6	17472892	CAP2	0			II	II	-6.408e-05	1.357e-05	2.344e-06	0	False	-6.257e-05	1.637e-05	1.318e-04	24	21648	49.95	-6.740e-05	2.429e-05	5.517e-03	9	11258	40.26	-6.166e-05	1.513e-05	4.577e-05	0	24	22892	True	2.483e-03	6.778e-04	2.484e-04	39.65	19	25603	True	False
cg26385085	4	53109	ZNF595	69	Unclassified		II	II	-6.131e-05	1.299e-05	2.354e-06	83.17	False	-8.631e-05	1.655e-05	1.835e-07	25	22341	0	-2.121e-05	2.096e-05	3.116e-01	8	9737	5.23	-5.612e-05	1.615e-05	5.092e-04	72.36	23	21376	True	3.286e-03	8.374e-04	8.692e-05	0	19	25603	True	False
cg04299274	17	25798741	KSR1	294	Unclassified		II	II	-4.279e-05	9.066e-06	2.356e-06	0	False	-3.963e-05	1.141e-05	5.114e-04	25	22343	12.8	-4.822e-05	1.494e-05	1.250e-03	9	11249	16.85	-4.751e-05	1.100e-05	1.576e-05	48.12	24	22895	True	1.276e-03	5.842e-04	2.895e-02	0	19	25598	True	False
cg20965527	1	180150424	QSOX1	0	Gene_Associated		II	II	5.965e-05	1.264e-05	2.377e-06	0	False	6.263e-05	1.507e-05	3.254e-05	25	22336	0	5.260e-05	2.322e-05	2.350e-02	9	11254	11.45	5.051e-05	1.579e-05	1.380e-03	39.49	24	22887	True	-3.358e-03	8.351e-04	5.782e-05	53.39	19	25597	True	False
cg10540573	2	218869684	LOC105373878	12346			II	II	-4.460e-05	9.452e-06	2.378e-06	0	False	-4.177e-05	1.135e-05	2.343e-04	25	22333	0	-5.097e-05	1.706e-05	2.805e-03	9	11250	0	-4.345e-05	1.156e-05	1.704e-04	0	24	22890	True	1.109e-03	5.888e-04	5.973e-02	0	19	25592	True	False
cg15701612	11	130253770	ADAMTS8	21047			I	I	8.689e-05	1.842e-05	2.382e-06	19.3	False	9.988e-05	2.181e-05	4.636e-06	24	21556	9.05	5.456e-05	3.439e-05	1.127e-01	9	11253	44.33	6.505e-05	2.403e-05	6.790e-03	0	23	22138	True	-7.016e-03	1.273e-03	3.570e-08	0	18	24819	True	False
cg04260584	2	100020390	REV1	0	Gene_Associated_Cell_type_specific		II	II	4.341e-05	9.203e-06	2.401e-06	9.38	False	5.008e-05	1.118e-05	7.522e-06	25	22340	13.63	2.940e-05	1.620e-05	6.961e-02	8	9733	0	4.807e-05	1.319e-05	2.672e-04	80.53	23	21373	True	-1.372e-03	5.587e-04	1.407e-02	73.08	19	25603	True	False
cg13839391	12	121719066	CAMKK2	0			II	II	-5.414e-05	1.148e-05	2.409e-06	92.36	False	-3.761e-05	1.236e-05	2.336e-03	22	17001	21.8	-1.585e-04	3.105e-05	3.305e-07	7	4892	0	-4.623e-05	1.516e-05	2.295e-03	63.35	20	11884	True	2.488e-03	6.811e-04	2.594e-04	60.13	16	16116	True	False
cg02913882	3	177196501	LINC00578	0			II	II	-8.939e-05	1.896e-05	2.430e-06	0	False	-9.646e-05	2.279e-05	2.303e-05	25	22328	0	-7.346e-05	3.420e-05	3.173e-02	9	11258	0	-7.546e-05	2.160e-05	4.765e-04	0	24	22882	True	4.297e-03	1.238e-03	5.187e-04	0	19	25595	True	False
cg01947583	4	8310999	HTRA3	2161	Unclassified_Cell_type_specific	rs6818156: dist=44bp; MAF=0.276158	II	II	-6.236e-05	1.323e-05	2.440e-06	56.39	False	-7.957e-05	1.744e-05	5.075e-06	25	22343	0	-3.904e-05	2.030e-05	5.448e-02	8	9739	0	-6.768e-05	1.606e-05	2.516e-05	48.61	23	21376	True	2.589e-03	9.068e-04	4.308e-03	3.12	19	25607	True	False
cg27615582	12	11002411	PRH1-PRR4	0			II	II	9.766e-05	2.073e-05	2.464e-06	64.66	False	1.200e-04	2.463e-05	1.097e-06	25	22343	0	4.333e-05	3.838e-05	2.589e-01	9	11257	22.16	7.625e-05	2.620e-05	3.610e-03	17.52	24	22894	True	-5.810e-04	1.339e-03	6.643e-01	62.32	19	25606	True	False
cg22023664	19	2619608	GNG7	0			II	II	-4.633e-05	9.840e-06	2.504e-06	92.59	False	-7.512e-05	1.258e-05	2.354e-09	25	22334	0	-9.352e-07	1.580e-05	9.528e-01	9	11250	15.5	-3.897e-05	1.179e-05	9.528e-04	88.16	24	22888	True	2.493e-03	6.745e-04	2.190e-04	12.29	19	25591	True	False
cg21807262	14	81713016	STON2	13977			II	II	-4.379e-05	9.303e-06	2.510e-06	0	False	-4.304e-05	1.131e-05	1.422e-04	25	22344	7.33	-4.537e-05	1.635e-05	5.521e-03	9	11256	4.38	-3.500e-05	1.149e-05	2.320e-03	0	24	22895	True	1.320e-03	5.971e-04	2.706e-02	0	19	25605	True	False
cg08692676	6	134299594	TBPL1	0	Unclassified_Cell_type_specific		II	II	7.901e-05	1.679e-05	2.513e-06	0	False	7.923e-05	2.003e-05	7.620e-05	25	22290	0	7.849e-05	3.077e-05	1.075e-02	9	11257	31.07	8.140e-05	2.115e-05	1.184e-04	0	24	22841	True	-3.718e-03	1.034e-03	3.229e-04	52.64	19	25555	True	False
cg02239377	11	110334097	FDX1	0	Unclassified		II	II	7.614e-05	1.618e-05	2.527e-06	0	False	7.137e-05	1.738e-05	4.024e-05	22	17017	0	1.071e-04	4.428e-05	1.558e-02	7	4891	28.38	8.197e-05	2.177e-05	1.666e-04	0	20	11894	True	-4.052e-03	1.040e-03	9.828e-05	0	16	16118	True	False
cg07319459	1	17448608	PADI2	2660			II	II	-4.836e-05	1.028e-05	2.554e-06	0	False	-4.374e-05	1.211e-05	3.039e-04	25	22342	4.52	-6.028e-05	1.946e-05	1.946e-03	9	11253	50.17	-4.896e-05	1.278e-05	1.277e-04	0	24	22894	True	1.911e-03	6.371e-04	2.704e-03	0	19	25603	True	False
cg00290023	5	174962968	SFXN1	6224			II	II	4.293e-05	9.128e-06	2.563e-06	87.1	False	2.858e-05	1.048e-05	6.401e-03	25	22320	10.3	8.793e-05	1.856e-05	2.174e-06	9	11253	37.53	4.407e-05	1.157e-05	1.392e-04	74.24	24	22879	True	-1.725e-03	5.476e-04	1.632e-03	89.02	19	25593	True	False
cg07564837	8	58126962	LINC01606	3872		rs112443159: dist=31bp; MAF=0.500000 rs140055094: dist=39bp; MAF=0.174121 rs111237337: dist=39bp; MAF=0.500000 rs74499901: dist=49bp; MAF=0.066494	II	II	-5.854e-05	1.245e-05	2.594e-06	78.28	False	-7.224e-05	1.400e-05	2.445e-07	22	17018	4.69	-6.419e-06	2.730e-05	8.141e-01	7	4896	0	-7.690e-05	1.708e-05	6.701e-06	23.9	20	11895	True	1.338e-03	7.410e-04	7.097e-02	84.54	16	16125	True	False
cg01360720	4	48832037	OCIAD1	1022			II	II	4.574e-05	9.733e-06	2.606e-06	0	False	4.234e-05	1.136e-05	1.932e-04	25	22276	24.95	5.516e-05	1.889e-05	3.495e-03	8	9739	0	4.281e-05	1.272e-05	7.672e-04	0	23	21323	True	-1.538e-03	5.551e-04	5.605e-03	39.79	19	25541	True	False
cg22755445	2	102772036	IL1R1	0			II	II	-5.482e-05	1.167e-05	2.642e-06	0	False	-5.650e-05	1.431e-05	7.910e-05	25	22343	20.77	-5.150e-05	2.016e-05	1.066e-02	9	11254	26.71	-4.939e-05	1.438e-05	5.924e-04	0	24	22894	True	3.477e-03	7.652e-04	5.529e-06	5.69	19	25602	True	False
cg02973084	16	89944182	TCF25	0			II	II	2.978e-05	6.341e-06	2.652e-06	0	False	3.033e-05	7.544e-06	5.803e-05	25	22322	25.48	2.844e-05	1.170e-05	1.509e-02	9	11254	0	3.116e-05	1.016e-05	2.161e-03	32.69	24	22878	True	-1.327e-03	3.880e-04	6.272e-04	0	19	25592	True	False
cg03774988	20	62715942	OPRL1	0	Promoter_Associated		II	II	4.363e-05	9.291e-06	2.653e-06	0	False	3.915e-05	1.121e-05	4.803e-04	25	22329	0	5.344e-05	1.659e-05	1.280e-03	9	11257	0	3.565e-05	1.129e-05	1.588e-03	0	24	22884	True	-8.258e-04	5.867e-04	1.593e-01	20.22	19	25593	True	False
cg25700432	13	20797446	GJB6	0			II	II	-5.001e-05	1.065e-05	2.673e-06	0	False	-5.088e-05	1.296e-05	8.602e-05	25	22343	0	-4.821e-05	1.872e-05	1.003e-02	9	11251	59.63	-4.903e-05	1.359e-05	3.070e-04	0	24	22895	True	2.250e-03	7.206e-04	1.790e-03	3.93	19	25600	True	False
cg09354294	1	68188118	GNG12	0			II	II	-4.828e-05	1.029e-05	2.707e-06	0	False	-4.581e-05	1.231e-05	1.978e-04	25	22345	0	-5.402e-05	1.875e-05	3.975e-03	9	11250	0	-4.332e-05	1.287e-05	7.604e-04	0	24	22897	True	2.235e-03	6.908e-04	1.218e-03	0	19	25601	True	False
cg23631578	16	74455140	CLEC18B	0			II	II	-4.673e-05	9.963e-06	2.732e-06	0	False	-4.209e-05	1.114e-05	1.582e-04	22	17015	16.26	-6.527e-05	2.227e-05	3.377e-03	7	4892	0	-4.779e-05	1.374e-05	5.042e-04	0	20	11892	True	1.689e-03	6.036e-04	5.129e-03	0	16	16119	True	False
cg04161859	10	73404657	CDH23	0	Unclassified_Cell_type_specific		II	II	-4.726e-05	1.008e-05	2.767e-06	0	False	-5.047e-05	1.151e-05	1.167e-05	25	22323	0	-3.669e-05	2.088e-05	7.880e-02	9	11249	39.18	-3.978e-05	1.268e-05	1.709e-03	3.68	24	22881	True	1.227e-03	6.035e-04	4.210e-02	0	19	25595	True	False
cg03485667	16	75143200	ZNRF1	0	Promoter_Associated_Cell_type_specific	rs11647917: dist=42bp; MAF=0.110024	II	II	-5.581e-05	1.191e-05	2.775e-06	0	False	-6.300e-05	1.614e-05	9.506e-05	25	22332	0	-4.723e-05	1.764e-05	7.420e-03	8	9737	47.5	-4.561e-05	1.404e-05	1.160e-03	0	23	21368	True	2.019e-03	8.089e-04	1.257e-02	0	19	25595	True	False
cg05969150	16	72882495	ZFHX3	0			II	II	4.950e-05	1.056e-05	2.779e-06	0	False	5.125e-05	1.353e-05	1.526e-04	25	22338	15.91	4.677e-05	1.689e-05	5.624e-03	9	11252	52.91	3.916e-05	1.228e-05	1.429e-03	26.71	24	22894	True	-2.093e-03	6.880e-04	2.354e-03	18.68	19	25600	True	False
cg13669080	9	139568523	AGPAT2	0	Unclassified_Cell_type_specific		II	II	4.512e-05	9.629e-06	2.788e-06	0	False	4.523e-05	1.150e-05	8.416e-05	25	22317	33.65	4.485e-05	1.760e-05	1.082e-02	9	11250	0	5.171e-05	1.198e-05	1.578e-05	0	24	22879	True	-1.308e-03	6.149e-04	3.334e-02	0	19	25583	True	False
cg07134252	6	168581459	LOC105378137	44501			II	II	-5.008e-05	1.069e-05	2.792e-06	0	False	-5.409e-05	1.217e-05	8.742e-06	25	22321	0	-3.652e-05	2.238e-05	1.028e-01	9	11248	0	-4.720e-05	1.345e-05	4.498e-04	0	24	22880	True	8.769e-04	6.045e-04	1.469e-01	0	19	25587	True	False
cg26068595	14	75386651	RPS6KL1	0			II	II	3.669e-05	7.831e-06	2.794e-06	0	False	3.976e-05	9.104e-06	1.260e-05	25	22319	0	2.797e-05	1.535e-05	6.846e-02	9	11257	0	4.054e-05	1.053e-05	1.177e-04	0	24	22875	True	-1.768e-03	5.174e-04	6.318e-04	0	19	25593	True	False
cg21565196	7	157608642	PTPRN2	0			II	II	-4.297e-05	9.175e-06	2.821e-06	0	False	-4.413e-05	1.101e-05	6.171e-05	25	22285	0	-4.035e-05	1.658e-05	1.496e-02	9	11248	0	-4.056e-05	1.141e-05	3.801e-04	0	24	22849	True	1.530e-03	5.972e-04	1.039e-02	0	19	25551	True	False
cg11795488	1	65038492	CACHD1	0			II	II	-4.687e-05	1.001e-05	2.832e-06	0	False	-4.686e-05	1.224e-05	1.292e-04	25	22343	0	-4.690e-05	1.739e-05	6.996e-03	9	11250	0	-3.883e-05	1.227e-05	1.547e-03	0	24	22896	True	1.604e-03	6.232e-04	1.004e-02	0	19	25600	True	False
cg14675361	13	76334583	LMO7	0	Unclassified_Cell_type_specific		II	II	8.648e-05	1.847e-05	2.846e-06	0	False	9.327e-05	2.257e-05	3.574e-05	24	21644	11.81	7.268e-05	3.216e-05	2.382e-02	9	11256	46.69	7.141e-05	2.144e-05	8.668e-04	0	24	22888	True	-3.071e-03	1.184e-03	9.504e-03	53.57	19	25596	True	False
cg01933228	1	100316637	AGL	0			II	II	7.484e-05	1.599e-05	2.848e-06	0	False	7.293e-05	1.848e-05	7.914e-05	25	22316	0	8.054e-05	3.189e-05	1.154e-02	8	9736	0	9.165e-05	1.933e-05	2.134e-06	0	23	21350	True	-3.579e-03	1.012e-03	4.041e-04	0	19	25580	True	False
cg20970369	1	111744108	DENND2D	0			II	II	-6.302e-05	1.346e-05	2.852e-06	14.58	False	-7.296e-05	1.630e-05	7.587e-06	25	22340	32.52	-4.167e-05	2.388e-05	8.096e-02	8	9732	58.05	-6.139e-05	1.679e-05	2.560e-04	0	23	21374	True	3.152e-03	8.798e-04	3.405e-04	32.52	19	25600	True	False
cg14058848	9	130479114	TTC16	0			II	II	-5.086e-05	1.087e-05	2.858e-06	69.98	False	-6.568e-05	1.356e-05	1.283e-06	25	22303	26.59	-2.431e-05	1.816e-05	1.806e-01	9	11250	0	-4.619e-05	1.347e-05	6.030e-04	0	24	22872	True	7.966e-04	7.366e-04	2.795e-01	19.75	19	25584	True	False
cg19042947	14	95027441	SERPINA4	315			II	II	-5.538e-05	1.184e-05	2.893e-06	0	False	-5.732e-05	1.508e-05	1.434e-04	25	22338	0	-5.226e-05	1.912e-05	6.265e-03	9	11249	35.74	-5.206e-05	1.432e-05	2.773e-04	0	24	22892	True	1.697e-03	7.851e-04	3.069e-02	0	19	25595	True	False
cg18398753	1	180950955	STX6	0	Gene_Associated		II	II	-9.833e-05	2.102e-05	2.901e-06	0	False	-9.748e-05	2.429e-05	5.967e-05	25	22320	6.98	-1.009e-04	4.198e-05	1.628e-02	8	9738	16.2	-7.915e-05	2.495e-05	1.515e-03	0	23	21360	True	4.743e-03	1.372e-03	5.469e-04	43.37	19	25592	True	False
cg16519923	16	30485810	ITGAL	0			II	II	-5.530e-05	1.182e-05	2.902e-06	0	False	-5.051e-05	1.371e-05	2.293e-04	25	22322	0	-6.917e-05	2.334e-05	3.044e-03	9	11258	0	-5.440e-05	1.459e-05	1.932e-04	0	24	22876	True	1.761e-03	6.967e-04	1.147e-02	0	19	25586	True	False
cg18832619	19	55417436	NCR1	71		rs4806621: dist=33bp; MAF=0.062300	II	II	8.289e-05	1.772e-05	2.905e-06	38.81	False	1.049e-04	2.473e-05	2.198e-05	25	22332	0	5.961e-05	2.541e-05	1.898e-02	9	11256	0	7.463e-05	2.047e-05	2.664e-04	53.96	24	22890	True	-3.419e-03	1.215e-03	4.903e-03	0	19	25600	True	False
cg20475114	5	1217080	SLC6A19	0			II	II	-7.117e-05	1.522e-05	2.915e-06	0	False	-7.752e-05	1.791e-05	1.511e-05	25	22322	0	-5.472e-05	2.885e-05	5.784e-02	9	11254	8.12	-6.963e-05	2.033e-05	6.151e-04	0	24	22877	True	2.645e-03	1.032e-03	1.040e-02	40.63	19	25588	True	False
cg06266100	3	8564151	LMCD1	0			II	II	-4.478e-05	9.577e-06	2.931e-06	0	False	-4.010e-05	1.128e-05	3.772e-04	25	22332	0	-5.688e-05	1.814e-05	1.710e-03	9	11250	5.22	-4.782e-05	1.182e-05	5.226e-05	0	24	22891	True	1.455e-03	5.881e-04	1.336e-02	64.65	19	25596	True	False
cg24902842	3	49850507	UBA7	0	Promoter_Associated_Cell_type_specific		II	II	-5.391e-05	1.153e-05	2.943e-06	0	False	-6.121e-05	1.486e-05	3.798e-05	25	22334	35.71	-4.286e-05	1.829e-05	1.913e-02	9	11251	38.38	-3.840e-05	1.381e-05	5.438e-03	0	24	22887	True	1.342e-03	7.734e-04	8.279e-02	0	19	25592	True	False
cg03529184	20	30062162	REM1	928			II	II	7.904e-05	1.691e-05	2.946e-06	14.68	False	9.168e-05	2.055e-05	8.125e-06	25	22307	25.38	5.253e-05	2.976e-05	7.757e-02	8	9734	0	7.020e-05	2.084e-05	7.556e-04	0	23	21346	True	-4.346e-03	1.108e-03	8.787e-05	32.77	19	25571	True	False
cg04136748	5	133515262	SKP1	2538			I	I	4.959e-05	1.061e-05	2.985e-06	0	False	4.991e-05	1.366e-05	2.597e-04	25	22328	0	4.911e-05	1.686e-05	3.576e-03	9	11250	28.12	3.638e-05	1.358e-05	7.371e-03	0	24	22884	True	-2.372e-03	7.123e-04	8.670e-04	0	19	25588	True	False
cg24935598	3	193921489	LINC02036	0	Unclassified_Cell_type_specific		II	II	9.850e-05	2.109e-05	2.999e-06	0	False	1.048e-04	2.893e-05	2.916e-04	25	22339	0	9.135e-05	3.080e-05	3.021e-03	9	11257	26.28	9.761e-05	2.582e-05	1.568e-04	0	24	22892	True	-4.550e-03	1.434e-03	1.507e-03	0	19	25603	True	False
cg21898299	15	68924220	CORO2B	0			II	II	-3.887e-05	8.323e-06	3.013e-06	89.61	False	-2.149e-05	1.003e-05	3.225e-02	25	22339	0	-7.721e-05	1.490e-05	2.205e-07	9	11249	10.94	-2.633e-05	1.023e-05	1.008e-02	86.19	24	22893	True	2.099e-03	5.232e-04	6.009e-05	57.22	19	25595	True	False
cg00381391	3	33837694	PDCD6IP	2368			II	II	4.052e-05	8.679e-06	3.031e-06	0	False	3.585e-05	1.000e-05	3.372e-04	25	22303	10.91	5.476e-05	1.747e-05	1.719e-03	9	11256	24.38	4.758e-05	1.158e-05	3.970e-05	0	24	22863	True	-1.578e-03	4.902e-04	1.286e-03	0	19	25575	True	False
cg02794990	15	59659880	MYO1E	0			II	II	7.192e-05	1.541e-05	3.035e-06	0	False	7.496e-05	1.993e-05	1.695e-04	25	22338	20.51	6.741e-05	2.428e-05	5.490e-03	9	11248	0	9.088e-05	1.804e-05	4.738e-07	36.34	24	22891	True	-5.147e-03	1.051e-03	9.693e-07	0	19	25595	True	False
cg04880052	2	219191631	PNKD	0			II	II	-4.086e-05	8.752e-06	3.039e-06	0	False	-4.386e-05	1.072e-05	4.296e-05	25	22335	0	-3.485e-05	1.515e-05	2.143e-02	9	11252	27.37	-3.407e-05	1.075e-05	1.529e-03	0	24	22890	True	5.124e-04	5.982e-04	3.917e-01	31.4	19	25594	True	False
cg17436295	1	848609	LOC100130417	3588	Unclassified	rs5772026: dist=46bp; MAF=0.155551	I	I	-4.837e-05	1.036e-05	3.051e-06	0	False	-4.743e-05	1.145e-05	3.418e-05	25	22330	11.96	-5.268e-05	2.442e-05	3.101e-02	8	9735	39.78	-4.422e-05	1.365e-05	1.195e-03	0	23	21363	True	9.772e-04	6.418e-04	1.279e-01	0	19	25596	True	False
cg14962049	5	145166924	PRELID2	0			II	II	7.374e-05	1.580e-05	3.052e-06	0	False	7.097e-05	1.927e-05	2.298e-04	25	22341	25.18	7.940e-05	2.760e-05	4.017e-03	9	11258	0	6.456e-05	1.927e-05	8.099e-04	0	24	22892	True	-3.532e-03	1.047e-03	7.390e-04	0	19	25605	True	False
cg15872079	3	32442229	CMTM7	0	Unclassified_Cell_type_specific	rs6790078: dist=43bp; MAF=0.109425	II	II	-5.498e-05	1.178e-05	3.054e-06	0	False	-6.119e-05	1.408e-05	1.389e-05	25	22285	24.24	-4.049e-05	2.150e-05	5.964e-02	8	9733	22.48	-4.135e-05	1.506e-05	6.018e-03	0	23	21331	True	1.505e-03	7.560e-04	4.657e-02	0	19	25544	True	False
cg00131893	8	1892956	ARHGEF10	0			II	II	-5.266e-05	1.128e-05	3.060e-06	78.94	False	-7.146e-05	1.420e-05	4.887e-07	24	21639	23.7	-2.051e-05	1.857e-05	2.696e-01	9	11253	51.64	-3.878e-05	1.364e-05	4.480e-03	84.02	23	22193	True	3.799e-03	7.347e-04	2.332e-07	64.41	18	24900	True	False
cg24395387	4	519570	PIGG	0			II	II	-4.408e-05	9.449e-06	3.078e-06	0	False	-4.347e-05	1.093e-05	6.984e-05	25	22339	0	-4.590e-05	1.879e-05	1.460e-02	9	11258	0	-3.780e-05	1.226e-05	2.056e-03	0	24	22893	True	1.478e-03	5.576e-04	8.046e-03	32.22	19	25605	True	False
cg23092820	1	153329512	S100A9	817			II	II	-4.261e-05	9.134e-06	3.084e-06	0	False	-4.531e-05	1.128e-05	5.923e-05	25	22337	0	-3.748e-05	1.556e-05	1.600e-02	8	9734	0	-3.994e-05	1.111e-05	3.256e-04	0	23	21374	True	1.964e-03	5.797e-04	7.046e-04	0	19	25600	True	False
cg23198334	10	76179907	ADK	0	Unclassified_Cell_type_specific		II	II	5.936e-05	1.273e-05	3.106e-06	86.08	False	4.041e-05	1.456e-05	5.510e-03	25	22341	0	1.208e-04	2.621e-05	4.070e-06	9	11245	24.06	6.715e-05	1.709e-05	8.527e-05	64.82	24	22893	True	-2.972e-03	7.965e-04	1.901e-04	9.51	19	25594	True	False
cg12498580	12	7070732	PTPN6	253	Promoter_Associated		II	II	4.146e-05	8.891e-06	3.116e-06	85.17	False	2.875e-05	1.015e-05	4.605e-03	25	22309	52.43	8.341e-05	1.844e-05	6.094e-06	9	11247	17.07	3.884e-05	1.152e-05	7.483e-04	63.79	24	22875	True	-2.511e-03	5.484e-04	4.694e-06	85.59	19	25589	True	False
cg05119988	4	166251189	MSMO1	0			II	II	7.691e-05	1.650e-05	3.135e-06	0	False	8.895e-05	2.074e-05	1.804e-05	25	22337	21.08	5.619e-05	2.722e-05	3.898e-02	9	11256	60.37	9.716e-05	1.988e-05	1.027e-06	71.01	24	22891	True	-4.059e-03	1.064e-03	1.369e-04	0	19	25599	True	False
cg25806591	19	56011003	SSC5D	0			II	II	-4.368e-05	9.372e-06	3.155e-06	0	False	-4.813e-05	1.097e-05	1.146e-05	25	22334	15.14	-3.165e-05	1.804e-05	7.939e-02	9	11252	0	-5.149e-05	1.211e-05	2.131e-05	42.02	24	22888	True	2.152e-03	5.994e-04	3.308e-04	51.72	19	25597	True	False
cg03721291	17	73649149	RECQL5	0	Unclassified		II	II	3.836e-05	8.230e-06	3.157e-06	82.71	False	2.405e-05	1.015e-05	1.783e-02	25	22339	12.75	6.575e-05	1.405e-05	2.887e-06	9	11258	0	3.934e-05	1.048e-05	1.747e-04	65.45	24	22893	True	-8.681e-04	5.315e-04	1.024e-01	74.97	19	25603	True	False
cg05257275	11	65547049	AP5B1	0	Promoter_Associated		II	II	-5.139e-05	1.103e-05	3.173e-06	0	False	-5.741e-05	1.395e-05	3.885e-05	25	22334	12.58	-4.137e-05	1.801e-05	2.160e-02	9	11251	35.9	-4.792e-05	1.355e-05	4.045e-04	39.44	24	22887	True	3.293e-03	7.251e-04	5.584e-06	41.79	19	25592	True	False
cg26303870	14	69443683	ACTN1	0	Promoter_Associated_Cell_type_specific		II	II	-4.289e-05	9.205e-06	3.177e-06	0	False	-4.583e-05	1.078e-05	2.141e-05	25	22333	29.96	-3.499e-05	1.767e-05	4.769e-02	9	11249	0	-4.335e-05	1.155e-05	1.740e-04	24.77	24	22888	True	1.234e-03	5.858e-04	3.512e-02	25.43	19	25592	True	False
cg12559925	2	235863365	SH3BP4	0			II	II	-2.996e-05	6.432e-06	3.198e-06	0	False	-3.124e-05	7.150e-06	1.248e-05	25	22337	1.47	-2.452e-05	1.472e-05	9.578e-02	9	11251	33.72	-2.332e-05	8.404e-06	5.514e-03	78.29	24	22894	True	6.569e-04	3.997e-04	1.002e-01	0	19	25600	True	False
cg19255722	3	38762483	SCN10A	0			II	II	-4.011e-05	8.616e-06	3.225e-06	71.29	False	-3.119e-05	9.853e-06	1.548e-03	25	22336	6.44	-6.909e-05	1.776e-05	9.976e-05	9	11254	26.75	-5.040e-05	1.098e-05	4.417e-06	69.18	24	22891	True	2.260e-03	5.293e-04	1.954e-05	0	19	25603	True	False
cg15499736	13	107132458	EFNB2	9620			I	I	6.708e-05	1.441e-05	3.236e-06	73.92	False	8.707e-05	1.766e-05	8.193e-07	24	21643	45.5	2.724e-05	2.493e-05	2.746e-01	9	11255	40.79	3.180e-05	1.740e-05	6.761e-02	2.78	24	22885	True	-1.982e-03	9.879e-04	4.481e-02	0	19	25594	True	False
cg04425005	4	146783253	ZNF827	0			II	II	-4.369e-05	9.387e-06	3.246e-06	52.88	False	-5.311e-05	1.140e-05	3.166e-06	25	22346	28.18	-2.384e-05	1.655e-05	1.498e-01	9	11252	0	-4.104e-05	1.146e-05	3.417e-04	0	24	22897	True	2.824e-03	5.985e-04	2.371e-06	0	19	25603	True	False
cg03917803	13	44947247	SERP2	538			II	II	-4.065e-05	8.735e-06	3.258e-06	82.82	False	-5.542e-05	1.067e-05	2.040e-07	25	22327	25.55	-1.059e-05	1.522e-05	4.864e-01	9	11254	0	-3.699e-05	1.082e-05	6.294e-04	62.99	24	22882	True	1.735e-03	5.665e-04	2.192e-03	0	19	25589	True	False
cg09802688	1	209942066	TRAF3IP3	0	Promoter_Associated		II	II	-5.979e-05	1.285e-05	3.284e-06	43.72	False	-7.046e-05	1.514e-05	3.259e-06	25	22329	25.45	-3.228e-05	2.431e-05	1.843e-01	9	11254	42.14	-5.439e-05	1.579e-05	5.732e-04	44.11	24	22883	True	3.179e-03	8.122e-04	9.061e-05	0	19	25591	True	False
cg11291081	3	37033894	EPM2AIP1	0	Unclassified		II	II	-4.593e-05	9.874e-06	3.294e-06	0	False	-4.737e-05	1.128e-05	2.661e-05	25	22334	3.8	-4.120e-05	2.045e-05	4.389e-02	9	11251	0	-4.916e-05	1.368e-05	3.267e-04	0	24	22887	True	1.837e-03	6.137e-04	2.757e-03	0	19	25595	True	False
cg26728282	15	76226687	FBXO22	0			II	II	6.308e-05	1.356e-05	3.300e-06	41.77	False	5.179e-05	1.606e-05	1.263e-03	25	22342	7.06	9.107e-05	2.530e-05	3.190e-04	9	11256	13.07	6.936e-05	1.847e-05	1.735e-04	0	24	22895	True	-2.616e-03	8.503e-04	2.094e-03	0	19	25604	True	False
cg24136700	17	17696044	RAI1	0	Unclassified_Cell_type_specific		II	II	7.333e-05	1.577e-05	3.328e-06	0	False	7.971e-05	1.980e-05	5.697e-05	25	22297	0	6.227e-05	2.608e-05	1.696e-02	9	11240	11.47	9.095e-05	1.832e-05	6.904e-07	0	24	22862	True	-2.002e-03	1.037e-03	5.363e-02	0	19	25580	True	False
cg08929103	17	43860355	LINC02210-CRHR1	0			II	II	-4.338e-05	9.334e-06	3.367e-06	0	False	-3.792e-05	1.100e-05	5.672e-04	25	22320	0	-5.740e-05	1.764e-05	1.135e-03	9	11255	17.3	-3.895e-05	1.171e-05	8.837e-04	13.93	24	22879	True	1.490e-03	5.950e-04	1.227e-02	0	19	25587	True	False
cg14519777	7	101465705	CUX1	0			II	II	-4.799e-05	1.033e-05	3.370e-06	0	False	-4.631e-05	1.236e-05	1.789e-04	25	22333	0	-5.188e-05	1.880e-05	5.791e-03	9	11254	0	-4.755e-05	1.265e-05	1.713e-04	0	24	22888	True	2.075e-03	6.818e-04	2.333e-03	0	19	25594	True	False
cg13762464	14	72219589	SIPA1L1	11643	Unclassified		II	II	6.392e-05	1.376e-05	3.371e-06	0	False	7.229e-05	1.634e-05	9.675e-06	25	22328	0	4.355e-05	2.549e-05	8.750e-02	9	11256	0	6.188e-05	1.789e-05	5.439e-04	19.36	24	22881	True	-3.491e-03	9.229e-04	1.554e-04	0	19	25590	True	False
cg12137220	17	19220813	EPN2	0	Unclassified_Cell_type_specific		II	II	5.062e-05	1.090e-05	3.398e-06	0	False	5.040e-05	1.362e-05	2.145e-04	25	22328	12.42	5.100e-05	1.817e-05	5.002e-03	9	11248	58.38	4.553e-05	1.296e-05	4.410e-04	52.52	24	22883	True	-2.983e-03	7.212e-04	3.527e-05	0	19	25584	True	False
cg25317746	6	32192024	NOTCH4	180		rs11757249: dist=44bp; MAF=0.062015	II	II	6.547e-05	1.410e-05	3.444e-06	0	False	5.611e-05	1.828e-05	2.146e-03	25	22342	0	7.923e-05	2.216e-05	3.506e-04	9	11249	0	7.531e-05	1.721e-05	1.213e-05	0	24	22894	True	-3.205e-03	9.482e-04	7.237e-04	0	19	25598	True	False
cg08802944	12	53874760	PCBP2	0			II	II	5.247e-05	1.130e-05	3.446e-06	0	False	4.886e-05	1.349e-05	2.917e-04	25	22334	0	6.099e-05	2.072e-05	3.238e-03	9	11251	0	6.060e-05	1.427e-05	2.159e-05	0	24	22887	True	-2.199e-03	7.352e-04	2.781e-03	50.49	19	25600	True	False
cg03156547	14	23525003	CDH24	0			II	II	-4.101e-05	8.835e-06	3.446e-06	0	False	-4.686e-05	1.116e-05	2.697e-05	25	22337	7.89	-3.121e-05	1.445e-05	3.079e-02	9	11252	0	-3.884e-05	1.091e-05	3.695e-04	0	24	22891	True	-2.349e-04	5.791e-04	6.850e-01	0	19	25599	False	False
cg05670953	3	37033903	EPM2AIP1	0	Unclassified		II	II	-6.974e-05	1.503e-05	3.455e-06	0	False	-7.143e-05	1.735e-05	3.853e-05	25	22338	5.77	-6.470e-05	3.004e-05	3.123e-02	9	11252	0	-6.988e-05	1.985e-05	4.306e-04	0	24	22892	True	2.335e-03	9.466e-04	1.362e-02	0	19	25600	True	False
cg07815238	15	64341005	DAPK2	2484			II	II	-4.313e-05	9.297e-06	3.490e-06	62.01	False	-5.450e-05	1.164e-05	2.842e-06	25	22340	0	-2.311e-05	1.545e-05	1.347e-01	9	11253	22.96	-5.169e-05	1.131e-05	4.851e-06	52.05	24	22892	True	1.477e-03	6.067e-04	1.488e-02	69.1	19	25599	True	False
cg16391678	16	30485597	ITGAL	0			I	I	-5.003e-05	1.078e-05	3.492e-06	62.13	False	-3.938e-05	1.262e-05	1.806e-03	25	22347	0	-7.885e-05	2.076e-05	1.455e-04	9	11258	0	-4.249e-05	1.328e-05	1.379e-03	31.06	24	22898	True	2.546e-03	6.880e-04	2.154e-04	0	19	25609	True	False
cg10492836	10	134801824	LINC01168	11823		rs9419280: dist=18bp; MAF=0.305911	II	II	8.011e-05	1.727e-05	3.494e-06	0	False	8.877e-05	2.453e-05	2.956e-04	25	22321	0	7.160e-05	2.431e-05	3.229e-03	8	9739	0	6.511e-05	1.973e-05	9.646e-04	0	23	21361	True	-3.455e-03	1.215e-03	4.456e-03	0	19	25584	True	False
cg02003183	14	103415882	CDC42BPB	0	Unclassified		I	I	9.330e-05	2.011e-05	3.505e-06	12.48	False	7.902e-05	2.415e-05	1.065e-03	25	22332	0	1.257e-04	3.635e-05	5.463e-04	9	11254	8.61	8.133e-05	2.487e-05	1.076e-03	0	24	22888	True	6.904e-04	1.337e-03	6.056e-01	0	19	25597	False	True
cg26547506	12	56863038	SPRYD4	0	Promoter_Associated		II	II	-7.434e-05	1.603e-05	3.509e-06	0	False	-7.848e-05	2.000e-05	8.717e-05	25	22336	0	-6.691e-05	2.679e-05	1.249e-02	9	11255	0	-5.800e-05	1.986e-05	3.497e-03	0	24	22888	True	4.503e-03	1.096e-03	4.009e-05	23.86	19	25598	True	False
cg12396368	1	6294850	ICMT	0	Unclassified_Cell_type_specific	rs111543516: dist=32bp; MAF=0.500000	II	II	-4.481e-05	9.660e-06	3.513e-06	44.83	False	-3.588e-05	1.172e-05	2.201e-03	25	22330	0	-6.375e-05	1.707e-05	1.875e-04	8	9734	43.19	-4.571e-05	1.203e-05	1.448e-04	62.01	23	21365	True	5.623e-04	6.339e-04	3.751e-01	62.69	19	25592	True	False
cg20441553	5	1271821	TERT	0			II	II	-4.209e-05	9.075e-06	3.521e-06	59.97	False	-5.235e-05	1.116e-05	2.707e-06	25	22341	1.49	-2.203e-05	1.560e-05	1.579e-01	9	11257	0	-4.691e-05	1.128e-05	3.211e-05	41.6	24	22894	True	1.381e-04	6.073e-04	8.201e-01	31.32	19	25604	True	False
cg12756527	10	11284548	CELF2	0	Promoter_Associated		II	II	-6.173e-05	1.331e-05	3.533e-06	0	False	-6.752e-05	1.726e-05	9.114e-05	25	22304	0	-5.321e-05	2.092e-05	1.097e-02	9	11250	0	-5.547e-05	1.616e-05	5.957e-04	0	24	22860	True	2.891e-03	9.161e-04	1.599e-03	35.9	19	25560	True	False
cg09641127	2	10193895	KLF11	0			II	II	-4.657e-05	1.004e-05	3.542e-06	0	False	-5.069e-05	1.145e-05	9.472e-06	25	22329	16.74	-3.276e-05	2.095e-05	1.178e-01	9	11257	53.59	-4.234e-05	1.299e-05	1.113e-03	4.38	24	22884	True	1.432e-03	5.031e-04	4.431e-03	0	19	25591	True	False
cg19908768	2	108994325	SULT1C4	41			II	II	6.543e-05	1.411e-05	3.552e-06	66.95	False	4.837e-05	1.719e-05	4.885e-03	24	21641	5.13	1.008e-04	2.473e-05	4.623e-05	9	11253	0	8.278e-05	1.684e-05	8.806e-07	0	23	22193	True	-2.433e-03	8.868e-04	6.069e-03	0	18	24901	True	False
cg11143953	4	54243152	FIP1L1	667	Promoter_Associated		II	II	1.106e-04	2.385e-05	3.553e-06	57.71	False	8.322e-05	2.974e-05	5.142e-03	24	20602	0	1.598e-04	3.990e-05	6.243e-05	9	11258	0	1.555e-04	3.182e-05	1.024e-06	0	23	21159	True	-5.052e-03	1.528e-03	9.481e-04	16.55	18	23904	True	False
cg20676788	13	49379791	CYSLTR2	94430	Unclassified_Cell_type_specific		II	II	1.008e-04	2.174e-05	3.562e-06	0	False	9.108e-05	2.891e-05	1.632e-03	25	22340	6.62	1.133e-04	3.297e-05	5.856e-04	9	11258	67.15	7.682e-05	2.526e-05	2.353e-03	0	24	22892	True	-4.798e-03	1.498e-03	1.365e-03	35.41	19	25603	True	False
cg08392125	2	108427720	GACAT1	0			II	II	-5.069e-05	1.094e-05	3.584e-06	41.28	False	-5.967e-05	1.292e-05	3.877e-06	25	22341	10.47	-2.799e-05	2.055e-05	1.733e-01	9	11250	39.59	-5.017e-05	1.327e-05	1.561e-04	44.27	24	22894	True	2.788e-03	7.170e-04	1.010e-04	83.11	19	25597	True	False
cg12491115	11	129992365	APLP2	0			II	II	-6.088e-05	1.314e-05	3.589e-06	54.66	False	-7.494e-05	1.619e-05	3.699e-06	25	22339	40.73	-3.380e-05	2.247e-05	1.325e-01	9	11246	0	-6.869e-05	1.506e-05	5.102e-06	61.42	24	22891	True	2.410e-03	8.871e-04	6.589e-03	0	19	25590	True	False
cg27589594	17	18871182	SLC5A10	0	Unclassified_Cell_type_specific		II	II	-4.938e-05	1.066e-05	3.616e-06	0	False	-5.235e-05	1.287e-05	4.749e-05	25	22333	0	-4.288e-05	1.902e-05	2.417e-02	9	11254	18.37	-5.785e-05	1.273e-05	5.530e-06	0	24	22890	True	1.240e-03	6.737e-04	6.572e-02	0	19	25597	True	False
cg27246129	6	170595947	DLL1	0			I	I	-1.639e-04	3.542e-05	3.682e-06	0	False	-1.937e-04	4.994e-05	1.049e-04	25	22344	24.34	-1.338e-04	5.024e-05	7.737e-03	9	11258	20.46	-1.228e-04	4.052e-05	2.443e-03	0	24	22895	True	4.505e-03	2.451e-03	6.609e-02	74.55	19	25606	True	False
cg21029167	6	33389072	SYNGAP1	0			II	II	2.588e-05	5.592e-06	3.683e-06	0	False	2.738e-05	6.256e-06	1.203e-05	25	22310	21.22	1.993e-05	1.248e-05	1.102e-01	9	11247	0	2.079e-05	8.336e-06	1.262e-02	0	24	22871	True	-1.036e-03	3.444e-04	2.616e-03	75	19	25585	True	False
cg08934372	15	75117069	LMAN1L	0			II	II	-4.166e-05	9.001e-06	3.684e-06	0	False	-4.434e-05	1.069e-05	3.382e-05	25	22342	0	-3.515e-05	1.667e-05	3.495e-02	9	11253	0	-3.507e-05	1.115e-05	1.652e-03	0	24	22894	True	1.818e-03	5.726e-04	1.499e-03	0	19	25601	True	False
cg10072464	13	114064536	LOC101928841	0		rs7996235: dist=38bp; MAF=0.166534	I	I	-8.701e-05	1.881e-05	3.730e-06	38.67	False	-6.986e-05	2.311e-05	2.509e-03	25	22335	29.29	-1.206e-04	3.236e-05	1.933e-04	8	9739	5.73	-5.483e-05	2.326e-05	1.843e-02	43.72	23	21368	True	5.975e-03	1.249e-03	1.732e-06	13.72	19	25599	True	False
cg14750778	17	26899428	PIGS	541			II	II	5.989e-05	1.295e-05	3.737e-06	0	False	6.574e-05	1.755e-05	1.795e-04	25	22338	13.61	5.290e-05	1.918e-05	5.822e-03	9	11256	0	5.974e-05	1.533e-05	9.690e-05	0	24	22891	True	-3.227e-03	8.668e-04	1.970e-04	0	19	25600	True	False
cg00611192	1	249151633	ZNF692	0			II	II	-4.312e-05	9.325e-06	3.757e-06	0	False	-4.515e-05	1.100e-05	4.084e-05	25	22325	0	-3.796e-05	1.756e-05	3.063e-02	8	9732	0	-3.862e-05	1.173e-05	9.900e-04	0	23	21361	True	-4.514e-05	5.957e-04	9.396e-01	0	19	25585	False	False
cg02402423	19	41255444	C19orf54	0			II	II	-4.780e-05	1.034e-05	3.766e-06	0	False	-5.033e-05	1.214e-05	3.372e-05	25	22341	36.81	-4.113e-05	1.974e-05	3.718e-02	9	11257	0	-4.830e-05	1.212e-05	6.756e-05	0	24	22893	True	3.630e-04	6.478e-04	5.752e-01	0	19	25606	True	False
cg25020550	8	134028958	TG	0	Unclassified_Cell_type_specific		II	II	-6.776e-05	1.465e-05	3.768e-06	88.24	False	-9.930e-05	1.822e-05	4.989e-08	25	22338	8.85	-9.888e-06	2.467e-05	6.886e-01	9	11257	37.2	-3.589e-05	1.810e-05	4.743e-02	84.43	24	22893	True	2.784e-03	9.825e-04	4.606e-03	7.9	19	25603	True	False
cg02833588	1	9967849	CTNNBIP1	0			II	II	-3.255e-05	7.044e-06	3.806e-06	0	False	-3.362e-05	7.912e-06	2.145e-05	25	22328	0	-2.848e-05	1.547e-05	6.554e-02	9	11248	0	-3.516e-05	9.880e-06	3.723e-04	0	24	22882	True	1.042e-03	4.636e-04	2.463e-02	52.98	19	25587	True	False
cg10581837	13	76334707	LMO7	0	Unclassified_Cell_type_specific		II	II	7.009e-05	1.517e-05	3.839e-06	0	False	6.427e-05	1.883e-05	6.413e-04	25	22341	11.1	8.087e-05	2.562e-05	1.596e-03	9	11258	0	5.758e-05	1.837e-05	1.725e-03	0	24	22894	True	-2.885e-03	9.997e-04	3.901e-03	85.55	19	25604	True	False
cg16389209	10	63809121	ARID5B	0			II	II	-5.856e-05	1.268e-05	3.855e-06	0	False	-5.904e-05	1.595e-05	2.143e-04	25	22327	29.32	-5.773e-05	2.089e-05	5.718e-03	9	11250	0	-6.857e-05	1.593e-05	1.674e-05	0	24	22884	True	1.343e-03	8.805e-04	1.271e-01	0	19	25584	True	False
cg17401106	20	3650493	ADAM33	0			II	II	-4.163e-05	9.017e-06	3.892e-06	0	False	-4.487e-05	1.137e-05	7.886e-05	25	22339	0	-3.613e-05	1.481e-05	1.471e-02	9	11251	0	-4.345e-05	1.091e-05	6.818e-05	0	24	22892	True	8.088e-04	5.756e-04	1.600e-01	0	19	25598	True	False
cg14145185	19	13948274	MIR23A	801	Unclassified		II	II	-4.532e-05	9.819e-06	3.918e-06	0	False	-4.857e-05	1.182e-05	3.971e-05	25	22298	23.12	-3.809e-05	1.764e-05	3.081e-02	9	11252	0	-4.735e-05	1.207e-05	8.701e-05	0	24	22859	True	-1.009e-04	6.201e-04	8.707e-01	0	19	25559	False	False
cg00729699	8	21918075	DMTN	0	Unclassified_Cell_type_specific		II	II	6.055e-05	1.313e-05	3.973e-06	0	False	6.999e-05	1.636e-05	1.881e-05	25	22331	0	4.347e-05	2.199e-05	4.806e-02	9	11252	10.02	5.393e-05	1.556e-05	5.281e-04	0	24	22889	True	-2.090e-03	8.254e-04	1.135e-02	2.09	19	25596	True	False
cg02729030	7	110879415	IMMP2L	0			II	II	6.353e-05	1.377e-05	3.976e-06	0	False	6.594e-05	1.625e-05	4.937e-05	25	22343	21.95	5.738e-05	2.597e-05	2.713e-02	9	11257	30.75	6.596e-05	1.739e-05	1.487e-04	21.91	24	22894	True	-3.235e-03	9.345e-04	5.365e-04	0	19	25606	True	False
cg22860172	1	3099917	PRDM16	0			II	II	-5.069e-05	1.099e-05	3.981e-06	0	False	-5.072e-05	1.327e-05	1.324e-04	25	22341	10	-5.062e-05	1.960e-05	9.820e-03	9	11252	0	-4.001e-05	1.371e-05	3.532e-03	0	24	22893	True	1.707e-03	7.289e-04	1.918e-02	0	19	25600	True	False
cg23447841	14	106071110	MIR8071-2	16342			II	II	-4.618e-05	1.002e-05	3.999e-06	60.68	False	-5.679e-05	1.202e-05	2.317e-06	24	21601	0	-2.214e-05	1.810e-05	2.214e-01	9	11257	0	-4.212e-05	1.290e-05	1.091e-03	82.15	23	22168	True	1.974e-03	6.421e-04	2.107e-03	65.4	18	24884	True	False
cg02980000	4	1222292	CTBP1	0	Gene_Associated_Cell_type_specific	rs900020: dist=10bp; MAF=0.186102	I	I	1.330e-05	2.884e-06	4.014e-06	0	False	1.496e-05	3.391e-06	1.022e-05	25	22301	0	8.942e-06	5.482e-06	1.029e-01	8	9739	29.71	1.389e-05	4.253e-06	1.089e-03	66.17	23	21337	True	-2.550e-04	1.827e-04	1.627e-01	0	19	25564	True	False
cg05527044	2	73510851	EGR4	7205			II	II	-4.893e-05	1.061e-05	4.015e-06	0	False	-4.985e-05	1.220e-05	4.362e-05	25	22322	0	-4.604e-05	2.153e-05	3.245e-02	9	11252	0	-3.850e-05	1.338e-05	4.016e-03	0	24	22874	True	4.106e-04	6.779e-04	5.446e-01	10.91	19	25590	True	False
cg17916177	14	101203980	DLK1	0			II	II	-4.622e-05	1.003e-05	4.101e-06	0	False	-4.553e-05	1.209e-05	1.652e-04	25	22338	0	-4.777e-05	1.801e-05	7.985e-03	9	11250	0	-4.701e-05	1.228e-05	1.297e-04	0	24	22894	True	1.486e-03	6.139e-04	1.549e-02	0	19	25598	True	False
cg13840174	1	18693462	IGSF21	0			II	II	-6.011e-05	1.305e-05	4.106e-06	0	False	-6.381e-05	1.593e-05	6.215e-05	25	22336	0	-5.258e-05	2.275e-05	2.081e-02	8	9725	0	-6.227e-05	1.629e-05	1.325e-04	0	23	21371	True	2.192e-03	8.623e-04	1.102e-02	60.64	19	25588	True	False
cg07558761	16	87866696	SLC7A5	0			II	II	5.916e-05	1.284e-05	4.109e-06	0	False	5.208e-05	1.599e-05	1.129e-03	25	22340	42.28	7.203e-05	2.156e-05	8.348e-04	9	11249	11.95	4.684e-05	1.566e-05	2.780e-03	6.16	24	22896	True	-1.085e-03	8.711e-04	2.132e-01	0	19	25598	True	False
cg03052004	6	11702389	ADTRP	11498			II	II	-4.873e-05	1.058e-05	4.113e-06	0	False	-5.517e-05	1.347e-05	4.202e-05	25	22340	0	-3.836e-05	1.710e-05	2.491e-02	9	11257	0	-4.056e-05	1.272e-05	1.428e-03	0	24	22896	True	1.300e-03	7.237e-04	7.243e-02	11.51	19	25608	True	False
cg04682133	1	55681841	LOC100507634	0			II	II	4.363e-05	9.474e-06	4.125e-06	30.59	False	3.621e-05	1.131e-05	1.366e-03	25	22337	17.1	6.107e-05	1.734e-05	4.304e-04	9	11257	17.17	4.759e-05	1.188e-05	6.159e-05	0	24	22889	True	-2.664e-03	6.117e-04	1.333e-05	0	19	25601	True	False
cg24860589	11	129941906	APLP2	0			II	II	5.318e-05	1.155e-05	4.126e-06	0	False	4.614e-05	1.377e-05	8.030e-04	25	22344	0	6.989e-05	2.122e-05	9.865e-04	9	11258	40.74	6.478e-05	1.373e-05	2.373e-06	0	24	22895	True	-2.280e-03	7.596e-04	2.684e-03	59.66	19	25607	True	False
cg05681757	12	32655034	FGD4	0			II	II	-6.321e-05	1.373e-05	4.128e-06	77.96	False	-8.149e-05	1.619e-05	4.807e-07	25	22340	0	-1.643e-05	2.590e-05	5.258e-01	9	11252	69.58	-6.626e-05	1.690e-05	8.798e-05	84.98	24	22894	True	4.349e-03	8.694e-04	5.671e-07	82.71	19	25601	True	False
cg03281139	19	3451135	NFIC	0			I	I	6.597e-05	1.433e-05	4.131e-06	48.68	False	7.962e-05	1.735e-05	4.432e-06	25	22329	7.73	3.668e-05	2.541e-05	1.489e-01	9	11249	52.92	4.744e-05	1.746e-05	6.586e-03	85.94	24	22886	True	-5.525e-03	9.524e-04	6.582e-09	0	19	25592	True	False
cg16587010	3	58523130	ACOX2	201			II	II	-5.921e-05	1.286e-05	4.138e-06	0	False	-6.672e-05	1.624e-05	3.974e-05	24	21620	27.63	-4.657e-05	2.106e-05	2.701e-02	9	11253	0	-4.740e-05	1.489e-05	1.450e-03	0	24	22864	True	1.279e-03	8.253e-04	1.213e-01	0	19	25573	True	False
cg11941929	18	12429120	PRELID3A	0			II	II	-3.505e-05	7.613e-06	4.149e-06	0	False	-3.176e-05	8.707e-06	2.644e-04	25	22334	2.69	-4.573e-05	1.569e-05	3.564e-03	9	11251	0	-2.697e-05	1.017e-05	8.042e-03	0	24	22888	True	7.089e-04	4.974e-04	1.541e-01	0	19	25594	True	False
cg02497046	5	178636918	ADAMTS2	0			II	II	-4.055e-05	8.808e-06	4.154e-06	43.88	False	-4.665e-05	9.922e-06	2.586e-06	25	22319	23.77	-1.788e-05	1.913e-05	3.501e-01	9	11250	0	-4.072e-05	1.141e-05	3.596e-04	75.79	24	22876	True	2.206e-03	5.277e-04	2.897e-05	46.71	19	25587	True	False
cg00375581	21	47530767	COL6A2	0			II	II	-4.793e-05	1.041e-05	4.169e-06	0	False	-4.241e-05	1.294e-05	1.045e-03	25	22341	0	-5.807e-05	1.754e-05	9.334e-04	9	11251	28.24	-3.486e-05	1.281e-05	6.503e-03	23.56	24	22893	True	1.918e-03	6.455e-04	2.967e-03	0	19	25600	True	False
cg08161325	16	88122741	LOC400553	10273			I	I	-7.344e-05	1.596e-05	4.190e-06	0	False	-6.630e-05	1.765e-05	1.718e-04	22	17010	0.69	-1.055e-04	3.739e-05	4.791e-03	7	4893	0	-8.422e-05	2.236e-05	1.655e-04	0	20	11888	True	3.766e-03	9.994e-04	1.647e-04	0	16	16112	True	False
cg02049979	8	8718066	MFHAS1	0			II	II	-4.272e-05	9.285e-06	4.202e-06	2.79	False	-3.765e-05	1.054e-05	3.558e-04	25	22343	41.86	-6.022e-05	1.959e-05	2.114e-03	9	11257	0	-3.550e-05	1.162e-05	2.243e-03	57.72	24	22897	True	9.546e-04	5.223e-04	6.758e-02	0	19	25607	True	False
cg07827420	17	75371764	SEPT9	0			II	II	-4.771e-05	1.037e-05	4.245e-06	0	False	-4.783e-05	1.307e-05	2.511e-04	25	22330	0	-4.751e-05	1.707e-05	5.379e-03	9	11252	31.06	-4.752e-05	1.246e-05	1.371e-04	0	24	22888	True	1.896e-03	6.762e-04	5.051e-03	0	19	25588	True	False
cg16420340	12	31083391	TSPAN11	0			II	II	-3.825e-05	8.318e-06	4.251e-06	0	False	-3.459e-05	9.658e-06	3.421e-04	25	22340	0	-4.877e-05	1.636e-05	2.882e-03	9	11254	53.18	-1.902e-05	1.058e-05	7.215e-02	0	24	22894	True	1.795e-03	5.364e-04	8.212e-04	0	19	25603	True	False
cg14976569	19	4667105	MYDGF	0			I	I	-6.180e-05	1.344e-05	4.274e-06	4.02	False	-5.318e-05	1.587e-05	8.070e-04	24	21559	27.16	-8.364e-05	2.527e-05	9.337e-04	9	11255	0	-5.782e-05	1.643e-05	4.332e-04	60.32	23	22125	True	2.388e-03	8.723e-04	6.200e-03	43.48	19	25532	True	False
cg19610615	14	78446340	ADCK1	46043			II	II	5.516e-05	1.200e-05	4.289e-06	0	False	4.799e-05	1.446e-05	9.012e-04	25	22328	0	7.103e-05	2.151e-05	9.609e-04	9	11255	67.33	3.557e-05	1.439e-05	1.347e-02	0	24	22884	True	-2.936e-03	7.693e-04	1.354e-04	63.97	19	25595	True	False
cg03986311	1	179557221	TDRD5	3526			II	II	-5.942e-05	1.293e-05	4.294e-06	0	False	-5.613e-05	1.446e-05	1.036e-04	22	17004	0	-7.252e-05	2.886e-05	1.197e-02	7	4891	0	-5.435e-05	1.869e-05	3.632e-03	0	20	11882	True	1.980e-03	8.283e-04	1.681e-02	0	16	16108	True	False
cg16717225	12	129337768	GLT1D1	210			II	II	-5.841e-05	1.271e-05	4.304e-06	73.35	False	-7.624e-05	1.569e-05	1.183e-06	24	21637	0	-2.443e-05	2.166e-05	2.592e-01	9	11254	25.44	-5.197e-05	1.580e-05	1.005e-03	74.57	23	22190	True	3.220e-03	8.632e-04	1.909e-04	81.51	18	24896	True	False
cg24766030	17	34311861	CCL14	0			II	II	-3.690e-05	8.030e-06	4.318e-06	30.08	False	-4.224e-05	9.189e-06	4.281e-06	25	22335	19.31	-1.964e-05	1.652e-05	2.345e-01	9	11253	11.59	-2.387e-05	1.017e-05	1.892e-02	56.63	24	22889	True	1.439e-03	4.770e-04	2.557e-03	0	19	25595	True	False
cg07714319	2	16822974	FAM49A	0			II	II	-5.681e-05	1.237e-05	4.339e-06	0	False	-6.162e-05	1.511e-05	4.517e-05	25	22344	0	-4.704e-05	2.153e-05	2.886e-02	9	11255	0	-6.151e-05	1.496e-05	3.950e-05	0	24	22896	True	2.220e-03	8.360e-04	7.923e-03	90.54	19	25605	True	False
cg05790989	1	167197743	POU2F1	0		rs10800294: dist=18bp; MAF=0.095847	II	II	7.105e-05	1.547e-05	4.342e-06	0	False	6.537e-05	1.833e-05	3.634e-04	25	22316	1.31	8.508e-05	2.880e-05	3.131e-03	8	9735	0	5.223e-05	1.970e-05	8.013e-03	39.78	23	21350	True	-3.603e-03	1.010e-03	3.606e-04	0	19	25578	True	False
cg26912602	1	206644843	IKBKE	0	Promoter_Associated		II	II	-4.044e-05	8.804e-06	4.367e-06	0	False	-4.124e-05	1.049e-05	8.468e-05	25	22344	0	-3.852e-05	1.618e-05	1.730e-02	8	9732	0	-3.937e-05	1.120e-05	4.369e-04	0	23	21377	True	1.029e-03	5.611e-04	6.677e-02	22.15	19	25601	True	False
cg23304647	7	2778058	AMZ1	0			II	II	5.462e-05	1.189e-05	4.368e-06	80.15	False	3.813e-05	1.398e-05	6.381e-03	25	22340	0	9.783e-05	2.263e-05	1.533e-05	9	11253	0	5.905e-05	1.503e-05	8.543e-05	57.19	24	22892	True	-2.680e-03	7.228e-04	2.088e-04	80.19	19	25599	True	False
cg04006520	12	2660504	CACNA1C	0			II	II	-4.586e-05	9.985e-06	4.369e-06	0	False	-5.131e-05	1.217e-05	2.474e-05	25	22328	0	-3.462e-05	1.747e-05	4.754e-02	9	11247	11.27	-4.564e-05	1.228e-05	2.028e-04	0	24	22884	True	1.809e-03	6.637e-04	6.427e-03	0	19	25588	True	False
cg18655522	14	69424756	ACTN1	0			I	I	-4.072e-05	8.871e-06	4.416e-06	0	False	-3.988e-05	1.100e-05	2.892e-04	25	22334	0	-4.229e-05	1.500e-05	4.801e-03	9	11252	24.07	-4.060e-05	1.113e-05	2.637e-04	17.83	24	22887	True	1.945e-03	5.734e-04	6.934e-04	0	19	25593	True	False
cg01820192	21	44869762	LINC00319	141			II	II	5.081e-05	1.107e-05	4.429e-06	41.19	False	4.297e-05	1.260e-05	6.457e-04	25	22323	0	7.739e-05	2.320e-05	8.492e-04	8	6413	45.64	2.169e-05	1.493e-05	1.462e-01	0	23	18035	True	-2.773e-03	7.157e-04	1.069e-04	70.77	18	20742	True	False
cg02086839	8	144403439	TOP1MT	0			II	II	6.751e-05	1.471e-05	4.443e-06	0	False	7.002e-05	1.933e-05	2.917e-04	25	22342	5.21	6.405e-05	2.267e-05	4.728e-03	9	11255	0	6.145e-05	1.717e-05	3.456e-04	0	24	22894	True	-2.191e-03	9.847e-04	2.608e-02	0	19	25603	True	False
cg01545493	14	103659071	LINC00605	3706			II	II	-7.855e-05	1.712e-05	4.456e-06	73.45	False	-1.089e-04	2.320e-05	2.655e-06	25	22341	39.46	-4.223e-05	2.536e-05	9.586e-02	9	11258	4.21	-7.254e-05	1.963e-05	2.193e-04	0	24	22894	True	2.946e-03	1.180e-03	1.253e-02	21.26	19	25607	True	False
cg05544807	2	25475916	DNMT3A	0			II	II	-5.090e-05	1.110e-05	4.486e-06	64.86	False	-6.293e-05	1.319e-05	1.832e-06	25	22332	12.86	-2.178e-05	2.052e-05	2.884e-01	8	9733	54.72	-5.275e-05	1.415e-05	1.935e-04	27.69	23	21372	True	1.880e-03	7.305e-04	1.006e-02	0	19	25598	True	False
cg08237401	1	94057789	BCAR3	0			II	II	9.765e-05	2.129e-05	4.510e-06	0	False	8.090e-05	2.943e-05	5.976e-03	25	22343	40.22	1.160e-04	3.084e-05	1.682e-04	9	11258	0	9.689e-05	2.503e-05	1.085e-04	0	24	22895	True	-2.022e-03	1.478e-03	1.714e-01	78.49	19	25607	True	False
cg19862899	10	82173556	FAM213A	0			II	II	-4.796e-05	1.046e-05	4.512e-06	0	False	-4.574e-05	1.236e-05	2.151e-04	25	22344	4.29	-5.354e-05	1.961e-05	6.334e-03	9	11258	36.22	-5.008e-05	1.324e-05	1.545e-04	0	24	22896	True	2.359e-03	6.875e-04	6.003e-04	0	19	25609	True	False
cg06997767	8	116430558	TRPS1	0			I	I	1.148e-04	2.503e-05	4.516e-06	0	False	1.294e-04	3.085e-05	2.723e-05	23	20551	52.09	8.657e-05	4.281e-05	4.314e-02	7	9714	0	1.066e-04	2.994e-05	3.703e-04	56.61	20	19679	True	-5.134e-03	1.697e-03	2.485e-03	0	16	22363	True	False
cg16465643	6	159552440	LOC101929122	34490			II	II	-4.622e-05	1.008e-05	4.530e-06	0	False	-4.608e-05	1.210e-05	1.406e-04	25	22329	0	-4.654e-05	1.821e-05	1.060e-02	9	11256	40.03	-4.219e-05	1.256e-05	7.832e-04	0	24	22885	True	1.953e-03	6.527e-04	2.763e-03	0	19	25597	True	False
cg20722088	12	89742886	DUSP6	0			II	II	6.224e-05	1.358e-05	4.545e-06	0	False	5.629e-05	1.635e-05	5.746e-04	25	22329	0	7.548e-05	2.437e-05	1.955e-03	9	11249	41.91	4.660e-05	1.867e-05	1.257e-02	0	24	22885	True	-4.125e-03	9.312e-04	9.429e-06	0	19	25596	True	False
cg07105409	18	77502569	CTDP1	0			II	II	-4.953e-05	1.081e-05	4.570e-06	0	False	-4.982e-05	1.284e-05	1.047e-04	25	22344	0	-4.881e-05	1.999e-05	1.462e-02	9	11258	25.88	-4.767e-05	1.424e-05	8.145e-04	0	24	22896	True	1.571e-03	5.942e-04	8.217e-03	0	19	25609	True	False
cg25550425	5	178645682	ADAMTS2	0			II	II	-4.178e-05	9.118e-06	4.609e-06	0	False	-4.247e-05	1.053e-05	5.470e-05	25	22339	0	-3.970e-05	1.825e-05	2.960e-02	9	11249	0	-3.489e-05	1.145e-05	2.313e-03	0	24	22895	True	1.285e-03	5.205e-04	1.356e-02	0	19	25599	True	False
cg12045030	2	220865785	MIR4268	94499			II	II	-4.322e-05	9.436e-06	4.636e-06	0	False	-4.833e-05	1.083e-05	8.156e-06	25	22325	0	-2.717e-05	1.921e-05	1.571e-01	9	11248	40.61	-4.148e-05	1.194e-05	5.126e-04	0	24	22883	True	1.518e-03	5.596e-04	6.681e-03	57	19	25583	True	False
cg04182865	5	141346431	RNF14	0			II	II	7.125e-05	1.556e-05	4.652e-06	0	False	6.409e-05	1.798e-05	3.652e-04	25	22329	17.89	9.252e-05	3.101e-05	2.849e-03	7	9951	27.4	6.604e-05	1.940e-05	6.617e-04	0	22	21578	True	-2.814e-03	9.813e-04	4.139e-03	71.26	17	24298	True	False
cg18099070	7	157845265	PTPRN2	0			I	I	-4.959e-05	1.083e-05	4.669e-06	0	False	-4.614e-05	1.238e-05	1.930e-04	24	21589	13.02	-6.086e-05	2.237e-05	6.517e-03	9	11245	27.12	-4.989e-05	1.407e-05	3.919e-04	0	23	22171	True	4.706e-04	6.590e-04	4.751e-01	21.39	18	24883	True	False
cg26701785	6	158448455	SYNJ2	0	Promoter_Associated		I	I	1.008e-04	2.201e-05	4.677e-06	28.5	False	1.162e-04	2.560e-05	5.604e-06	25	22281	41.72	5.695e-05	4.311e-05	1.865e-01	9	11258	51.17	8.221e-05	2.804e-05	3.372e-03	77.34	24	22864	True	-4.975e-03	1.521e-03	1.071e-03	0	19	25553	True	False
cg09182678	22	50328711	CRELD2	7523		rs28608875: dist=20bp; MAF=0.056709	II	II	-3.743e-05	8.175e-06	4.689e-06	45.71	False	-3.060e-05	9.597e-06	1.430e-03	25	22331	31	-5.546e-05	1.560e-05	3.785e-04	8	9735	0	-2.824e-05	1.137e-05	1.298e-02	72.26	23	21371	True	1.245e-03	4.734e-04	8.550e-03	75.72	19	25603	True	False
cg03450842	10	80834947	ZMIZ1	0		rs7082178: dist=11bp; MAF=0.268570	II	II	-5.377e-05	1.175e-05	4.700e-06	13.35	False	-6.289e-05	1.449e-05	1.431e-05	25	22340	0	-3.632e-05	2.005e-05	7.005e-02	8	9736	0	-4.875e-05	1.415e-05	5.682e-04	0	23	21374	True	-4.683e-04	7.853e-04	5.509e-01	0	19	25603	False	False
cg26417912	1	159921548	SLAMF9	0			II	II	-3.940e-05	8.609e-06	4.732e-06	0	False	-4.128e-05	9.958e-06	3.396e-05	25	22330	25	-3.383e-05	1.713e-05	4.823e-02	8	9730	0	-3.462e-05	1.095e-05	1.570e-03	0	23	21367	True	1.871e-03	5.426e-04	5.645e-04	0	19	25590	True	False
cg04983687	16	88558223	ZFPM1	0			I	I	4.691e-05	1.025e-05	4.754e-06	0	False	4.469e-05	1.117e-05	6.311e-05	25	22339	42.06	5.878e-05	2.583e-05	2.288e-02	9	11257	40.75	3.968e-05	1.444e-05	5.991e-03	0	24	22894	True	-8.456e-04	4.073e-04	3.790e-02	7.48	19	25607	True	False
cg20792590	17	5982765	WSCD1	0			II	II	-3.635e-05	7.944e-06	4.758e-06	0	False	-3.520e-05	8.902e-06	7.681e-05	25	22341	0	-4.085e-05	1.761e-05	2.038e-02	9	11253	0	-2.344e-05	1.047e-05	2.515e-02	0	24	22895	True	7.960e-04	4.844e-04	1.004e-01	0	19	25601	True	False
cg14096899	2	240697719	LOC150935	0			II	II	-5.638e-05	1.232e-05	4.767e-06	0	False	-5.753e-05	1.480e-05	1.010e-04	25	22339	43.23	-5.378e-05	2.227e-05	1.574e-02	9	11251	0	-2.701e-05	1.550e-05	8.140e-02	0	24	22892	True	3.479e-03	8.407e-04	3.501e-05	49.28	19	25598	True	False
cg04757168	6	45441433	RUNX2	0			II	II	-6.302e-05	1.378e-05	4.777e-06	0	False	-6.828e-05	1.702e-05	6.043e-05	25	22334	0	-5.304e-05	2.346e-05	2.376e-02	9	11242	0	-5.359e-05	1.601e-05	8.174e-04	0	24	22889	True	2.614e-03	9.148e-04	4.264e-03	0	19	25588	True	False
cg26014994	13	21567245	LATS2	0			II	II	-4.315e-05	9.433e-06	4.781e-06	0	False	-4.229e-05	1.118e-05	1.562e-04	25	22321	39.4	-4.527e-05	1.756e-05	9.931e-03	8	9729	62.7	-4.620e-05	1.193e-05	1.078e-04	0	23	21358	True	1.839e-03	6.191e-04	2.972e-03	42.63	19	25585	True	False
cg11789371	14	102551385	HSP90AA1	0			II	II	-3.611e-05	7.895e-06	4.792e-06	73.39	False	-2.732e-05	9.105e-06	2.696e-03	25	22337	42.82	-6.276e-05	1.585e-05	7.521e-05	9	11254	0	-4.155e-05	1.011e-05	3.951e-05	76.31	24	22891	True	9.638e-04	4.220e-04	2.238e-02	29.1	19	25599	True	False
cg01616797	22	48959190	FAM19A5	0			I	I	-3.894e-05	8.514e-06	4.798e-06	0	False	-4.037e-05	9.910e-06	4.621e-05	24	21612	0	-3.489e-05	1.663e-05	3.596e-02	9	11252	20.1	-3.999e-05	1.097e-05	2.674e-04	0	24	22865	True	1.152e-03	5.481e-04	3.565e-02	0	19	25588	True	False
cg13461821	8	97280827	PTDSS1	0			II	II	-5.858e-05	1.281e-05	4.802e-06	0	False	-5.621e-05	1.480e-05	1.458e-04	25	22338	0	-6.565e-05	2.557e-05	1.025e-02	9	11257	50.85	-6.093e-05	1.698e-05	3.336e-04	0	24	22890	True	1.961e-03	7.743e-04	1.132e-02	53.72	19	25604	True	False
cg21698310	17	48224718	PPP1R9B	0	Promoter_Associated_Cell_type_specific		II	II	-4.475e-05	9.785e-06	4.810e-06	0	False	-4.525e-05	1.174e-05	1.167e-04	25	22318	15.76	-4.359e-05	1.769e-05	1.374e-02	9	11250	0	-3.771e-05	1.271e-05	3.008e-03	60.78	24	22887	True	1.211e-03	6.058e-04	4.567e-02	59.23	19	25593	True	False
cg09581226	5	140857474	PCDHGA1	0	Unclassified		II	II	-1.049e-04	2.295e-05	4.819e-06	0	False	-1.129e-04	2.717e-05	3.215e-05	25	22334	0	-8.498e-05	4.289e-05	4.756e-02	9	11258	0	-7.416e-05	3.011e-05	1.376e-02	0	24	22886	True	5.294e-03	1.528e-03	5.332e-04	0	19	25599	True	False
cg06638529	1	44704073	ERI3	0	Unclassified		II	II	4.901e-05	1.072e-05	4.842e-06	0	False	4.323e-05	1.280e-05	7.301e-04	25	22338	0	6.264e-05	1.964e-05	1.425e-03	9	11258	0	4.585e-05	1.337e-05	6.041e-04	0	24	22892	True	-2.393e-03	6.777e-04	4.137e-04	0	19	25604	True	False
cg15432711	11	63952213	STIP1	530			II	II	-5.181e-05	1.134e-05	4.895e-06	0	False	-5.910e-05	1.474e-05	6.114e-05	25	22340	0	-4.126e-05	1.774e-05	2.003e-02	9	11251	0	-3.101e-05	1.329e-05	1.969e-02	0	24	22893	True	1.344e-04	7.559e-04	8.589e-01	0	19	25598	True	False
cg04023434	1	183778265	RGL1	0			II	II	2.488e-05	5.445e-06	4.902e-06	21.74	False	2.012e-05	6.884e-06	3.474e-03	24	21651	17.57	3.284e-05	8.900e-06	2.247e-04	9	11251	0	2.845e-05	8.142e-06	4.744e-04	0	24	22891	True	-6.363e-04	3.218e-04	4.804e-02	0	19	25599	True	False
cg09022230	7	5457225	TNRC18	0			II	II	-6.802e-05	1.489e-05	4.911e-06	0	False	-6.679e-05	1.850e-05	3.069e-04	25	22341	27.33	-7.027e-05	2.507e-05	5.064e-03	9	11257	49.86	-4.778e-05	1.801e-05	7.993e-03	0	24	22893	True	2.960e-03	9.876e-04	2.721e-03	0	19	25603	True	False
cg10005565	2	235578952	LINC01173	12359			II	II	-4.729e-05	1.035e-05	4.938e-06	57.63	False	-5.696e-05	1.212e-05	2.588e-06	25	22344	21.9	-2.111e-05	1.994e-05	2.897e-01	8	9738	34.1	-5.843e-05	1.309e-05	8.033e-06	38.9	23	21376	True	1.879e-03	6.119e-04	2.140e-03	35.5	19	25606	True	False
cg24423806	11	66310467	ZDHHC24	0	Promoter_Associated		II	II	-7.440e-05	1.629e-05	4.941e-06	0	False	-7.332e-05	2.239e-05	1.059e-03	25	22341	0	-7.562e-05	2.374e-05	1.448e-03	9	11258	0	-6.460e-05	1.900e-05	6.724e-04	0	24	22893	True	2.409e-03	1.091e-03	2.718e-02	0	19	25605	True	False
cg27423692	10	134886006	ADGRA1-AS1	12746			I	I	-6.068e-05	1.329e-05	4.947e-06	0	False	-5.638e-05	1.535e-05	2.400e-04	25	22334	0	-7.352e-05	2.653e-05	5.579e-03	9	11253	39.71	-5.311e-05	1.704e-05	1.823e-03	0	24	22891	True	2.304e-03	8.278e-04	5.389e-03	0	19	25596	True	False
cg20657864	8	142248258	SLC45A4	0	Promoter_Associated		I	I	-6.177e-05	1.353e-05	4.963e-06	0	False	-5.463e-05	1.533e-05	3.649e-04	25	22335	0	-8.693e-05	2.877e-05	2.515e-03	9	11258	4.54	-5.619e-05	1.780e-05	1.593e-03	30.49	24	22890	True	6.100e-04	7.132e-04	3.924e-01	0	19	25605	True	False
cg12467090	1	204459139	PIK3C2B	0			II	II	-4.878e-05	1.068e-05	4.976e-06	0	False	-4.553e-05	1.242e-05	2.469e-04	25	22318	24.8	-5.805e-05	2.095e-05	5.598e-03	9	11253	3.39	-4.248e-05	1.386e-05	2.174e-03	0	24	22873	True	1.025e-03	7.355e-04	1.634e-01	0	19	25583	True	False
cg03877174	17	4923126	KIF1C	0	Unclassified_Cell_type_specific		II	II	4.764e-05	1.043e-05	4.985e-06	0	False	4.433e-05	1.248e-05	3.811e-04	25	22337	8.14	5.534e-05	1.903e-05	3.641e-03	9	11254	51.91	3.989e-05	1.287e-05	1.947e-03	0	24	22890	True	-2.150e-03	6.801e-04	1.574e-03	84.91	19	25602	True	False
cg09479650	16	85578516	GSE1	66512		rs4843449: dist=33bp; MAF=0.238818	I	I	-6.124e-05	1.342e-05	5.061e-06	0	False	-5.620e-05	1.564e-05	3.250e-04	25	22340	0	-7.538e-05	2.618e-05	3.988e-03	8	9738	3.33	-6.521e-05	1.721e-05	1.509e-04	0	23	21374	True	2.865e-03	7.665e-04	1.854e-04	0	19	25601	True	False
cg22221831	12	15039397	MGP	401			II	II	1.132e-04	2.481e-05	5.072e-06	40.38	False	1.388e-04	3.174e-05	1.221e-05	25	22328	0	7.290e-05	3.979e-05	6.691e-02	7	9951	6.87	9.210e-05	2.972e-05	1.946e-03	8.59	22	21576	True	-2.574e-03	1.734e-03	1.377e-01	0	17	24298	True	False
cg05874806	2	102350276	MAP4K4	0			II	II	-4.240e-05	9.295e-06	5.074e-06	68.39	False	-5.296e-05	1.103e-05	1.573e-06	25	22321	16.44	-1.652e-05	1.727e-05	3.387e-01	9	11246	14.67	-3.932e-05	1.172e-05	7.966e-04	52.61	24	22881	True	1.930e-03	6.002e-04	1.297e-03	0	19	25585	True	False
cg16988611	10	82224946	TSPAN14	0	Promoter_Associated_Cell_type_specific		I	I	-5.067e-05	1.112e-05	5.176e-06	0	False	-5.856e-05	1.406e-05	3.098e-05	25	22319	2.34	-3.749e-05	1.817e-05	3.912e-02	9	11253	0	-5.895e-05	1.449e-05	4.731e-05	0	24	22874	True	7.968e-04	7.654e-04	2.979e-01	0	19	25578	True	False
cg02455792	1	16524978	ARHGEF19	0			II	II	-3.871e-05	8.495e-06	5.191e-06	0	False	-4.049e-05	9.719e-06	3.098e-05	25	22325	0	-3.295e-05	1.749e-05	5.952e-02	9	11253	30.44	-3.834e-05	1.104e-05	5.132e-04	0	24	22885	True	9.233e-04	5.295e-04	8.124e-02	0	19	25600	True	False
cg13941801	9	98585586	LINC00476	0			II	II	-4.428e-05	9.719e-06	5.211e-06	0	False	-4.684e-05	1.133e-05	3.574e-05	25	22327	7.04	-3.716e-05	1.890e-05	4.928e-02	9	11244	5.87	-4.580e-05	1.264e-05	2.910e-04	0	24	22880	True	4.978e-04	5.825e-04	3.927e-01	0	19	25582	True	False
cg23944572	5	154101659	LARP1	0			II	II	-4.998e-05	1.097e-05	5.230e-06	0	False	-5.262e-05	1.326e-05	7.218e-05	25	22334	0	-4.425e-05	1.955e-05	2.360e-02	9	11253	39.89	-5.090e-05	1.344e-05	1.527e-04	0	24	22886	True	8.694e-04	6.877e-04	2.061e-01	0	19	25592	True	False
cg08763102	4	3079751	HTT	0	Unclassified_Cell_type_specific		II	II	-4.893e-05	1.074e-05	5.261e-06	38.82	False	-5.890e-05	1.327e-05	9.128e-06	25	22339	38.64	-3.000e-05	1.830e-05	1.011e-01	9	11245	41.75	-3.497e-05	1.321e-05	8.131e-03	0	24	22892	True	6.144e-04	7.208e-04	3.940e-01	0	19	25593	True	False
cg10276404	2	64863442	SERTAD2	0			I	I	-4.570e-05	1.004e-05	5.276e-06	11.98	False	-3.900e-05	1.184e-05	9.872e-04	25	22333	32.59	-6.279e-05	1.892e-05	9.017e-04	9	11251	57.82	-3.587e-05	1.267e-05	4.636e-03	0	24	22887	True	2.257e-03	6.486e-04	5.022e-04	0	19	25590	True	False
cg21407117	1	228548708	OBSCN	0			II	II	-3.857e-05	8.471e-06	5.281e-06	0	False	-3.583e-05	9.783e-06	2.494e-04	25	22320	14.62	-4.676e-05	1.693e-05	5.747e-03	9	11250	15.52	-3.012e-05	1.098e-05	6.077e-03	25.79	24	22880	True	3.709e-04	5.457e-04	4.968e-01	78.01	19	25584	True	False
cg12981272	3	37281848	GOLGA4	2833			II	II	4.844e-05	1.064e-05	5.281e-06	57.13	False	3.738e-05	1.287e-05	3.685e-03	25	22341	0	7.231e-05	1.890e-05	1.306e-04	9	11248	25.2	4.055e-05	1.341e-05	2.501e-03	35.62	24	22894	True	-1.985e-03	7.068e-04	4.967e-03	0	19	25596	True	False
cg24138964	1	2025206	PRKCZ	0			II	II	-4.718e-05	1.037e-05	5.348e-06	0	False	-4.800e-05	1.274e-05	1.652e-04	25	22332	3.02	-4.558e-05	1.784e-05	1.061e-02	9	11257	0	-4.853e-05	1.286e-05	1.602e-04	0	24	22886	True	6.042e-04	6.679e-04	3.657e-01	0	19	25602	True	False
cg01811583	14	100225060	CYP46A1	31422			II	II	-4.255e-05	9.352e-06	5.362e-06	0	False	-4.152e-05	1.114e-05	1.943e-04	25	22335	0	-4.502e-05	1.720e-05	8.880e-03	9	11247	14.51	-4.410e-05	1.141e-05	1.111e-04	0	24	22890	True	1.783e-03	5.847e-04	2.295e-03	0	19	25593	True	False
cg17183174	13	76115526	COMMD6	0			II	II	7.449e-05	1.637e-05	5.367e-06	0	False	7.457e-05	2.095e-05	3.728e-04	24	21635	0	7.436e-05	2.623e-05	4.581e-03	9	11258	55.52	5.282e-05	1.970e-05	7.332e-03	0	24	22877	True	-3.846e-03	1.016e-03	1.528e-04	66.54	19	25588	True	False
cg04062767	12	130958162	RIMBP2	0			II	II	-8.340e-05	1.833e-05	5.377e-06	0	False	-8.774e-05	2.065e-05	2.151e-05	24	21629	0	-6.729e-05	3.983e-05	9.110e-02	8	6414	50.7	-8.489e-05	2.489e-05	6.468e-04	0	22	17340	True	1.710e-03	1.155e-03	1.389e-01	48.05	17	20049	True	False
cg26385286	6	10527815	GCNT2	0			II	II	5.159e-05	1.134e-05	5.388e-06	0	False	5.050e-05	1.343e-05	1.689e-04	25	22320	0	5.430e-05	2.119e-05	1.038e-02	9	11254	0	3.630e-05	1.522e-05	1.703e-02	0	24	22875	True	-2.987e-03	7.215e-04	3.483e-05	0	19	25585	True	False
cg22039458	2	74756240	AUP1	0	Promoter_Associated		II	II	-3.433e-05	7.547e-06	5.395e-06	0	False	-3.352e-05	8.392e-06	6.496e-05	25	22309	0	-3.775e-05	1.725e-05	2.866e-02	9	11253	38.56	-3.782e-05	1.031e-05	2.451e-04	63.29	24	22868	True	4.320e-04	5.324e-04	4.171e-01	0	19	25597	True	False
cg03582787	20	60492176	CDH4	0			I	I	-4.193e-05	9.220e-06	5.423e-06	48.93	False	-3.403e-05	1.081e-05	1.646e-03	25	22342	0	-6.300e-05	1.766e-05	3.595e-04	9	11252	0	-3.504e-05	1.169e-05	2.721e-03	15.08	24	22895	True	1.989e-03	5.793e-04	5.958e-04	33.13	19	25601	True	False
cg27370104	6	42417938	TRERF1	0			II	II	-4.467e-05	9.825e-06	5.444e-06	69.47	False	-5.888e-05	1.258e-05	2.843e-06	25	22291	21.08	-2.242e-05	1.574e-05	1.542e-01	9	11249	45.05	-3.857e-05	1.185e-05	1.130e-03	66.74	24	22859	True	1.105e-03	6.654e-04	9.676e-02	0	19	25548	True	False
cg20054309	2	237037176	AGAP1	0			II	II	-6.076e-05	1.336e-05	5.466e-06	64.81	False	-7.559e-05	1.600e-05	2.314e-06	25	22341	0	-2.655e-05	2.430e-05	2.747e-01	8	9732	0	-6.412e-05	1.753e-05	2.547e-04	0	23	21375	True	1.475e-03	8.928e-04	9.841e-02	56.34	19	25600	True	False
cg23509869	6	31553441	LST1	514	Promoter_Associated		II	II	-4.448e-05	9.786e-06	5.478e-06	61.26	False	-5.703e-05	1.252e-05	5.245e-06	25	22336	15.66	-2.479e-05	1.568e-05	1.140e-01	9	11250	0	-3.591e-05	1.220e-05	3.238e-03	25.2	24	22889	True	2.233e-03	6.350e-04	4.371e-04	69.69	19	25592	True	False
cg11454936	6	167184995	RPS6KA2	0			II	II	-6.873e-05	1.513e-05	5.520e-06	87.98	False	-1.087e-04	2.052e-05	1.168e-07	25	22343	39.3	-2.114e-05	2.239e-05	3.449e-01	9	11255	23.69	-6.153e-05	1.781e-05	5.486e-04	90.61	24	22894	True	5.253e-03	9.965e-04	1.356e-07	41.63	19	25605	True	False
cg07697428	17	4079341	ANKFY1	0	Promoter_Associated_Cell_type_specific		I	I	-5.619e-05	1.237e-05	5.526e-06	0	False	-5.857e-05	1.372e-05	1.973e-05	25	22334	0	-4.589e-05	2.851e-05	1.075e-01	9	11257	50.81	-4.421e-05	1.556e-05	4.505e-03	0	24	22890	True	2.638e-03	7.263e-04	2.807e-04	0	19	25607	True	False
cg14478589	9	124086862	GSN	0			II	II	-5.346e-05	1.177e-05	5.530e-06	53.03	False	-6.796e-05	1.540e-05	1.022e-05	22	19192	23.27	-3.314e-05	1.823e-05	6.911e-02	9	11247	32.43	-3.000e-05	1.461e-05	3.999e-02	0	21	19780	True	2.710e-03	8.087e-04	8.031e-04	0	17	23159	True	False
cg23889047	1	7705756	CAMTA1	0	Unclassified_Cell_type_specific		II	II	-4.355e-05	9.584e-06	5.531e-06	62.2	False	-5.342e-05	1.135e-05	2.493e-06	25	22343	5.39	-1.894e-05	1.791e-05	2.904e-01	8	9734	47.92	-4.251e-05	1.174e-05	2.947e-04	62.76	23	21376	True	2.406e-03	5.976e-04	5.669e-05	0	19	25603	True	False
cg16957224	10	119315784	EMX2	6727	Unclassified_Cell_type_specific	rs4751628: dist=41bp; MAF=0.456470	II	II	-4.981e-05	1.096e-05	5.553e-06	0	False	-5.276e-05	1.269e-05	3.200e-05	25	22328	1.01	-4.110e-05	2.180e-05	5.938e-02	8	9731	19.65	-4.634e-05	1.457e-05	1.470e-03	0	23	21365	True	1.780e-03	7.131e-04	1.256e-02	0	19	25587	True	False
cg11095027	11	1297066	TOLLIP	0	Gene_Associated_Cell_type_specific		II	II	5.793e-05	1.275e-05	5.553e-06	43.38	False	4.338e-05	1.681e-05	9.846e-03	25	22315	26.98	7.767e-05	1.958e-05	7.266e-05	9	11250	15.65	5.163e-05	1.461e-05	4.099e-04	71.45	24	22874	True	6.878e-04	8.466e-04	4.165e-01	49.18	19	25577	False	True
cg12893030	10	73769174	CHST3	0			II	II	-5.302e-05	1.167e-05	5.565e-06	75.15	False	-7.029e-05	1.450e-05	1.258e-06	25	22338	0	-2.127e-05	1.966e-05	2.793e-01	9	11253	13.83	-5.918e-05	1.393e-05	2.149e-05	76.53	24	22890	True	2.829e-03	7.712e-04	2.446e-04	54.25	19	25598	True	False
cg10163377	10	99478368	MARVELD1	459			II	II	-5.806e-05	1.279e-05	5.655e-06	0	False	-6.125e-05	1.652e-05	2.092e-04	25	22340	0	-5.328e-05	2.021e-05	8.390e-03	9	11255	0	-5.718e-05	1.504e-05	1.433e-04	0	24	22894	True	2.293e-03	8.484e-04	6.865e-03	0	19	25602	True	False
cg15456082	14	59444979	LINC01500	0			II	II	-4.970e-05	1.096e-05	5.758e-06	4.36	False	-4.295e-05	1.280e-05	7.887e-04	25	22307	33.58	-6.830e-05	2.124e-05	1.298e-03	9	11251	6.26	-4.926e-05	1.382e-05	3.662e-04	0	24	22868	True	1.397e-03	6.407e-04	2.925e-02	0	19	25572	True	False
cg14369329	14	70104457	SUSD6	0			II	II	-3.797e-05	8.374e-06	5.772e-06	83.22	False	-5.423e-05	1.070e-05	3.999e-07	25	22332	0	-1.225e-05	1.346e-05	3.626e-01	8	9731	53.81	-4.998e-05	1.015e-05	8.517e-07	47.02	23	21368	True	2.436e-04	5.479e-04	6.566e-01	83.57	19	25589	True	False
cg12801791	12	117478480	TESC	0			II	II	-5.392e-05	1.189e-05	5.796e-06	0	False	-6.254e-05	1.500e-05	3.062e-05	24	21648	0	-3.934e-05	1.952e-05	4.383e-02	9	11249	0	-6.143e-05	1.396e-05	1.075e-05	57.35	24	22887	True	2.332e-03	7.647e-04	2.294e-03	55.29	19	25592	True	False
cg23232773	6	31431902	HCP5	0	Promoter_Associated		II	II	-6.420e-05	1.416e-05	5.834e-06	0	False	-7.468e-05	1.793e-05	3.128e-05	25	22320	0	-4.682e-05	2.309e-05	4.261e-02	9	11255	0	-5.548e-05	1.703e-05	1.126e-03	6.95	24	22878	True	1.057e-03	9.528e-04	2.673e-01	30.79	19	25584	True	False
cg06792126	15	90365488	ANPEP	7416		rs139024572: dist=32bp; MAF=0.346246	II	II	-5.589e-05	1.234e-05	5.875e-06	9.08	False	-6.527e-05	1.524e-05	1.840e-05	25	22338	0	-3.805e-05	2.101e-05	7.010e-02	8	9737	54.71	-5.482e-05	1.538e-05	3.641e-04	48.75	23	21375	True	2.370e-03	8.198e-04	3.839e-03	0	19	25605	True	False
cg05516004	21	46496180	ADARB1	0	Unclassified_Cell_type_specific		II	II	3.221e-05	7.108e-06	5.877e-06	0	False	3.412e-05	8.714e-06	9.024e-05	25	22336	0	2.840e-05	1.229e-05	2.082e-02	9	11244	8.14	3.449e-05	1.077e-05	1.369e-03	0	24	22891	True	-5.110e-04	4.505e-04	2.567e-01	0	19	25593	True	False
cg16230626	5	124298608	LOC101927421	73915			I	I	-8.597e-05	1.898e-05	5.921e-06	0	False	-1.002e-04	2.542e-05	8.144e-05	25	22343	0	-6.808e-05	2.853e-05	1.703e-02	9	11257	52.15	-8.430e-05	2.327e-05	2.920e-04	0	24	22894	True	4.326e-03	1.283e-03	7.469e-04	0	19	25605	True	False
cg10254082	7	997346	ADAP1	2303		rs13242526: dist=14bp; MAF=0.161741	II	II	-4.459e-05	9.847e-06	5.947e-06	0	False	-3.992e-05	1.151e-05	5.216e-04	25	22329	0	-5.738e-05	1.904e-05	2.578e-03	8	9726	0	-3.868e-05	1.385e-05	5.237e-03	0	23	21366	True	1.424e-03	6.479e-04	2.793e-02	0	19	25594	True	False
cg26009832	1	169081894	ATP1B1	0			II	II	-6.464e-05	1.427e-05	5.956e-06	73.08	False	-8.531e-05	1.786e-05	1.773e-06	25	22343	24.22	-2.802e-05	2.376e-05	2.382e-01	9	11257	37.37	-4.897e-05	1.788e-05	6.163e-03	20.21	24	22895	True	4.130e-03	9.613e-04	1.738e-05	78.52	19	25605	True	False
cg24746938	2	225543274	DOCK10	86532			II	II	-6.892e-05	1.522e-05	5.959e-06	0	False	-7.115e-05	1.992e-05	3.545e-04	25	22343	10.88	-6.579e-05	2.360e-05	5.302e-03	9	11258	0	-5.738e-05	1.848e-05	1.904e-03	0	24	22895	True	3.364e-03	1.032e-03	1.113e-03	0	19	25607	True	False
cg13010161	2	121488902	GLI2	65964			II	II	-4.488e-05	9.918e-06	6.026e-06	63.12	False	-5.501e-05	1.167e-05	2.428e-06	25	22327	0	-1.853e-05	1.883e-05	3.249e-01	9	11251	0	-4.910e-05	1.258e-05	9.477e-05	48.93	24	22882	True	1.403e-03	5.928e-04	1.799e-02	0	19	25590	True	False
cg00370047	11	1481436	BRSK2	0	Unclassified_Cell_type_specific		I	I	4.437e-05	9.809e-06	6.077e-06	0	False	4.927e-05	1.143e-05	1.622e-05	25	22340	2.88	3.067e-05	1.913e-05	1.088e-01	9	11258	2.33	4.273e-05	1.256e-05	6.688e-04	59.07	24	22894	True	-1.859e-03	6.533e-04	4.439e-03	61.13	19	25608	True	False
cg00699898	1	1117562	TTLL10	0	Unclassified_Cell_type_specific		II	II	4.796e-05	1.060e-05	6.078e-06	71.45	False	3.557e-05	1.250e-05	4.421e-03	25	22333	23.26	7.975e-05	2.002e-05	6.806e-05	9	11256	0	3.469e-05	1.296e-05	7.415e-03	84.12	24	22888	True	-2.035e-03	6.855e-04	2.988e-03	27.38	19	25603	True	False
cg16095551	6	155816164	LOC105378068	19813	Unclassified_Cell_type_specific		II	II	-6.869e-05	1.519e-05	6.134e-06	69.62	False	-8.294e-05	1.710e-05	1.235e-06	25	22314	0	-1.539e-05	3.307e-05	6.416e-01	9	11250	25.87	-6.347e-05	1.860e-05	6.443e-04	66.82	24	22875	True	5.580e-03	9.577e-04	5.651e-09	0	19	25596	True	False
cg20203469	11	134126284	ACAD8	0			II	II	5.690e-05	1.259e-05	6.148e-06	93.35	False	2.002e-05	1.578e-05	2.044e-01	25	22332	30.89	1.215e-04	2.087e-05	5.909e-09	9	11255	62.77	6.284e-05	1.585e-05	7.386e-05	67.67	24	22884	True	-1.323e-03	6.262e-04	3.458e-02	81.2	19	25593	True	False
cg10913077	3	57080664	ARHGEF3	0			II	II	-4.962e-05	1.098e-05	6.178e-06	0	False	-4.385e-05	1.359e-05	1.249e-03	24	21641	0	-6.047e-05	1.863e-05	1.171e-03	9	11249	0	-4.703e-05	1.339e-05	4.432e-04	0	24	22881	True	1.967e-03	6.823e-04	3.940e-03	0	19	25582	True	False
cg16143049	3	124768294	HEG1	0			II	II	-3.446e-05	7.630e-06	6.284e-06	0	False	-3.855e-05	9.161e-06	2.577e-05	25	22339	0	-2.520e-05	1.379e-05	6.751e-02	9	11253	0	-3.954e-05	9.447e-06	2.852e-05	0	24	22891	True	1.787e-03	4.872e-04	2.442e-04	0	19	25599	True	False
cg27230009	3	11241399	HRH1	0			II	II	-4.441e-05	9.832e-06	6.286e-06	67.62	False	-5.817e-05	1.257e-05	3.699e-06	25	22341	11.86	-2.272e-05	1.578e-05	1.500e-01	9	11252	69.94	-3.002e-05	1.192e-05	1.182e-02	64.95	24	22894	True	3.579e-03	6.623e-04	6.555e-08	0	19	25598	True	False
cg12771852	4	8354138	ACOX3	13870			II	II	-4.003e-05	8.867e-06	6.344e-06	0	False	-4.350e-05	1.057e-05	3.880e-05	25	22294	0	-3.181e-05	1.628e-05	5.080e-02	9	11253	29.09	-2.289e-05	1.108e-05	3.889e-02	0	24	22852	True	1.825e-03	5.665e-04	1.277e-03	0	19	25558	True	False
cg24996979	14	74223355	ELMSAN1	0	Promoter_Associated_Cell_type_specific		II	II	-4.609e-05	1.021e-05	6.344e-06	0	False	-4.027e-05	1.192e-05	7.246e-04	25	22335	32.96	-6.214e-05	1.980e-05	1.697e-03	9	11253	27.68	-1.384e-05	1.305e-05	2.891e-01	22.19	24	22890	True	2.519e-03	6.494e-04	1.049e-04	0	19	25598	True	False
cg25189873	13	51915101	SERPINE3	66			II	II	-3.943e-05	8.736e-06	6.384e-06	0	False	-3.669e-05	1.005e-05	2.608e-04	25	22334	0	-4.791e-05	1.768e-05	6.742e-03	9	11255	0	-3.892e-05	1.098e-05	3.931e-04	0	24	22891	True	1.571e-03	5.457e-04	3.998e-03	47.61	19	25604	True	False
cg24208886	2	120005391	STEAP3	0			II	II	-4.458e-05	9.881e-06	6.417e-06	0	False	-4.452e-05	1.135e-05	8.773e-05	25	22339	0	-4.478e-05	2.007e-05	2.570e-02	9	11255	0	-5.065e-05	1.295e-05	9.204e-05	0	24	22894	True	1.541e-03	6.109e-04	1.164e-02	13.98	19	25603	True	False
cg04309480	1	204655678	LRRN2	1081			II	II	-4.158e-05	9.215e-06	6.424e-06	0	False	-3.878e-05	1.081e-05	3.344e-04	25	22339	0	-4.899e-05	1.762e-05	5.417e-03	8	9739	0	-3.462e-05	1.155e-05	2.731e-03	0	23	21373	True	2.215e-03	5.833e-04	1.461e-04	0	19	25605	True	False
cg01844235	22	23487969	RAB36	0	Unclassified		II	II	-4.415e-05	9.786e-06	6.446e-06	0	False	-4.903e-05	1.124e-05	1.294e-05	25	22325	19.59	-2.888e-05	1.989e-05	1.464e-01	9	11246	67.13	-2.464e-05	1.247e-05	4.823e-02	75.54	24	22885	True	2.238e-03	6.178e-04	2.914e-04	66.87	19	25592	True	False
cg00251678	1	3305629	PRDM16	0			II	II	-4.178e-05	9.263e-06	6.461e-06	62.83	False	-5.227e-05	1.126e-05	3.423e-06	25	22339	0	-1.978e-05	1.630e-05	2.248e-01	9	11250	0	-4.101e-05	1.148e-05	3.538e-04	0.68	24	22892	True	1.796e-03	5.823e-04	2.038e-03	0	19	25598	True	False
cg14396214	20	62367998	LIME1	0	Promoter_Associated		II	II	3.593e-05	7.970e-06	6.538e-06	0	False	3.614e-05	9.623e-06	1.732e-04	25	22324	15.63	3.549e-05	1.422e-05	1.260e-02	9	11258	0	3.028e-05	1.062e-05	4.335e-03	0	24	22885	True	-7.941e-04	5.210e-04	1.275e-01	0	19	25602	True	False
cg16410171	14	21511112	NDRG2	0			II	II	-4.714e-05	1.046e-05	6.549e-06	0	False	-4.147e-05	1.278e-05	1.172e-03	25	22340	29.25	-5.866e-05	1.820e-05	1.271e-03	9	11251	0	-3.755e-05	1.282e-05	3.395e-03	11.04	24	22894	True	6.397e-04	6.827e-04	3.488e-01	0	19	25602	True	False
cg27148452	19	44562567	ZNF223	0			II	II	-4.010e-05	8.896e-06	6.550e-06	0	False	-4.057e-05	1.018e-05	6.734e-05	25	22338	0	-3.860e-05	1.831e-05	3.500e-02	9	11254	0	-4.255e-05	1.110e-05	1.254e-04	0	24	22894	True	1.533e-03	5.196e-04	3.169e-03	0	19	25602	True	False
cg12950645	15	71410605	CT62	2766			II	II	-5.878e-05	1.304e-05	6.570e-06	0	False	-6.278e-05	1.536e-05	4.369e-05	25	22334	34.07	-4.846e-05	2.468e-05	4.964e-02	9	11246	24.37	-4.516e-05	1.643e-05	5.981e-03	0	24	22892	True	1.988e-03	8.398e-04	1.792e-02	4.78	19	25595	True	False
cg21609154	13	113624991	MCF2L	0			I	I	-1.369e-05	3.037e-06	6.581e-06	0	False	-1.392e-05	3.440e-06	5.185e-05	25	22326	0	-1.286e-05	6.467e-06	4.678e-02	9	11253	61.65	-1.896e-05	4.494e-06	2.450e-05	71.35	24	22884	True	6.059e-04	1.841e-04	9.989e-04	0	19	25596	True	False
cg15645757	1	154521578	UBE2Q1	0			II	II	-3.990e-05	8.853e-06	6.596e-06	0	False	-3.835e-05	1.044e-05	2.382e-04	25	22303	0	-4.387e-05	1.672e-05	8.704e-03	9	11255	0	-4.859e-05	1.154e-05	2.562e-05	0	24	22863	True	1.120e-03	5.665e-04	4.811e-02	0	19	25563	True	False
cg25738340	17	77174962	RBFOX3	0			II	II	-5.488e-05	1.218e-05	6.624e-06	0	False	-6.245e-05	1.436e-05	1.378e-05	25	22338	0	-3.551e-05	2.298e-05	1.224e-01	9	11250	34.95	-5.157e-05	1.540e-05	8.109e-04	0	24	22893	True	1.805e-03	8.025e-04	2.447e-02	0	19	25599	True	False
cg27577907	1	156864023	PEAR1	0	Unclassified_Cell_type_specific		II	II	-4.258e-05	9.451e-06	6.624e-06	0	False	-4.129e-05	1.119e-05	2.257e-04	25	22330	21.71	-4.578e-05	1.763e-05	9.422e-03	9	11254	51.9	-4.849e-05	1.169e-05	3.336e-05	45.39	24	22887	True	1.372e-03	5.960e-04	2.136e-02	36.13	19	25600	True	False
cg04754652	3	150921051	MED12L	0			II	II	-6.376e-05	1.416e-05	6.668e-06	88.16	False	-8.589e-05	1.607e-05	9.114e-08	23	20362	35.86	1.275e-05	2.988e-05	6.697e-01	7	9702	26.4	-3.792e-05	1.794e-05	3.459e-02	21.61	20	19606	True	3.307e-03	9.654e-04	6.131e-04	66.03	16	22179	True	False
cg13618111	3	138065265	MRAS	1224			II	II	-3.862e-05	8.576e-06	6.681e-06	0	False	-3.584e-05	9.737e-06	2.328e-04	25	22337	37.95	-4.827e-05	1.811e-05	7.701e-03	9	11251	14.26	-5.166e-05	1.106e-05	3.004e-06	0	24	22890	True	1.918e-03	4.998e-04	1.245e-04	0	19	25597	True	False
cg22025064	1	22141400	LDLRAD2	0	Promoter_Associated		II	II	-7.283e-05	1.617e-05	6.687e-06	57.56	False	-8.947e-05	1.947e-05	4.316e-06	25	22337	0	-3.579e-05	2.905e-05	2.179e-01	9	11256	0	-7.894e-05	2.070e-05	1.366e-04	65.86	24	22889	True	2.267e-03	1.104e-03	3.991e-02	0	19	25600	True	False
cg26718213	2	241976080	SNED1	0	Promoter_Associated		II	II	1.472e-04	3.269e-05	6.704e-06	0	False	1.698e-04	4.592e-05	2.186e-04	25	22317	15.08	1.240e-04	4.655e-05	7.706e-03	9	11257	18.53	1.193e-04	3.749e-05	1.457e-03	0	24	22879	True	-1.070e-02	2.183e-03	9.640e-07	0	19	25580	True	False
cg16100721	11	102300650	TMEM123	0			II	II	-3.837e-05	8.523e-06	6.744e-06	72.45	False	-4.898e-05	1.018e-05	1.504e-06	25	22332	0	-1.351e-05	1.558e-05	3.859e-01	9	11250	53.48	-2.272e-05	1.070e-05	3.369e-02	78.39	24	22885	True	7.263e-04	5.483e-04	1.853e-01	0	19	25589	True	False
cg03517919	1	10398268	KIF1B	0	Unclassified		II	II	7.051e-05	1.566e-05	6.759e-06	53.2	False	8.798e-05	1.970e-05	8.000e-06	25	22298	30	4.050e-05	2.583e-05	1.168e-01	9	11253	23.25	4.957e-05	1.857e-05	7.600e-03	69.3	24	22855	True	-4.438e-03	1.065e-03	3.092e-05	0	19	25559	True	False
cg05987787	6	158448508	SYNJ2	0	Promoter_Associated		I	I	3.228e-05	7.171e-06	6.764e-06	71.74	False	2.493e-05	8.165e-06	2.261e-03	25	22317	34.58	5.705e-05	1.500e-05	1.422e-04	9	11246	0	4.092e-05	1.215e-05	7.604e-04	0	24	22876	True	-3.324e-03	6.831e-04	1.138e-06	82.24	19	25580	True	False
cg03958883	11	73020729	ARHGEF17	0			II	II	-5.526e-05	1.228e-05	6.786e-06	36.92	False	-6.721e-05	1.552e-05	1.484e-05	25	22336	27.99	-3.525e-05	2.008e-05	7.924e-02	9	11254	0	-2.937e-05	1.486e-05	4.812e-02	0	24	22889	True	1.611e-03	7.880e-04	4.088e-02	0	19	25598	True	False
cg23679992	12	6421513	PLEKHG6	0	Unclassified_Cell_type_specific		II	II	-4.313e-05	9.586e-06	6.807e-06	0	False	-3.802e-05	1.147e-05	9.147e-04	25	22342	0	-5.499e-05	1.746e-05	1.641e-03	8	9732	13.47	-3.478e-05	1.204e-05	3.861e-03	22.12	23	21377	True	1.293e-03	5.935e-04	2.938e-02	0	19	25601	True	False
cg20713968	8	1737564	CLN8	2828	Unclassified_Cell_type_specific		II	II	3.741e-05	8.314e-06	6.808e-06	0	False	4.050e-05	9.967e-06	4.842e-05	25	22335	0	3.035e-05	1.508e-05	4.411e-02	9	11248	0	3.507e-05	1.285e-05	6.367e-03	0	24	22887	True	-1.522e-03	5.158e-04	3.174e-03	0	19	25594	True	False
cg22441770	1	153929592	CRTC2	0	Promoter_Associated		II	II	-4.728e-05	1.051e-05	6.863e-06	53.78	False	-3.668e-05	1.275e-05	4.002e-03	25	22334	28.03	-6.984e-05	1.859e-05	1.723e-04	9	11249	17.65	-3.264e-05	1.287e-05	1.119e-02	82.88	24	22886	True	3.180e-05	6.904e-04	9.633e-01	62.73	19	25590	True	False
cg22971038	6	39289004	KCNK16	0			II	II	-4.919e-05	1.094e-05	6.873e-06	59.83	False	-4.226e-05	1.178e-05	3.354e-04	25	22320	0	-9.218e-05	2.936e-05	1.693e-03	8	6387	0	-3.925e-05	1.295e-05	2.448e-03	43.65	23	18043	True	2.650e-04	6.708e-04	6.928e-01	0	18	20730	True	False
cg02968508	3	9956698	IL17RE	0			II	II	-4.894e-05	1.088e-05	6.876e-06	0	False	-4.906e-05	1.299e-05	1.592e-04	25	22342	1.44	-4.866e-05	1.992e-05	1.457e-02	9	11254	60.91	-4.575e-05	1.356e-05	7.429e-04	5.15	24	22895	True	4.877e-04	7.266e-04	5.021e-01	0	19	25603	True	False
cg16407699	10	74020428	DDIT4	13248	Promoter_Associated		II	II	7.469e-05	1.661e-05	6.943e-06	0	False	7.554e-05	1.949e-05	1.062e-04	25	22340	1.18	7.241e-05	3.177e-05	2.268e-02	9	11258	55.6	5.621e-05	2.046e-05	6.016e-03	14.45	24	22892	True	-3.760e-03	1.021e-03	2.307e-04	58.6	19	25606	True	False
cg26413708	6	42306808	TRERF1	0			II	II	-4.363e-05	9.713e-06	7.041e-06	39.41	False	-5.216e-05	1.176e-05	9.229e-06	25	22343	38.44	-2.536e-05	1.722e-05	1.409e-01	9	11249	0	-5.588e-05	1.217e-05	4.420e-06	0	24	22896	True	1.075e-03	6.241e-04	8.495e-02	0	19	25599	True	False
cg13551141	9	127155187	PSMB7	0	Unclassified_Cell_type_specific		II	II	-3.622e-05	8.063e-06	7.064e-06	0	False	-3.270e-05	9.043e-06	2.989e-04	25	22344	31.19	-4.987e-05	1.781e-05	5.120e-03	9	11254	20.28	-2.587e-05	1.038e-05	1.270e-02	3.7	24	22896	True	1.082e-03	5.197e-04	3.731e-02	0	19	25603	True	False
cg00097968	1	152126975	RPTN	0			II	II	-4.562e-05	1.016e-05	7.104e-06	48.34	False	-5.417e-05	1.187e-05	5.049e-06	25	22302	16.84	-2.224e-05	1.964e-05	2.574e-01	9	11254	0	-5.091e-05	1.308e-05	9.975e-05	79.33	24	22863	True	1.444e-03	6.351e-04	2.295e-02	71.91	19	25568	True	False
cg01823497	3	46938943	PTH1R	0			II	II	-3.779e-05	8.415e-06	7.115e-06	25.21	False	-3.218e-05	9.710e-06	9.188e-04	25	22330	0	-5.469e-05	1.686e-05	1.184e-03	9	11256	36.34	-3.099e-05	1.059e-05	3.430e-03	0	24	22886	True	1.396e-03	5.181e-04	7.055e-03	0	19	25599	True	False
cg15197657	5	176916434	PDLIM7	0	Unclassified_Cell_type_specific		I	I	5.923e-05	1.320e-05	7.196e-06	78.55	False	8.007e-05	1.635e-05	9.718e-07	25	22332	8.31	2.025e-05	2.237e-05	3.653e-01	9	11252	55.9	3.100e-05	1.619e-05	5.545e-02	85.61	24	22886	True	-5.131e-03	8.498e-04	1.557e-09	0	19	25592	True	False
cg03590328	7	2684462	TTYH3	0	Unclassified_Cell_type_specific		I	I	-4.741e-05	1.057e-05	7.238e-06	0	False	-4.241e-05	1.319e-05	1.301e-03	25	22337	16.73	-5.640e-05	1.767e-05	1.411e-03	9	11252	0	-4.875e-05	1.267e-05	1.192e-04	0	24	22891	True	2.933e-03	7.252e-04	5.253e-05	0	19	25595	True	False
cg06141561	16	2011215	NDUFB10	0	Promoter_Associated_Cell_type_specific		II	II	-4.854e-05	1.082e-05	7.253e-06	0	False	-4.590e-05	1.326e-05	5.401e-04	25	22342	0	-5.381e-05	1.871e-05	4.025e-03	9	11252	46.37	-5.012e-05	1.316e-05	1.399e-04	0	24	22896	True	8.792e-04	6.923e-04	2.041e-01	0	19	25601	True	False
cg15804598	17	43224418	HEXIM1	265			II	II	-3.929e-05	8.761e-06	7.296e-06	0	False	-4.205e-05	1.114e-05	1.596e-04	25	22328	0	-3.481e-05	1.419e-05	1.415e-02	9	11249	42.86	-4.417e-05	1.067e-05	3.508e-05	0	24	22881	True	9.204e-04	5.862e-04	1.164e-01	0	19	25587	True	False
cg26144734	15	31898033	OTUD7A	0	Unclassified_Cell_type_specific		II	II	-3.337e-05	7.443e-06	7.326e-06	0	False	-3.697e-05	8.450e-06	1.215e-05	25	22328	0	-2.094e-05	1.572e-05	1.829e-01	9	11252	0	-3.254e-05	9.368e-06	5.136e-04	0	24	22883	True	6.178e-04	4.853e-04	2.030e-01	0	19	25594	True	False
cg06975311	11	65407399	SIPA1	0	Promoter_Associated		II	II	-3.112e-05	6.944e-06	7.409e-06	0	False	-3.329e-05	8.265e-06	5.624e-05	25	22321	34.12	-2.591e-05	1.281e-05	4.304e-02	9	11258	35.19	-3.074e-05	8.602e-06	3.521e-04	0	24	22885	True	2.012e-03	4.445e-04	5.972e-06	0	19	25605	True	False
cg12271022	4	74713675	PF4V1	5337			II	II	-4.223e-05	9.424e-06	7.411e-06	20.13	False	-4.872e-05	1.106e-05	1.066e-05	25	22323	12.19	-2.509e-05	1.798e-05	1.629e-01	9	11241	20.77	-4.226e-05	1.242e-05	6.638e-04	0	24	22876	True	1.983e-03	5.505e-04	3.145e-04	0	19	25586	True	False
cg09537279	5	178805558	ADAMTS2	33127			II	II	-3.822e-05	8.531e-06	7.439e-06	0	False	-4.374e-05	1.017e-05	1.711e-05	25	22338	0	-2.516e-05	1.566e-05	1.082e-01	9	11254	0	-2.666e-05	1.059e-05	1.182e-02	0	24	22892	True	1.495e-03	5.639e-04	8.019e-03	0	19	25603	True	False
cg27312626	21	39627877	KCNJ15	0			II	II	-4.134e-05	9.227e-06	7.468e-06	71.51	False	-3.122e-05	1.069e-05	3.496e-03	25	22340	0	-7.088e-05	1.827e-05	1.046e-04	9	11256	0	-4.475e-05	1.213e-05	2.242e-04	0	24	22893	True	2.674e-03	5.963e-04	7.275e-06	0	19	25605	True	False
cg11032810	4	141057042	MAML3	0			II	II	4.102e-05	9.159e-06	7.494e-06	0	False	4.495e-05	1.103e-05	4.594e-05	25	22343	26.22	3.230e-05	1.643e-05	4.936e-02	9	11257	51.77	3.537e-05	1.132e-05	1.783e-03	76.36	24	22897	True	-2.876e-03	5.980e-04	1.512e-06	0	19	25608	True	False
cg11466832	2	11885560	LPIN1	0	Unclassified		II	II	6.011e-05	1.342e-05	7.503e-06	0	False	6.272e-05	1.601e-05	8.976e-05	25	22346	0	5.395e-05	2.460e-05	2.831e-02	8	9739	0	5.354e-05	1.675e-05	1.395e-03	0	23	21378	True	-2.431e-03	8.726e-04	5.338e-03	73.26	19	25609	True	False
cg20138067	1	203273571	LINC01136	0			II	II	-4.076e-05	9.103e-06	7.536e-06	77.86	False	-5.536e-05	1.140e-05	1.208e-06	25	22331	0	-1.513e-05	1.511e-05	3.165e-01	9	11246	0	-3.866e-05	1.105e-05	4.697e-04	40.28	24	22886	True	1.180e-03	5.910e-04	4.582e-02	0	19	25591	True	False
cg20547131	14	101531510	MIR409	126			II	II	-4.256e-05	9.505e-06	7.555e-06	33.2	False	-5.145e-05	1.197e-05	1.713e-05	25	22336	0	-2.736e-05	1.564e-05	8.024e-02	9	11250	0	-2.937e-05	1.162e-05	1.152e-02	0	24	22894	True	1.542e-03	6.086e-04	1.129e-02	0	19	25595	True	False
cg13561409	19	3677220	PIP5K1C	0	Unclassified_Cell_type_specific		II	II	6.653e-05	1.486e-05	7.583e-06	0	False	6.974e-05	1.900e-05	2.420e-04	25	22340	31.7	6.148e-05	2.386e-05	9.970e-03	9	11254	0	6.796e-05	1.795e-05	1.528e-04	0	24	22895	True	-2.633e-03	9.854e-04	7.532e-03	0	19	25601	True	False
cg02260750	3	38591859	SCN5A	0			II	II	-3.573e-05	7.982e-06	7.607e-06	0	False	-3.449e-05	8.944e-06	1.153e-04	25	22310	0	-4.059e-05	1.770e-05	2.181e-02	9	11253	18.98	-3.649e-05	1.027e-05	3.778e-04	0	24	22874	True	1.074e-03	5.053e-04	3.358e-02	72.96	19	25590	True	False
cg10427868	10	80936798	ZMIZ1	0		rs7910559: dist=11bp; MAF=0.081869 rs111696682: dist=45bp; MAF=0.500000	II	II	-4.476e-05	1.000e-05	7.621e-06	44.49	False	-3.689e-05	1.159e-05	1.461e-03	25	22328	0	-6.765e-05	1.977e-05	6.232e-04	9	11244	0	-3.095e-05	1.255e-05	1.363e-02	0	24	22882	True	3.122e-03	6.327e-04	8.046e-07	0	19	25586	True	False
cg10393369	6	168500458	FRMD1	18221			II	II	-4.758e-05	1.063e-05	7.676e-06	0	False	-4.740e-05	1.231e-05	1.183e-04	24	21633	0	-4.810e-05	2.110e-05	2.262e-02	9	11247	0	-4.803e-05	1.398e-05	5.916e-04	0	23	22187	True	8.602e-04	7.111e-04	2.264e-01	0	18	24892	True	False
cg24052964	5	142226498	ARHGAP26	0			II	II	5.643e-05	1.261e-05	7.693e-06	1.48	False	6.505e-05	1.524e-05	1.970e-05	24	21651	0	3.768e-05	2.248e-05	9.371e-02	9	11254	0	5.668e-05	1.552e-05	2.599e-04	73.43	24	22889	True	-2.929e-03	8.183e-04	3.437e-04	0	19	25597	True	False
cg20695203	13	112335939	LINC02337	41513			II	II	-6.056e-05	1.354e-05	7.706e-06	71.22	False	-4.857e-05	1.499e-05	1.194e-03	22	17013	0	-1.137e-04	3.154e-05	3.141e-04	7	4890	62.72	-4.534e-05	1.864e-05	1.498e-02	0	20	11892	True	1.511e-03	8.779e-04	8.514e-02	0	16	16117	True	False
cg22007809	2	202278709	TRAK2	0	Unclassified		II	II	7.146e-05	1.598e-05	7.710e-06	0	False	7.216e-05	1.990e-05	2.875e-04	25	22328	53.57	7.019e-05	2.680e-05	8.804e-03	8	9736	55.34	7.769e-05	1.937e-05	6.053e-05	0	23	21365	True	-1.929e-03	1.064e-03	6.994e-02	0	19	25590	True	False
cg25474070	5	131394999	IL3	1347	Unclassified_Cell_type_specific		II	II	-4.213e-05	9.419e-06	7.711e-06	0	False	-4.160e-05	1.122e-05	2.100e-04	25	22343	13.06	-4.341e-05	1.733e-05	1.223e-02	9	11250	20.1	-3.192e-05	1.180e-05	6.848e-03	0	24	22896	True	1.985e-03	5.920e-04	8.010e-04	0	19	25601	True	False
cg07211476	18	53448189	LINC01415	0			II	II	7.839e-05	1.753e-05	7.732e-06	0	False	7.650e-05	2.066e-05	2.135e-04	23	20565	4.84	8.324e-05	3.310e-05	1.191e-02	9	11253	27.94	7.501e-05	2.113e-05	3.857e-04	0	22	21117	True	-2.970e-03	1.127e-03	8.420e-03	0	18	23903	True	False
cg06737484	14	96972280	PAPOLA	0			I	I	-5.873e-05	1.313e-05	7.766e-06	0	False	-6.117e-05	1.451e-05	2.474e-05	22	16997	0	-4.762e-05	3.095e-05	1.239e-01	7	4896	0	-8.230e-05	1.912e-05	1.669e-05	0	20	11882	True	2.439e-03	7.837e-04	1.854e-03	33.04	16	16118	True	False
cg14479709	8	1249007	DLGAP2	0		rs10092608: dist=30bp; MAF=0.273762	II	II	-4.696e-05	1.050e-05	7.776e-06	80.66	False	-6.133e-05	1.226e-05	5.629e-07	25	22340	18.01	-7.260e-06	2.038e-05	7.216e-01	8	9728	0	-3.931e-05	1.310e-05	2.687e-03	75.91	23	21377	True	1.406e-03	6.472e-04	2.980e-02	73.86	19	25596	True	False
cg19811144	18	46286151	CTIF	0			II	II	-4.552e-05	1.018e-05	7.826e-06	0	False	-4.389e-05	1.198e-05	2.469e-04	24	21652	0	-4.978e-05	1.936e-05	1.014e-02	9	11249	0	-4.831e-05	1.286e-05	1.726e-04	0	24	22890	True	1.412e-03	5.843e-04	1.569e-02	0	19	25600	True	False
cg26924825	16	67977865	LCAT	0			II	II	4.149e-05	9.282e-06	7.834e-06	0	False	3.932e-05	1.074e-05	2.521e-04	25	22330	0	4.790e-05	1.845e-05	9.411e-03	9	11253	45.94	3.546e-05	1.161e-05	2.251e-03	0	24	22883	True	-2.540e-03	6.039e-04	2.607e-05	0	19	25602	True	False
cg16639691	13	28597227	FLT3	0			II	II	-6.347e-05	1.420e-05	7.836e-06	65.9	False	-8.066e-05	1.739e-05	3.515e-06	25	22320	15.34	-2.907e-05	2.460e-05	2.372e-01	9	11253	15.71	-7.250e-05	1.706e-05	2.134e-05	65.62	24	22882	True	5.068e-03	9.058e-04	2.201e-08	15.99	19	25587	True	False
cg17062268	12	5353230	LINC02443	913			II	II	-4.170e-05	9.333e-06	7.909e-06	29.09	False	-4.968e-05	1.150e-05	1.569e-05	25	22333	34.04	-2.632e-05	1.596e-05	9.919e-02	9	11251	9.33	-3.735e-05	1.136e-05	1.015e-03	49.79	24	22888	True	1.561e-03	6.213e-04	1.201e-02	0	19	25591	True	False
cg26062204	3	150661892	CLRN1	0			II	II	-5.210e-05	1.166e-05	7.918e-06	0	False	-4.525e-05	1.410e-05	1.335e-03	25	22327	13.89	-6.692e-05	2.074e-05	1.253e-03	9	11248	0	-3.574e-05	1.458e-05	1.424e-02	45.8	24	22885	True	2.543e-03	7.056e-04	3.127e-04	0	19	25585	True	False
cg13885609	11	76812719	CAPN5	0	Unclassified		II	II	-5.844e-05	1.308e-05	7.921e-06	62.69	False	-7.192e-05	1.546e-05	3.277e-06	25	22333	0	-2.443e-05	2.455e-05	3.198e-01	9	11249	43.39	-5.398e-05	1.644e-05	1.029e-03	0	24	22889	True	2.025e-03	8.653e-04	1.927e-02	0	19	25593	True	False
cg10421188	7	28824953	CREB5	0			I	I	-5.236e-05	1.172e-05	7.959e-06	0	False	-5.729e-05	1.427e-05	5.910e-05	25	22337	0	-4.209e-05	2.057e-05	4.077e-02	9	11251	0	-4.402e-05	1.485e-05	3.038e-03	0	24	22889	True	2.648e-03	7.707e-04	5.913e-04	0	19	25597	True	False
cg11820913	14	101021865	BEGAIN	0	Unclassified_Cell_type_specific		II	II	-4.901e-05	1.097e-05	7.972e-06	0	False	-4.980e-05	1.309e-05	1.421e-04	25	22334	0	-4.712e-05	2.012e-05	1.920e-02	9	11252	29.55	-3.516e-05	1.376e-05	1.065e-02	0	24	22889	True	2.063e-03	6.792e-04	2.386e-03	0	19	25595	True	False
cg12728588	1	36025489	NCDN	0	Promoter_Associated		I	I	-3.774e-05	8.451e-06	7.989e-06	0	False	-4.132e-05	9.496e-06	1.357e-05	25	22342	0	-2.412e-05	1.852e-05	1.930e-01	9	11257	36.86	-3.601e-05	1.134e-05	1.493e-03	0	24	22893	True	2.156e-03	4.540e-04	2.041e-06	0	19	25606	True	False
cg08476055	6	45472799	RUNX2	0			II	II	-6.393e-05	1.432e-05	8.066e-06	35.68	False	-7.940e-05	1.895e-05	2.785e-05	25	22322	5.87	-4.331e-05	2.188e-05	4.778e-02	9	11251	38.41	-7.487e-05	1.676e-05	7.916e-06	75.16	24	22875	True	5.496e-03	9.936e-04	3.189e-08	38.78	19	25579	True	False
cg24405951	1	19337477	IFFO2	54651	Unclassified		I	I	-5.294e-05	1.186e-05	8.074e-06	43.82	False	-4.262e-05	1.416e-05	2.611e-03	25	22283	0	-7.721e-05	2.172e-05	3.777e-04	9	11256	0	-5.610e-05	1.458e-05	1.186e-04	9.53	24	22847	True	2.395e-03	7.135e-04	7.904e-04	0	19	25549	True	False
cg00994936	19	1423902	DAZAP1	0			I	I	3.558e-05	7.972e-06	8.099e-06	62.05	False	3.009e-05	8.658e-06	5.099e-04	25	22344	53.6	6.612e-05	2.043e-05	1.213e-03	9	11257	28.98	4.929e-05	1.153e-05	1.911e-05	0	24	22896	True	-8.252e-04	3.237e-04	1.079e-02	77.48	19	25607	True	False
cg05235344	6	11810356	ADTRP	31076			II	II	-3.992e-05	8.947e-06	8.118e-06	59.08	False	-4.874e-05	1.058e-05	4.066e-06	25	22339	0	-1.775e-05	1.677e-05	2.899e-01	9	11252	0	-3.961e-05	1.092e-05	2.856e-04	0	24	22893	True	2.115e-03	5.881e-04	3.228e-04	32.82	19	25601	True	False
cg26599989	11	1297087	TOLLIP	0	Gene_Associated_Cell_type_specific		II	II	5.442e-05	1.220e-05	8.121e-06	41.17	False	4.281e-05	1.510e-05	4.596e-03	25	22337	32.14	7.619e-05	2.068e-05	2.290e-04	9	11252	25.59	4.637e-05	1.438e-05	1.259e-03	53.07	24	22891	True	-2.030e-04	7.785e-04	7.943e-01	80.75	19	25596	True	False
cg19051213	2	128281334	IWS1	0	Promoter_Associated_Cell_type_specific		I	I	-5.716e-05	1.281e-05	8.133e-06	35.88	False	-4.689e-05	1.522e-05	2.067e-03	25	22337	0	-8.209e-05	2.372e-05	5.387e-04	8	9733	28.17	-6.202e-05	1.655e-05	1.791e-04	53.25	23	21370	True	1.837e-03	7.427e-04	1.340e-02	0	19	25593	True	False
cg13698613	17	72518840	CD300LB	0			II	II	-4.414e-05	9.894e-06	8.155e-06	0	False	-3.971e-05	1.250e-05	1.492e-03	25	22296	22.57	-5.157e-05	1.619e-05	1.444e-03	9	11254	35.28	-5.065e-05	1.194e-05	2.198e-05	0	24	22856	True	2.284e-03	6.431e-04	3.845e-04	2.16	19	25559	True	False
cg24705158	5	177876830	COL23A1	0			II	II	-7.203e-05	1.615e-05	8.166e-06	49.65	False	-8.953e-05	2.037e-05	1.105e-05	25	22331	0	-4.243e-05	2.650e-05	1.093e-01	9	11258	59.65	-7.286e-05	1.918e-05	1.456e-04	39.9	24	22886	True	5.016e-03	1.047e-03	1.664e-06	17.79	19	25596	True	False
cg05927789	2	47171414	TTC7A	0	Promoter_Associated_Cell_type_specific		II	II	-6.554e-05	1.470e-05	8.198e-06	0	False	-6.096e-05	1.852e-05	9.937e-04	25	22339	6.81	-7.333e-05	2.415e-05	2.398e-03	9	11249	62.07	-4.614e-05	1.794e-05	1.009e-02	0	24	22892	True	5.665e-03	9.916e-04	1.107e-08	0	19	25596	True	False
cg06560379	6	44231305	NFKBIE	0	Promoter_Associated		II	II	-2.821e-05	6.325e-06	8.204e-06	79.01	False	-2.083e-05	7.171e-06	3.680e-03	25	22330	0	-5.404e-05	1.342e-05	5.641e-05	9	11251	40.42	-2.086e-05	9.024e-06	2.079e-02	89.05	24	22888	True	1.354e-03	3.887e-04	4.970e-04	0	19	25596	True	False
cg24530728	1	224759763	CNIH3	0			II	II	-4.290e-05	9.623e-06	8.252e-06	70.51	False	-3.034e-05	1.179e-05	1.009e-02	24	21621	1.73	-6.791e-05	1.664e-05	4.491e-05	9	11252	0	-4.313e-05	1.185e-05	2.742e-04	0	23	22176	True	1.870e-03	6.162e-04	2.402e-03	54.5	18	24892	True	False
cg07551060	10	121075316	GRK5	0	Unclassified		II	II	6.598e-05	1.480e-05	8.271e-06	66.65	False	4.580e-05	1.884e-05	1.504e-02	24	21649	0	9.853e-05	2.392e-05	3.815e-05	9	11257	72.19	6.470e-05	1.803e-05	3.326e-04	7.6	24	22890	True	-3.521e-03	9.417e-04	1.852e-04	85.59	19	25600	True	False
cg22385702	2	45175881	SIX3	2665			II	II	-4.474e-05	1.004e-05	8.275e-06	11.81	False	-3.838e-05	1.167e-05	1.008e-03	25	22314	18.06	-6.272e-05	1.964e-05	1.408e-03	8	9729	23.3	-3.387e-05	1.275e-05	7.901e-03	0	23	21352	True	1.180e-03	6.598e-04	7.366e-02	0	19	25581	True	False
cg05075416	15	99500703	IGF1R	0			II	II	-4.631e-05	1.039e-05	8.281e-06	0	False	-4.744e-05	1.193e-05	6.958e-05	25	22333	0	-4.276e-05	2.115e-05	4.323e-02	9	11253	60.47	-4.285e-05	1.401e-05	2.222e-03	44.35	24	22887	True	1.549e-03	6.288e-04	1.379e-02	0	19	25600	True	False
cg16734795	19	47839187	C5AR2	0	Unclassified_Cell_type_specific		II	II	-6.345e-05	1.423e-05	8.282e-06	19.75	False	-7.671e-05	1.854e-05	3.512e-05	25	22342	36.63	-4.441e-05	2.221e-05	4.551e-02	8	9727	10.62	-5.447e-05	1.663e-05	1.053e-03	0	23	21376	True	5.418e-03	9.753e-04	2.761e-08	0	19	25595	True	False
cg00088797	3	12976288	IQSEC1	0			II	II	-7.091e-05	1.591e-05	8.292e-06	33.8	False	-8.670e-05	2.045e-05	2.240e-05	25	22340	0	-4.671e-05	2.531e-05	6.495e-02	9	11256	5.88	-4.667e-05	1.909e-05	1.448e-02	0	24	22893	True	1.180e-03	1.079e-03	2.741e-01	0	19	25604	True	False
cg01300684	4	141230118	SCOC	0			II	II	-4.286e-05	9.620e-06	8.369e-06	0	False	-4.624e-05	1.149e-05	5.725e-05	25	22338	0	-3.494e-05	1.758e-05	4.688e-02	9	11250	0	-4.272e-05	1.189e-05	3.269e-04	0	24	22894	True	1.172e-03	5.859e-04	4.550e-02	0	19	25600	True	False
cg26420795	21	47451611	COL6A1	26648			II	II	1.025e-04	2.301e-05	8.384e-06	77.77	False	1.552e-04	3.385e-05	4.562e-06	25	22343	0	5.729e-05	3.138e-05	6.789e-02	9	11258	68.11	6.588e-05	2.677e-05	1.386e-02	69.39	24	22895	True	-8.293e-03	1.684e-03	8.443e-07	32.23	19	25608	True	False
cg19973758	20	61162112	MIR1-1HG	0			II	II	-4.708e-05	1.057e-05	8.392e-06	9.17	False	-4.010e-05	1.249e-05	1.322e-03	24	21637	0	-6.469e-05	1.984e-05	1.109e-03	9	11253	14.36	-4.956e-05	1.340e-05	2.165e-04	0	23	22191	True	3.134e-03	6.671e-04	2.639e-06	47.08	18	24898	True	False
cg01901101	1	9486939	LOC100506022	0	Unclassified		II	II	-5.549e-05	1.246e-05	8.516e-06	0	False	-6.132e-05	1.485e-05	3.653e-05	25	22338	4.53	-4.160e-05	2.291e-05	6.944e-02	9	11256	44.92	-3.167e-05	1.565e-05	4.299e-02	0	24	22892	True	8.902e-04	8.096e-04	2.715e-01	75.88	19	25602	True	False
cg12486287	16	4421643	CORO7-PAM16	0	Unclassified_Cell_type_specific		II	II	4.244e-05	9.536e-06	8.568e-06	0	False	3.917e-05	1.143e-05	6.117e-04	25	22334	0	4.993e-05	1.729e-05	3.886e-03	9	11256	40.92	4.527e-05	1.210e-05	1.831e-04	0	24	22887	True	-1.816e-03	6.063e-04	2.745e-03	41.4	19	25595	True	False
cg03670228	7	2419316	EIF3B	0			II	II	4.427e-05	9.953e-06	8.672e-06	10.8	False	3.775e-05	1.171e-05	1.262e-03	25	22342	0	6.130e-05	1.891e-05	1.189e-03	9	11251	0	4.524e-05	1.218e-05	2.051e-04	0	24	22895	True	-2.678e-03	6.173e-04	1.440e-05	0	19	25600	True	False
cg17468855	1	2336721	RER1	0			II	II	4.320e-05	9.715e-06	8.714e-06	0	False	4.615e-05	1.112e-05	3.324e-05	25	22330	29.1	3.369e-05	1.996e-05	9.146e-02	8	9737	0	3.801e-05	1.249e-05	2.346e-03	0	23	21364	True	-2.994e-03	6.360e-04	2.508e-06	0	19	25594	True	False
cg06016427	4	71862187	DCK	0			II	II	-8.966e-05	2.017e-05	8.742e-06	65.58	False	-1.132e-04	2.444e-05	3.631e-06	25	22342	0	-3.947e-05	3.569e-05	2.687e-01	9	11257	55.53	-8.121e-05	2.500e-05	1.161e-03	29.08	24	22894	True	1.658e-03	1.357e-03	2.217e-01	0	19	25607	True	False
cg13892862	11	1032316	MUC6	0		rs59667273: dist=31bp; MAF=0.060104	I	I	-3.160e-05	7.109e-06	8.782e-06	69.14	False	-3.775e-05	7.887e-06	1.700e-06	25	22313	2.48	-4.985e-06	1.641e-05	7.612e-01	8	9735	0	-3.479e-05	9.171e-06	1.485e-04	68.15	23	21360	True	8.388e-04	4.354e-04	5.402e-02	57.71	19	25603	True	False
cg11471262	4	3318911	RGS12	0			II	II	-5.104e-05	1.148e-05	8.816e-06	28.47	False	-4.288e-05	1.340e-05	1.370e-03	25	22334	0	-7.365e-05	2.230e-05	9.593e-04	9	11254	13.74	-5.614e-05	1.457e-05	1.166e-04	53.61	24	22889	True	1.776e-03	7.285e-04	1.476e-02	0	19	25594	True	False
cg13724550	5	142001033	FGF1	0			II	II	-4.431e-05	9.974e-06	8.907e-06	51.76	False	-3.619e-05	1.146e-05	1.580e-03	25	22337	0	-6.973e-05	2.028e-05	5.852e-04	9	11252	10.52	-4.238e-05	1.260e-05	7.667e-04	68.88	24	22894	True	1.784e-03	5.759e-04	1.954e-03	10.77	19	25601	True	False
cg20995127	2	135808369	RAB3GAP1	1465			II	II	2.138e-05	4.815e-06	8.953e-06	51.17	False	2.610e-05	5.834e-06	7.703e-06	25	22332	3.5	1.131e-05	8.527e-06	1.846e-01	9	11256	0	2.212e-05	7.584e-06	3.540e-03	0	24	22890	True	-7.855e-04	3.068e-04	1.047e-02	0	19	25603	True	False
cg22386583	17	78753756	RPTOR	0			II	II	-6.075e-05	1.368e-05	8.960e-06	88.59	False	-9.540e-05	1.800e-05	1.164e-07	25	22332	20.33	-1.342e-05	2.104e-05	5.236e-01	9	11250	44.77	-3.069e-05	1.630e-05	5.965e-02	74.88	24	22889	True	4.664e-03	9.396e-04	6.904e-07	86.82	19	25590	True	False
cg24819835	4	15780011	CD38	0	Promoter_Associated		II	II	3.079e-05	6.933e-06	8.975e-06	0	False	3.095e-05	7.900e-06	8.922e-05	25	22326	25.96	3.023e-05	1.446e-05	3.662e-02	9	11252	0	3.325e-05	9.398e-06	4.024e-04	0	24	22884	True	-7.042e-05	3.936e-04	8.580e-01	0	19	25601	True	False
cg14531564	1	1154853	SDF4	0	Gene_Associated_Cell_type_specific		I	I	-6.015e-05	1.355e-05	9.049e-06	0	False	-5.824e-05	1.543e-05	1.602e-04	25	22340	7.93	-6.662e-05	2.835e-05	1.879e-02	9	11258	0.76	-7.548e-05	1.786e-05	2.374e-05	0	24	22894	True	2.711e-03	8.117e-04	8.383e-04	0	19	25607	True	False
cg17907525	7	2594000	BRAT1	0	Promoter_Associated_Cell_type_specific		II	II	-5.446e-05	1.227e-05	9.084e-06	22.94	False	-6.439e-05	1.506e-05	1.894e-05	25	22325	30.72	-3.479e-05	2.118e-05	1.004e-01	9	11255	0	-3.343e-05	1.564e-05	3.253e-02	23.88	24	22882	True	1.077e-03	8.455e-04	2.026e-01	0	19	25590	True	False
cg04264002	14	103592734	TNFAIP2	0	Unclassified_Cell_type_specific		II	II	-4.283e-05	9.652e-06	9.099e-06	0	False	-3.995e-05	1.109e-05	3.164e-04	25	22337	4.22	-5.182e-05	1.959e-05	8.157e-03	9	11253	0	-4.062e-05	1.232e-05	9.798e-04	0	24	22893	True	1.557e-03	5.804e-04	7.320e-03	36.66	19	25603	True	False
cg14298924	19	21644236	LINC00664	22280		rs71339752: dist=2bp; MAF=0.500000	II	II	3.330e-05	7.506e-06	9.125e-06	0	False	3.592e-05	8.368e-06	1.763e-05	25	22259	12.96	2.252e-05	1.698e-05	1.849e-01	7	9930	0	3.146e-05	1.172e-05	7.238e-03	0	22	21513	True	-1.404e-03	5.106e-04	5.971e-03	17.77	17	24205	True	False
cg24497361	11	3858493	RHOG	0	Promoter_Associated_Cell_type_specific		II	II	-5.780e-05	1.303e-05	9.196e-06	55.61	False	-7.230e-05	1.622e-05	8.308e-06	25	22320	0	-3.141e-05	2.189e-05	1.513e-01	9	11250	26.78	-5.394e-05	1.611e-05	8.117e-04	0	24	22880	True	1.420e-03	8.433e-04	9.218e-02	64.21	19	25590	True	False
cg16052901	6	33240864	RPS18	0	Promoter_Associated		II	II	-7.511e-05	1.693e-05	9.201e-06	0	False	-8.508e-05	2.198e-05	1.087e-04	25	22338	0	-6.055e-05	2.656e-05	2.262e-02	9	11251	25.11	-6.107e-05	2.060e-05	3.027e-03	0	24	22892	True	-9.459e-04	1.150e-03	4.109e-01	0	19	25595	False	False
cg11220732	21	46065587	TSPEAR	0			II	II	6.842e-05	1.543e-05	9.212e-06	0	False	7.034e-05	2.174e-05	1.216e-03	25	22339	32.84	6.648e-05	2.189e-05	2.395e-03	9	11258	16.99	5.166e-05	1.766e-05	3.443e-03	0	24	22892	True	-3.937e-03	1.087e-03	2.921e-04	0	19	25602	True	False
cg03408024	4	147075042	LSM6	21792			II	II	8.724e-05	1.967e-05	9.226e-06	0	False	9.449e-05	2.350e-05	5.810e-05	25	22319	9.09	7.028e-05	3.596e-05	5.066e-02	9	11250	12.26	8.607e-05	2.683e-05	1.334e-03	0	24	22872	True	-2.823e-03	1.348e-03	3.619e-02	0	19	25579	True	False
cg03919488	12	63179691	PPM1H	0			II	II	-4.764e-05	1.074e-05	9.255e-06	56.59	False	-6.002e-05	1.349e-05	8.621e-06	25	22338	18.66	-2.616e-05	1.777e-05	1.409e-01	9	11255	53.82	-5.916e-05	1.327e-05	8.261e-06	53.78	24	22891	True	2.716e-03	7.407e-04	2.454e-04	87.26	19	25600	True	False
cg15536947	17	65471303	PITPNC1	0	Promoter_Associated	rs2916122: dist=33bp; MAF=0.056709	I	I	1.388e-04	3.130e-05	9.308e-06	0	False	1.350e-04	4.095e-05	9.771e-04	22	19829	0	1.440e-04	4.856e-05	3.015e-03	9	11256	18.85	1.388e-04	3.649e-05	1.428e-04	0	21	20400	True	-2.579e-03	2.107e-03	2.209e-01	42.36	18	23884	True	False
cg20107346	12	88803163	KITLG	83406			II	II	-4.782e-05	1.079e-05	9.329e-06	0	False	-4.763e-05	1.268e-05	1.736e-04	25	22330	10.28	-4.834e-05	2.052e-05	1.850e-02	9	11251	53.33	-4.506e-05	1.347e-05	8.252e-04	0	24	22885	True	1.594e-03	7.325e-04	2.958e-02	0	19	25594	True	False
cg19033906	3	53532972	CACNA1D	0			I	I	-4.173e-05	9.419e-06	9.407e-06	0	False	-3.616e-05	1.105e-05	1.067e-03	25	22318	0	-5.654e-05	1.801e-05	1.698e-03	9	11258	7.03	-4.139e-05	1.216e-05	6.649e-04	0	24	22877	True	2.053e-03	5.994e-04	6.154e-04	53.45	19	25587	True	False
cg14947846	2	129227604	HS6ST1	151433			II	II	-4.040e-05	9.122e-06	9.460e-06	0	False	-4.236e-05	1.083e-05	9.117e-05	25	22339	0	-3.561e-05	1.694e-05	3.554e-02	9	11247	0	-3.565e-05	1.132e-05	1.639e-03	0	24	22894	True	1.986e-03	5.669e-04	4.584e-04	0	19	25596	True	False
cg03450635	4	159094213	FAM198B	11			II	II	-6.645e-05	1.500e-05	9.474e-06	0	False	-6.034e-05	1.844e-05	1.066e-03	25	22325	33.15	-7.841e-05	2.581e-05	2.381e-03	9	11250	0	-4.812e-05	1.770e-05	6.553e-03	34.07	24	22880	True	2.740e-03	9.796e-04	5.154e-03	0	19	25582	True	False
cg25720264	12	19389751	PLEKHA5	0			II	II	6.519e-05	1.472e-05	9.502e-06	0	False	6.273e-05	1.741e-05	3.146e-04	25	22343	0	7.135e-05	2.757e-05	9.654e-03	9	11249	44.93	5.809e-05	1.814e-05	1.364e-03	0	24	22895	True	-3.006e-03	9.662e-04	1.860e-03	77.16	19	25599	True	False
cg12364136	7	158331217	PTPRN2	0			II	II	-4.596e-05	1.038e-05	9.513e-06	0	False	-5.210e-05	1.239e-05	2.599e-05	25	22343	0	-3.148e-05	1.901e-05	9.776e-02	9	11254	0	-4.555e-05	1.293e-05	4.291e-04	0	24	22896	True	2.176e-03	6.616e-04	1.004e-03	0	19	25603	True	False
cg18771737	3	43448041	ANO10	0			II	II	4.825e-05	1.090e-05	9.544e-06	0	False	4.218e-05	1.306e-05	1.237e-03	25	22321	0	6.219e-05	1.979e-05	1.672e-03	9	11257	24.88	4.901e-05	1.360e-05	3.149e-04	0	24	22895	True	-2.017e-03	7.201e-04	5.097e-03	63.51	19	25588	True	False
cg22799757	7	29997642	SCRN1	0			II	II	-4.850e-05	1.096e-05	9.618e-06	81.65	False	-3.215e-05	1.301e-05	1.343e-02	25	22332	25.05	-8.853e-05	2.035e-05	1.360e-05	9	11256	30.95	-5.943e-05	1.385e-05	1.785e-05	75.24	24	22891	True	6.284e-04	6.089e-04	3.021e-01	0	19	25602	True	False
cg12993663	11	118097038	MPZL3	366			II	II	7.791e-05	1.761e-05	9.661e-06	0	False	7.917e-05	2.102e-05	1.660e-04	25	22320	17.48	7.496e-05	3.223e-05	2.004e-02	9	11258	28.87	4.393e-05	2.254e-05	5.128e-02	0	24	22877	True	-2.847e-03	1.131e-03	1.183e-02	0	19	25586	True	False
cg18428542	2	91787196	LOC654342	37512			II	II	-5.157e-05	1.166e-05	9.679e-06	14.32	False	-4.536e-05	1.299e-05	4.797e-04	25	22341	4.89	-7.714e-05	2.638e-05	3.460e-03	8	6411	63.25	-4.172e-05	1.586e-05	8.512e-03	0	23	18051	True	1.856e-03	7.276e-04	1.076e-02	0	18	20758	True	False
cg23349517	2	20064988	LINC00954	3626			II	II	-4.349e-05	9.830e-06	9.703e-06	0	False	-4.181e-05	1.246e-05	7.940e-04	25	22333	0	-4.624e-05	1.599e-05	3.833e-03	8	9731	44.62	-3.460e-05	1.155e-05	2.745e-03	0	23	21372	True	1.878e-03	6.286e-04	2.806e-03	0	19	25598	True	False
cg26377557	19	18667414	KXD1	1157			II	II	4.817e-05	1.089e-05	9.703e-06	7.59	False	5.304e-05	1.185e-05	7.644e-06	25	22339	24.89	2.182e-05	2.757e-05	4.288e-01	8	6414	29.58	3.763e-05	1.462e-05	1.007e-02	65.3	23	18050	True	-1.985e-03	6.467e-04	2.151e-03	0	18	20760	True	False
cg24429533	7	107886896	NRCAM	0		rs1269641: dist=34bp; MAF=0.453674	II	II	-4.836e-05	1.093e-05	9.714e-06	26.64	False	-5.624e-05	1.285e-05	1.200e-05	25	22334	0	-2.768e-05	2.082e-05	1.837e-01	8	9731	0	-5.061e-05	1.362e-05	2.026e-04	39.01	23	21370	True	2.439e-03	7.101e-04	5.917e-04	27.85	19	25594	True	False
cg21586223	13	49227121	CYSLTR2	725			II	II	5.292e-05	1.196e-05	9.723e-06	44.84	False	4.185e-05	1.452e-05	3.938e-03	24	21597	0	7.637e-05	2.113e-05	3.007e-04	9	11253	58.63	6.468e-05	1.454e-05	8.604e-06	0	24	22850	True	-1.949e-03	7.661e-04	1.097e-02	60.85	19	25545	True	False
cg11453837	6	32810551	PSMB8	0			II	II	-4.436e-05	1.003e-05	9.738e-06	59.84	False	-3.348e-05	1.217e-05	5.946e-03	25	22338	0	-6.739e-05	1.771e-05	1.412e-04	9	11256	0	-4.384e-05	1.242e-05	4.181e-04	55.16	24	22894	True	1.180e-03	6.197e-04	5.698e-02	6.58	19	25603	True	False
cg16401465	10	63809170	ARID5B	0			II	II	-6.054e-05	1.369e-05	9.754e-06	0	False	-5.771e-05	1.703e-05	7.016e-04	25	22272	0	-6.571e-05	2.301e-05	4.301e-03	9	11250	0	-7.058e-05	1.694e-05	3.100e-05	0	24	22832	True	2.222e-03	9.428e-04	1.845e-02	0	19	25532	True	False
cg05596552	11	64826323	NAALADL1	314			II	II	-4.155e-05	9.394e-06	9.764e-06	0	False	-3.588e-05	1.098e-05	1.081e-03	25	22341	0	-5.707e-05	1.816e-05	1.680e-03	9	11254	0	-3.979e-05	1.209e-05	9.949e-04	0	24	22894	True	1.432e-03	5.641e-04	1.110e-02	0	19	25604	True	False
cg00312809	1	2028213	PRKCZ	0	Unclassified_Cell_type_specific		II	II	-4.124e-05	9.330e-06	9.845e-06	66.34	False	-5.046e-05	1.075e-05	2.701e-06	25	22288	11.26	-1.319e-05	1.876e-05	4.820e-01	9	11252	0	-3.464e-05	1.195e-05	3.734e-03	50.12	24	22856	True	1.310e-03	5.956e-04	2.778e-02	0	19	25564	True	False
cg14120703	9	139416102	NOTCH1	0			II	II	-4.150e-05	9.392e-06	9.933e-06	7.84	False	-4.876e-05	1.170e-05	3.068e-05	25	22336	0	-2.833e-05	1.575e-05	7.213e-02	9	11250	0	-4.486e-05	1.146e-05	9.124e-05	39.8	24	22890	True	1.676e-03	6.002e-04	5.235e-03	0	19	25598	True	False
cg25389328	17	38222062	THRA	0			II	II	-3.442e-05	7.790e-06	9.952e-06	0	False	-3.831e-05	9.333e-06	4.046e-05	25	22339	1.29	-2.548e-05	1.414e-05	7.167e-02	9	11256	0	-3.824e-05	9.816e-06	9.806e-05	0	24	22892	True	2.000e-03	5.035e-04	7.133e-05	0	19	25602	True	False
SE: standard error; I2: heterogeneity I²; eGFR: estimated glomerular filtration rate; CKD: chronic kidney disease
AA: African American ancestry; EA: European ancestry
P-values were obtained from the Wald-test.
