# Supplementary material for: Meta-analyses identify DNA methylation associated with kidney function and damage
Source: Nat Commun. 2021 Dec 9;12:7174. doi: 10.1038/s41467-021-27234-3 (PMC8660832; doi:10.1038/s41467-021-27234-3)
Supplement: Supplementary file 10 — Supplementary Data 7 [file 41467_2021_27234_MOESM10_ESM.xlsx]

## Sheet: ST7_UACR_sugg
Supplementary Table 7. Suggestive CpGs from meta-analysis of epigenome-wide association studies of UACR
probeID	Chromosome	Position (b37)	Nearest Gene	Nearest Gene Distance	Regulatory Feature Group	SNPs	Infinium Design Type EPIC	Infinium Design Type 450k	Effect size (meta-analysis)	SE (meta-analysis)	P-value (meta-analysis)	I2 (meta-analysis)	is in replicated CpG list	Effect size (discovery)	SE (discovery)	P-value (discovery)	Number of studies (discovery)	Number of individuals (discovery)	I2 (discovery)	Effect size (replication)	SE (replication)	P-value (replication)	Number of studies (replication)	Number of individuals (replication)	I2 (replication)	Effect size (EA-meta-analysis)	SE (EA-meta-analysis)	P-value (EA-meta-analysis)	I2 (EA-meta-analysis)	Total number of studies (EA-meta-analysis)	Total number of individuals (EA-meta-analysis)	Effect directions identical in meta-analysis & EA-meta-analysis	Effect size (MA-meta-analysis)	SE (MA-meta-analysis)	P-value (MA-meta-analysis)	I2 (MA-meta-analysis)	Total number of studies (MA-meta-analysis)	Total number of individuals (MA-meta-analysis)	Effect directions identical in meta-analysis & MA-meta-analysis	Overlap with suggestive eGFR CpGs (ST6)
cg18181703	17	76354621	SOCS3	0	Promoter_Associated		II	II	-2.580e-03	3.528e-04	2.628e-13	45.88	True	-2.258e-03	4.248e-04	1.059e-07	13	10895	52.66	-3.295e-03	6.336e-04	1.979e-07	3	3610	0	-2.365e-03	4.502e-04	1.500e-07	61.85	10	9806	TRUE	-9.653e-03	1.593e-03	1.352e-09	17.8	8	6823	True	False
cg02711608	19	47287964	SLC1A5	0	Promoter_Associated		II	II	-1.626e-03	2.279e-04	9.849e-13	0	True	-1.747e-03	3.072e-04	1.291e-08	13	10895	0	-1.477e-03	3.400e-04	1.394e-05	3	3610	0.33	-1.748e-03	3.186e-04	4.105e-08	0	10	9805	TRUE	-5.403e-03	1.144e-03	2.311e-06	18.47	8	6825	True	False
cg07573872	19	1126342	SBNO2	0			I	I	-2.314e-03	3.317e-04	3.022e-12	0	False	-2.136e-03	4.255e-04	5.172e-07	13	10882	38.79	-2.591e-03	5.297e-04	1.003e-06	3	3610	30.77	-2.185e-03	4.476e-04	1.056e-06	33.23	10	9796	TRUE	-7.570e-03	1.608e-03	2.493e-06	0	8	6824	True	False
cg01127300	22	38614796	TMEM184B	501	Unclassified_Cell_type_specific		II	II	-3.028e-03	4.370e-04	4.199e-12	67.76	False	-2.484e-03	5.354e-04	3.497e-06	13	10896	0	-4.116e-03	7.563e-04	5.286e-08	3	3610	0	-2.980e-03	5.703e-04	1.741e-07	0	10	9807	TRUE	-7.818e-03	2.018e-03	1.074e-04	57.22	8	6825	True	False
cg00008629	9	115093661	PTBP3	0	Promoter_Associated_Cell_type_specific		II	II	-4.631e-03	6.690e-04	4.456e-12	0	True	-4.401e-03	8.076e-04	5.046e-08	13	10873	0	-5.134e-03	1.194e-03	1.724e-05	3	3610	0	-4.728e-03	8.514e-04	2.799e-08	0	10	9783	TRUE	-1.648e-02	3.080e-03	8.759e-08	0	8	6806	True	False
cg19693031	1	145441552	NBPF20	0			II	II	-2.706e-03	3.970e-04	9.258e-12	94.71	False	-1.501e-03	4.843e-04	1.943e-03	13	10885	10.97	-5.177e-03	6.932e-04	8.105e-14	3	3610	70.76	-1.470e-03	5.136e-04	4.195e-03	35.53	10	9795	TRUE	-4.819e-03	1.819e-03	8.048e-03	33.07	8	6815	True	False
cg26470501	19	45252955	BCL3	0	Promoter_Associated		II	II	-1.831e-03	2.801e-04	6.334e-11	0	False	-1.676e-03	3.325e-04	4.679e-07	13	10895	34.16	-2.211e-03	5.200e-04	2.124e-05	3	3610	62.88	-1.764e-03	3.504e-04	4.832e-07	0	10	9806	TRUE	-6.114e-03	1.256e-03	1.135e-06	5.69	8	6826	True	False
cg23570810	11	315102	IFITM1	0	Unclassified_Cell_type_specific		II	II	-2.988e-03	4.596e-04	7.986e-11	0	True	-2.987e-03	5.269e-04	1.433e-08	13	10890	50.7	-2.990e-03	9.399e-04	1.468e-03	3	3610	32.74	-2.646e-03	5.515e-04	1.604e-06	0	10	9803	TRUE	-8.053e-03	2.023e-03	6.897e-05	0	8	6825	True	False
cg17417856	19	50191637	PRMT1	0			II	II	-2.068e-03	3.186e-04	8.489e-11	0	False	-1.857e-03	3.854e-04	1.450e-06	12	10201	48.58	-2.524e-03	5.662e-04	8.251e-06	3	3610	0	-2.220e-03	4.105e-04	6.398e-08	16.7	9	9114	TRUE	-5.272e-03	1.433e-03	2.343e-04	64.05	8	6825	True	False
cg24694018	1	145457621	NBPF20	0	Promoter_Associated		II	II	-1.674e-03	2.594e-04	1.093e-10	80.79	False	-1.308e-03	3.051e-04	1.818e-05	13	10892	0	-2.630e-03	4.928e-04	9.456e-08	3	3610	0	-1.251e-03	3.141e-04	6.854e-05	0	10	9809	TRUE	-4.381e-03	1.162e-03	1.619e-04	0	8	6826	True	False
cg12126344	1	12207564	TNFRSF8	3300			I	I	-1.299e-03	2.027e-04	1.472e-10	54.58	False	-1.071e-03	2.546e-04	2.599e-05	13	10808	19	-1.695e-03	3.352e-04	4.251e-07	3	3610	75.3	-1.349e-03	2.658e-04	3.850e-07	70.16	10	9722	TRUE	-3.980e-03	9.537e-04	3.005e-05	0	8	6764	True	False
cg25953130	10	63753550	ARID5B	0			II	II	-3.506e-03	5.520e-04	2.139e-10	35.26	False	-3.066e-03	6.554e-04	2.884e-06	13	10888	23.48	-4.577e-03	1.024e-03	7.796e-06	3	3610	24.86	-3.441e-03	6.895e-04	6.012e-07	0	10	9798	TRUE	-8.921e-03	2.499e-03	3.565e-04	26.19	8	6819	True	False
cg04389058	3	57041402	ARHGEF3	0	Unclassified_Cell_type_specific		II	II	-1.925e-03	3.077e-04	3.921e-10	56.2	False	-1.610e-03	3.717e-04	1.482e-05	13	10867	50.73	-2.611e-03	5.483e-04	1.919e-06	3	3610	33.5	-1.785e-03	3.798e-04	2.605e-06	67.82	10	9795	TRUE	-7.312e-03	1.433e-03	3.383e-07	2.62	8	6818	True	False
cg03149958	6	36326677	ETV7	0	Unclassified_Cell_type_specific		II	II	-1.979e-03	3.180e-04	4.895e-10	0	False	-2.047e-03	3.998e-04	3.031e-07	13	10893	28.77	-1.861e-03	5.249e-04	3.922e-04	3	3610	53.56	-2.358e-03	4.212e-04	2.161e-08	0	10	9806	TRUE	-8.100e-03	1.573e-03	2.626e-07	22.95	8	6825	True	True
cg16736826	1	41951512	EDN2	1158			II	II	-1.252e-03	2.019e-04	5.585e-10	0	False	-1.253e-03	2.435e-04	2.658e-07	13	10889	6.49	-1.249e-03	3.608e-04	5.383e-04	3	3610	64.46	-1.444e-03	2.592e-04	2.538e-08	65.86	10	9800	TRUE	-3.939e-03	8.930e-04	1.031e-05	0	8	6820	True	False
cg02716826	9	33447032	AQP3	0			II	II	-1.766e-03	2.891e-04	1.001e-09	0	False	-1.701e-03	3.450e-04	8.251e-07	13	10879	34.18	-1.921e-03	5.298e-04	2.881e-04	3	3610	54.28	-1.766e-03	3.553e-04	6.636e-07	77.78	10	9795	TRUE	-5.128e-03	1.285e-03	6.618e-05	7.66	8	6816	True	False
cg04608933	11	2554801	KCNQ1	0			I	I	-1.510e-03	2.476e-04	1.076e-09	77.9	False	-1.144e-03	3.013e-04	1.461e-04	13	10883	16.19	-2.269e-03	4.343e-04	1.756e-07	3	3610	64.59	-1.292e-03	3.176e-04	4.768e-05	87.46	10	9794	TRUE	-4.363e-03	1.114e-03	9.054e-05	57.14	8	6816	True	False
cg05135521	2	161188335	RBMS1	0			II	II	-3.145e-03	5.194e-04	1.399e-09	45.92	False	-2.737e-03	6.000e-04	5.082e-06	13	10889	53.47	-4.367e-03	1.038e-03	2.569e-05	3	3610	47.22	-3.473e-03	6.362e-04	4.795e-08	73.69	10	9800	TRUE	-8.174e-03	2.309e-03	4.007e-04	53.58	8	6821	True	False
cg04036920	11	33562503	KIAA1549L	1373			II	II	1.857e-03	3.073e-04	1.492e-09	80.35	False	2.166e-03	3.362e-04	1.192e-10	13	10896	46.69	2.982e-04	7.564e-04	6.934e-01	3	3610	44.69	2.708e-03	3.879e-04	2.930e-12	0	10	9806	TRUE	6.819e-03	1.197e-03	1.232e-08	51.79	8	6824	True	False
cg05673882	5	74862702	POLK	0			II	II	-2.278e-03	3.770e-04	1.513e-09	0	False	-2.210e-03	4.804e-04	4.196e-06	13	10895	37.14	-2.386e-03	6.082e-04	8.719e-05	3	3610	11.41	-2.679e-03	5.289e-04	4.072e-07	0	10	9806	TRUE	-6.312e-03	1.767e-03	3.548e-04	56.48	8	6824	True	False
cg27115863	22	37921640	CARD10	6430			I	I	-1.921e-03	3.181e-04	1.545e-09	0	False	-1.687e-03	4.360e-04	1.089e-04	13	10894	44.05	-2.187e-03	4.651e-04	2.567e-06	3	3610	0	-1.787e-03	4.591e-04	9.948e-05	0	10	9806	TRUE	-5.899e-03	1.664e-03	3.927e-04	21.31	8	6826	True	False
cg19266329	1	145456128	NBPF20	0			II	II	-1.868e-03	3.096e-04	1.613e-09	0	False	-1.908e-03	3.673e-04	2.060e-07	13	10889	0	-1.770e-03	5.756e-04	2.102e-03	3	3610	50.03	-2.034e-03	3.863e-04	1.407e-07	0	10	9803	TRUE	-5.834e-03	1.360e-03	1.779e-05	0	8	6822	True	False
cg04433322	17	42346894	SLC4A1	1392			II	II	-1.694e-03	2.826e-04	2.037e-09	0	False	-1.699e-03	3.260e-04	1.868e-07	13	10885	31.7	-1.679e-03	5.668e-04	3.056e-03	3	3610	85.51	-1.894e-03	3.446e-04	3.867e-08	91.01	10	9803	TRUE	-6.160e-03	1.208e-03	3.438e-07	0	8	6825	True	False
cg07626482	19	47289503	SLC1A5	0			II	II	-1.282e-03	2.149e-04	2.386e-09	0	False	-1.406e-03	2.842e-04	7.475e-07	13	10896	0	-1.117e-03	3.282e-04	6.649e-04	3	3610	0	-1.495e-03	3.053e-04	9.712e-07	0	10	9807	TRUE	-4.210e-03	1.070e-03	8.298e-05	11.78	8	6825	True	False
cg22304262	19	47287778	SLC1A5	0	Promoter_Associated		II	II	-1.741e-03	2.922e-04	2.561e-09	12.07	True	-1.991e-03	3.746e-04	1.070e-07	13	10876	45.53	-1.353e-03	4.671e-04	3.782e-03	3	3610	0	-2.322e-03	4.025e-04	7.972e-09	0	10	9790	TRUE	-6.255e-03	1.439e-03	1.375e-05	36.96	8	6813	True	False
cg04772644	6	33165428	RXRB	0	Gene_Associated		II	II	-9.222e-04	1.579e-04	5.202e-09	14.16	False	-1.089e-03	2.208e-04	8.199e-07	13	10869	31.82	-7.479e-04	2.258e-04	9.277e-04	3	3610	0	-1.026e-03	2.365e-04	1.449e-05	0	10	9791	TRUE	-3.529e-03	8.004e-04	1.037e-05	39.85	8	6819	True	False
cg24296397	3	49692537	BSN	0			II	II	1.504e-03	2.594e-04	6.628e-09	78.1	False	1.875e-03	3.121e-04	1.865e-09	13	10894	10.04	6.758e-04	4.665e-04	1.475e-01	3	3610	0	1.790e-03	3.289e-04	5.282e-08	0	10	9805	TRUE	5.438e-03	1.160e-03	2.789e-06	0	8	6825	True	False
cg01971407	11	313624	IFITM1	366			II	II	-1.850e-03	3.195e-04	7.079e-09	0	False	-1.829e-03	3.696e-04	7.480e-07	13	10898	0	-1.912e-03	6.360e-04	2.644e-03	3	3610	0	-1.718e-03	3.906e-04	1.085e-05	0	10	9809	TRUE	-4.913e-03	1.376e-03	3.556e-04	0	8	6826	True	False
cg11095027	11	1297066	TOLLIP	0	Gene_Associated_Cell_type_specific		II	II	1.592e-03	2.757e-04	7.844e-09	0	False	1.713e-03	3.261e-04	1.495e-07	13	10872	0	1.287e-03	5.165e-04	1.273e-02	3	3610	0	1.776e-03	3.459e-04	2.842e-07	0	10	9786	TRUE	5.931e-03	1.196e-03	7.125e-07	0	8	6811	True	False
cg00310412	15	74724918	SEMA7A	0			II	II	-1.504e-03	2.614e-04	8.758e-09	0	False	-1.588e-03	3.289e-04	1.372e-06	12	10216	0	-1.359e-03	4.305e-04	1.600e-03	3	3610	51.06	-1.736e-03	3.361e-04	2.405e-07	69.51	10	9809	TRUE	-5.861e-03	1.244e-03	2.438e-06	0	7	6277	True	False
cg19653417	12	132654924	LINC02361	16355			II	II	-1.967e-03	3.424e-04	9.277e-09	25.94	False	-1.675e-03	4.245e-04	7.904e-05	13	10881	0	-2.510e-03	5.796e-04	1.485e-05	3	3610	0	-1.742e-03	4.323e-04	5.602e-05	63.33	10	9804	TRUE	-4.885e-03	1.635e-03	2.820e-03	0	8	6821	True	False
cg12616487	11	62379063	EML3	0	Promoter_Associated		II	II	-1.159e-03	2.022e-04	1.002e-08	0	False	-1.157e-03	2.340e-04	7.545e-07	14	11438	0	-1.162e-03	4.016e-04	3.820e-03	3	3610	0	-1.377e-03	2.674e-04	2.620e-07	0	10	9794	TRUE	-4.107e-03	8.672e-04	2.178e-06	0	9	7276	True	False
cg22959742	10	13913931	FRMD4A	0			II	II	2.023e-03	3.546e-04	1.161e-08	31.57	True	2.295e-03	4.198e-04	4.606e-08	13	10893	0	1.347e-03	6.622e-04	4.199e-02	3	3610	0	2.375e-03	4.414e-04	7.385e-08	0	10	9804	TRUE	7.464e-03	1.618e-03	3.974e-06	0	8	6825	True	False
cg03935116	12	31476565	FAM60A	0			II	II	-8.840e-04	1.562e-04	1.531e-08	15.98	False	-1.053e-03	2.199e-04	1.683e-06	13	10884	33.51	-7.118e-04	2.221e-04	1.347e-03	3	3610	72.87	-1.232e-03	2.342e-04	1.455e-07	78.72	10	9799	TRUE	-3.520e-03	8.327e-04	2.365e-05	23.5	8	6825	True	False
cg24859433	6	30720203	IER3	7876			II	II	-1.007e-03	1.790e-04	1.843e-08	76.97	True	-1.390e-03	2.564e-04	5.970e-08	13	10875	30.99	-6.433e-04	2.500e-04	1.007e-02	3	3610	47.27	-1.553e-03	2.745e-04	1.532e-08	50.9	10	9790	TRUE	-5.432e-03	1.041e-03	1.804e-07	7.62	8	6820	True	False
cg18468088	6	35490818	TULP1	10103	Unclassified		I	I	-1.455e-03	2.625e-04	2.966e-08	0	False	-1.574e-03	3.514e-04	7.488e-06	13	10888	1.01	-1.305e-03	3.947e-04	9.484e-04	3	3610	38.28	-1.540e-03	3.744e-04	3.900e-05	0	10	9800	TRUE	-5.411e-03	1.381e-03	8.877e-05	0	8	6821	True	False
cg06970472	4	40910981	APBB2	0	Unclassified		I	I	-1.244e-03	2.246e-04	3.040e-08	0	False	-1.272e-03	3.361e-04	1.540e-04	13	10892	0	-1.221e-03	3.018e-04	5.204e-05	3	3610	25.5	-1.352e-03	3.505e-04	1.150e-04	0	10	9802	TRUE	-3.611e-03	1.251e-03	3.906e-03	0	8	6820	True	False
cg03636183	19	17000585	F2RL3	0			II	II	-2.301e-03	4.182e-04	3.767e-08	52.67	False	-2.770e-03	5.282e-04	1.577e-07	14	11450	23.02	-1.513e-03	6.844e-04	2.707e-02	3	3610	0	-3.216e-03	5.683e-04	1.524e-08	0	10	9801	TRUE	-6.650e-03	2.016e-03	9.703e-04	51.1	9	7275	True	False
cg08099136	6	32811251	PSMB8	0			II	II	-2.030e-03	3.695e-04	3.941e-08	0	False	-2.183e-03	4.402e-04	7.083e-07	13	10872	0	-1.664e-03	6.797e-04	1.434e-02	3	3610	0	-2.321e-03	4.703e-04	8.013e-07	0	10	9786	TRUE	-6.075e-03	1.611e-03	1.620e-04	7.64	8	6811	True	False
cg17944885	19	12225735	ZNF788	168			II	II	1.157e-03	2.108e-04	4.083e-08	0	False	1.069e-03	3.017e-04	3.970e-04	13	10893	16.25	1.241e-03	2.947e-04	2.545e-05	3	3610	61.7	1.349e-03	3.754e-04	3.271e-04	59.07	10	9803	TRUE	1.707e-03	1.053e-03	1.051e-01	32.42	8	6822	True	False
cg10589813	20	48809978	CEBPB	751	NonGene_Associated		II	II	-1.478e-03	2.697e-04	4.234e-08	0	False	-1.359e-03	3.276e-04	3.341e-05	13	10889	41.39	-1.729e-03	4.751e-04	2.747e-04	3	3610	0	-1.572e-03	3.506e-04	7.336e-06	0	10	9800	TRUE	-4.655e-03	1.218e-03	1.326e-04	28.31	8	6821	True	False
cg21550372	14	100908908	WDR25	0			II	II	-1.515e-03	2.780e-04	5.079e-08	0	False	-1.363e-03	3.353e-04	4.781e-05	13	10886	0	-1.847e-03	4.972e-04	2.028e-04	3	3610	0	-1.606e-03	3.594e-04	7.825e-06	0	10	9796	TRUE	-4.313e-03	1.276e-03	7.263e-04	15.57	8	6818	True	False
cg17840178	6	30709803	FLOT1	0	Promoter_Associated		II	II	-1.172e-03	2.155e-04	5.341e-08	0	False	-1.035e-03	2.885e-04	3.334e-04	13	10890	9.9	-1.345e-03	3.241e-04	3.316e-05	3	3610	0	-1.081e-03	3.076e-04	4.405e-04	14.57	10	9802	TRUE	-2.962e-03	1.066e-03	5.476e-03	42.57	8	6825	True	False
cg21325715	17	80297128	SECTM1	5207			II	II	-1.457e-03	2.684e-04	5.638e-08	0	False	-1.487e-03	3.233e-04	4.268e-06	13	10889	26.3	-1.393e-03	4.814e-04	3.815e-03	3	3610	67.71	-1.663e-03	3.462e-04	1.557e-06	25.51	10	9801	TRUE	-4.583e-03	1.180e-03	1.032e-04	12.63	8	6823	True	False
cg05575921	5	373378	AHRR	0			I	I	-2.969e-03	5.518e-04	7.397e-08	71.61	False	-3.702e-03	6.760e-04	4.326e-08	13	10880	52.18	-1.506e-03	9.554e-04	1.151e-01	3	3610	61.81	-5.444e-03	7.570e-04	6.376e-13	43.51	10	9800	TRUE	-1.337e-02	2.578e-03	2.158e-07	57	8	6824	True	True
cg23842572	17	17030253	MPRIP	0			I	I	1.374e-03	2.555e-04	7.492e-08	0	False	1.552e-03	3.246e-04	1.732e-06	13	10882	0	1.085e-03	4.144e-04	8.857e-03	3	3610	52.42	1.596e-03	3.361e-04	2.060e-06	0	10	9795	TRUE	5.480e-03	1.221e-03	7.206e-06	0	8	6815	True	False
cg21099148	17	36611691	ARHGAP23	0		rs12452522: dist=22bp; MAF=0.484824	II	II	-1.328e-03	2.474e-04	7.900e-08	0	False	-1.172e-03	3.093e-04	1.505e-04	12	10204	0	-1.605e-03	4.121e-04	9.824e-05	3	3610	3.86	-1.360e-03	3.170e-04	1.783e-05	0	10	9799	TRUE	-5.121e-03	1.213e-03	2.443e-05	0	7	6274	True	False
cg01940273	2	233284934	ALPPL2	9510			II	II	-2.076e-03	3.874e-04	8.336e-08	0	False	-2.139e-03	4.877e-04	1.154e-05	12	10217	43.44	-1.969e-03	6.378e-04	2.018e-03	3	3610	58.35	-2.771e-03	5.119e-04	6.206e-08	67.07	10	9808	TRUE	-7.937e-03	1.824e-03	1.357e-05	0	7	6277	True	False
cg21566642	2	233284661	ALPPL2	9237			I	I	-2.764e-03	5.163e-04	8.680e-08	54.64	False	-3.487e-03	7.100e-04	9.035e-07	12	10191	21.78	-1.951e-03	7.523e-04	9.485e-03	3	3610	8.69	-4.401e-03	7.732e-04	1.251e-08	0	9	9101	TRUE	-1.089e-02	2.601e-03	2.819e-05	13.74	8	6812	True	False
cg21815220	1	1150410	TNFRSF4	862	Unclassified_Cell_type_specific	rs35791369: dist=28bp; MAF=0.500000	II	II	-1.103e-03	2.062e-04	9.000e-08	8.17	False	-9.629e-04	2.458e-04	8.978e-05	13	10890	0	-1.434e-03	3.789e-04	1.537e-04	3	3610	66.32	-1.149e-03	2.613e-04	1.099e-05	83.09	10	9802	TRUE	-3.295e-03	9.144e-04	3.133e-04	10.6	8	6823	True	False
cg24160243	6	167185027	RPS6KA2	0			II	II	1.995e-03	3.736e-04	9.340e-08	0	False	2.112e-03	4.392e-04	1.521e-06	13	10884	2.7	1.689e-03	7.109e-04	1.754e-02	3	3610	74.91	2.452e-03	4.620e-04	1.114e-07	81.84	10	9798	TRUE	7.064e-03	1.632e-03	1.502e-05	14.14	8	6816	True	False
cg22805381	14	51760188	LINC00519	10840			II	II	-1.770e-03	3.318e-04	9.674e-08	0	False	-1.863e-03	3.895e-04	1.733e-06	13	10892	11.36	-1.523e-03	6.337e-04	1.624e-02	3	3610	0	-2.166e-03	4.132e-04	1.584e-07	0	10	9803	TRUE	-5.366e-03	1.488e-03	3.104e-04	2.94	8	6822	True	False
cg19589396	8	103937374	AZIN1-AS1	0	Unclassified_Cell_type_specific		II	II	-1.827e-03	3.427e-04	9.821e-08	0	False	-2.032e-03	4.119e-04	8.046e-07	13	10857	0	-1.364e-03	6.179e-04	2.729e-02	3	3610	0	-2.392e-03	4.377e-04	4.637e-08	0	10	9770	TRUE	-5.929e-03	1.575e-03	1.671e-04	40.11	8	6795	True	False
cg23635560	2	27473369	SLC30A3	4070	Unclassified		II	II	-1.228e-03	2.318e-04	1.193e-07	53.07	False	-9.984e-04	2.800e-04	3.630e-04	13	10898	0	-1.727e-03	4.135e-04	2.951e-05	3	3610	0	-1.093e-03	2.943e-04	2.025e-04	0	10	9808	TRUE	-3.827e-03	1.066e-03	3.288e-04	0	8	6826	True	False
cg23437216	12	49491879	LMBR1L	0	Unclassified		II	II	-1.075e-03	2.036e-04	1.305e-07	23.87	False	-1.222e-03	2.408e-04	3.869e-07	13	10893	0	-7.049e-04	3.815e-04	6.463e-02	3	3610	36.19	-1.240e-03	2.510e-04	7.762e-07	0	10	9804	TRUE	-4.113e-03	8.806e-04	2.998e-06	0	8	6824	True	False
cg14849578	12	125282480	SCARB1	0			II	II	1.537e-03	2.914e-04	1.337e-07	0	False	1.544e-03	3.596e-04	1.766e-05	13	10897	0	1.523e-03	4.971e-04	2.186e-03	3	3610	0	1.646e-03	3.733e-04	1.034e-05	0	10	9808	TRUE	5.551e-03	1.411e-03	8.357e-05	0	8	6825	True	False
cg16708465	13	95933097	ABCC4	0			II	II	-1.565e-03	2.974e-04	1.409e-07	0	False	-1.345e-03	3.722e-04	3.034e-04	13	10888	54.28	-1.955e-03	4.945e-04	7.681e-05	3	3610	0	-1.633e-03	4.013e-04	4.723e-05	0	10	9798	TRUE	-5.505e-03	1.426e-03	1.134e-04	35.64	8	6818	True	True
cg02402368	8	6420726	MCPH1	0	Unclassified_Cell_type_specific		II	II	-2.534e-03	4.837e-04	1.607e-07	0	False	-2.576e-03	6.152e-04	2.815e-05	12	10210	21.74	-2.466e-03	7.827e-04	1.626e-03	3	3610	0	-2.893e-03	6.280e-04	4.079e-06	0	10	9801	TRUE	-7.877e-03	2.344e-03	7.774e-04	10.56	7	6272	True	False
cg08101174	10	104196541	MIR146B	200			II	II	-1.559e-03	2.983e-04	1.741e-07	0	False	-1.465e-03	3.680e-04	6.852e-05	13	10885	28.06	-1.738e-03	5.095e-04	6.460e-04	3	3610	36.24	-1.805e-03	3.944e-04	4.747e-06	59.24	10	9796	TRUE	-3.508e-03	1.397e-03	1.204e-02	27.5	8	6817	True	False
cg21393163	1	12217629	MIR7846	9370	Unclassified_Cell_type_specific		II	II	-8.709e-04	1.667e-04	1.741e-07	0	False	-9.263e-04	2.632e-04	4.319e-04	13	10882	26.85	-8.338e-04	2.154e-04	1.083e-04	3	3610	0	-1.083e-03	2.845e-04	1.398e-04	0	10	9795	TRUE	-2.853e-03	9.984e-04	4.267e-03	14.8	8	6820	True	False
cg24807889	1	1135955	TTLL10	2642	Unclassified		II	II	-1.367e-03	2.621e-04	1.832e-07	82.54	False	-9.426e-04	3.164e-04	2.889e-03	13	10892	0	-2.294e-03	4.677e-04	9.373e-07	3	3610	39.73	-1.060e-03	3.375e-04	1.691e-03	71.52	10	9803	TRUE	-3.103e-03	1.198e-03	9.575e-03	0	8	6821	True	False
cg27241845	2	233250370	ECEL1P2	89			II	II	-1.906e-03	3.659e-04	1.888e-07	73.61	False	-2.381e-03	4.396e-04	6.118e-08	13	10896	36.45	-8.370e-04	6.600e-04	2.048e-01	3	3610	58.73	-2.936e-03	4.720e-04	4.956e-10	58.79	10	9807	TRUE	-8.395e-03	1.672e-03	5.107e-07	49.97	8	6826	True	False
cg19940644	1	12112386	TNFRSF8	11047	Unclassified_Cell_type_specific		II	II	-2.341e-03	4.495e-04	1.895e-07	0	False	-2.295e-03	5.371e-04	1.922e-05	13	10894	16.96	-2.450e-03	8.212e-04	2.857e-03	3	3610	0	-2.664e-03	5.838e-04	5.033e-06	0	10	9806	TRUE	-5.229e-03	1.957e-03	7.531e-03	61.32	8	6824	True	False
cg04080291	3	57679146	LOC101929159	0	Promoter_Associated		I	I	-2.298e-03	4.423e-04	2.026e-07	0	False	-2.431e-03	4.906e-04	7.258e-07	10	6320	52.07	-1.725e-03	1.022e-03	9.134e-02	2	1286	0	-2.660e-03	5.243e-04	3.920e-07	0	8	5913	TRUE	NA	NA	NA					False
cg20595453	6	33219392	HCG25	0			II	II	-1.450e-03	2.795e-04	2.111e-07	71.4	False	-1.103e-03	3.356e-04	1.018e-03	13	10893	47.24	-2.236e-03	5.047e-04	9.395e-06	3	3610	0	-1.303e-03	3.561e-04	2.539e-04	11.49	10	9804	TRUE	-4.705e-03	1.274e-03	2.200e-04	15.56	8	6822	True	False
cg06690548	4	139162808	SLC7A11	0			II	II	-1.127e-03	2.173e-04	2.153e-07	0	False	-1.195e-03	3.250e-04	2.371e-04	14	11402	43.37	-1.072e-03	2.923e-04	2.440e-04	3	3610	36.79	-1.652e-03	5.043e-04	1.055e-03	13.17	10	9756	TRUE	-5.619e-03	1.385e-03	4.968e-05	61.29	9	7273	True	False
cg07884764	11	64107517	CCDC88B	172	Promoter_Associated	rs479777: dist=42bp; MAF=0.218450	II	II	1.281e-03	2.473e-04	2.206e-07	0	False	1.193e-03	3.162e-04	1.606e-04	13	10890	25.91	1.419e-03	3.966e-04	3.472e-04	3	3610	0	1.022e-03	3.411e-04	2.741e-03	23.83	10	9803	TRUE	4.205e-03	1.203e-03	4.759e-04	12.48	8	6826	True	False
cg16049283	1	6419606	ACOT7	0	Promoter_Associated	rs72858400: dist=1bp; MAF=0.101837	I	I	-2.213e-03	4.287e-04	2.434e-07	0	False	-2.278e-03	5.613e-04	4.940e-05	13	10894	0	-2.123e-03	6.642e-04	1.394e-03	3	3610	0	-2.473e-03	5.821e-04	2.148e-05	35.41	10	9808	TRUE	-5.127e-03	2.123e-03	1.574e-02	0	8	6825	True	False
cg14480266	11	23134523	CCDC179	252551			II	II	-1.548e-03	3.003e-04	2.538e-07	0	False	-1.624e-03	3.873e-04	2.758e-05	13	10864	52.17	-1.434e-03	4.756e-04	2.569e-03	3	3610	0	-1.959e-03	4.129e-04	2.107e-06	16.59	10	9776	TRUE	-6.017e-03	1.516e-03	7.258e-05	2.91	8	6802	True	False
cg00921350	16	50701499	SNX20	0	Promoter_Associated		II	II	-1.303e-03	2.529e-04	2.549e-07	0	False	-1.226e-03	3.024e-04	5.014e-05	13	10881	0.17	-1.483e-03	4.612e-04	1.303e-03	3	3610	62.73	-1.307e-03	3.153e-04	3.408e-05	80.95	10	9796	TRUE	-3.766e-03	1.125e-03	8.107e-04	7.3	8	6818	True	False
cg00159243	12	109023799	SELPLG	0	Promoter_Associated		I	I	-1.367e-03	2.654e-04	2.604e-07	0	False	-1.438e-03	3.496e-04	3.924e-05	13	10888	0	-1.271e-03	4.077e-04	1.831e-03	3	3610	82.13	-1.468e-03	3.699e-04	7.195e-05	0	10	9799	TRUE	-3.632e-03	1.306e-03	5.440e-03	0	8	6819	True	False
cg04908961	13	92003278	MIR17HG	0			II	II	-1.189e-03	2.316e-04	2.838e-07	0	False	-1.275e-03	2.613e-04	1.062e-06	13	10890	0	-8.735e-04	5.001e-04	8.073e-02	3	3610	0	-1.294e-03	2.818e-04	4.409e-06	53.38	10	9802	TRUE	-3.127e-03	9.677e-04	1.231e-03	0	8	6826	True	False
cg14472551	11	33563060	KIAA1549L	816			II	II	1.600e-03	3.123e-04	2.982e-07	0	False	1.795e-03	3.695e-04	1.189e-06	13	10882	14.55	1.114e-03	5.842e-04	5.653e-02	3	3610	43.41	1.841e-03	4.019e-04	4.618e-06	39.23	10	9795	TRUE	5.712e-03	1.316e-03	1.426e-05	23.19	8	6820	True	False
cg06484123	19	53107200	ZNF137P	3795			II	II	2.828e-03	5.528e-04	3.129e-07	0	False	2.785e-03	6.800e-04	4.219e-05	13	10896	0	2.913e-03	9.496e-04	2.158e-03	3	3610	0	2.877e-03	7.173e-04	6.052e-05	0	10	9806	TRUE	1.078e-02	2.693e-03	6.295e-05	0	8	6825	True	False
cg23534245	20	6751435	BMP2	0			II	II	-1.643e-03	3.211e-04	3.134e-07	0	False	-1.568e-03	3.941e-04	6.919e-05	13	10883	15.23	-1.789e-03	5.539e-04	1.234e-03	3	3610	68.69	-2.006e-03	4.344e-04	3.867e-06	74.75	10	9796	TRUE	-4.450e-03	1.496e-03	2.930e-03	32.79	8	6817	True	False
cg09182189	1	1709203	NADK	0	Promoter_Associated		II	II	-1.064e-03	2.083e-04	3.234e-07	63.79	False	-7.945e-04	2.641e-04	2.625e-03	13	10889	0	-1.508e-03	3.389e-04	8.531e-06	3	3610	0	-7.447e-04	2.829e-04	8.487e-03	40.22	10	9804	TRUE	-3.724e-03	9.731e-04	1.297e-04	0	8	6825	True	False
cg07922154	14	68087339	ARG2	0			II	II	-1.499e-03	2.936e-04	3.300e-07	0	False	-1.395e-03	3.499e-04	6.735e-05	13	10896	43.96	-1.748e-03	5.398e-04	1.204e-03	3	3610	17.84	-1.505e-03	3.622e-04	3.258e-05	45.38	10	9807	TRUE	-3.094e-03	1.307e-03	1.788e-02	24.41	8	6826	True	False
cg07573985	6	33386467	CUTA	402	Promoter_Associated		II	II	-1.265e-03	2.480e-04	3.361e-07	0	False	-1.182e-03	3.074e-04	1.199e-04	13	10845	23.79	-1.420e-03	4.198e-04	7.172e-04	3	3610	0	-1.437e-03	3.251e-04	9.801e-06	0	10	9758	TRUE	-3.749e-03	1.135e-03	9.610e-04	0	8	6786	True	False
cg20813374	6	35657180	FKBP5	0	Promoter_Associated		II	II	-1.504e-03	2.960e-04	3.790e-07	0	False	-1.413e-03	3.314e-04	2.028e-05	13	10886	0	-1.863e-03	6.584e-04	4.653e-03	3	3610	65.91	-1.656e-03	3.579e-04	3.681e-06	68.55	10	9800	TRUE	-3.765e-03	1.222e-03	2.056e-03	23.11	8	6824	True	False
cg07589968	20	43729910	KCNS1	157			II	II	-9.947e-04	1.962e-04	3.990e-07	82.27	False	-6.863e-04	2.353e-04	3.542e-03	13	10892	27.12	-1.699e-03	3.555e-04	1.765e-06	3	3610	33.08	-6.640e-04	2.480e-04	7.406e-03	66.31	10	9808	TRUE	-2.163e-03	8.680e-04	1.270e-02	0	8	6826	True	True
cg20010135	16	30996822	HSD3B7	0	Gene_Associated	rs12443808: dist=49bp; MAF=0.403155 rs12443627: dist=50bp; MAF=0.498003	II	II	-1.927e-03	3.805e-04	4.099e-07	0	False	-1.816e-03	4.753e-04	1.328e-04	12	10202	0	-2.126e-03	6.352e-04	8.190e-04	3	3610	51.16	-2.227e-03	5.014e-04	8.886e-06	69.54	9	9113	TRUE	-7.229e-03	1.795e-03	5.637e-05	33.85	8	6824	True	True
cg19935065	10	98062687	DNTT	1397			II	II	2.124e-03	4.199e-04	4.208e-07	0	False	2.250e-03	5.163e-04	1.312e-05	13	10894	0	1.878e-03	7.215e-04	9.223e-03	3	3610	0	2.161e-03	5.450e-04	7.315e-05	0	10	9805	TRUE	7.530e-03	1.967e-03	1.293e-04	0	8	6824	True	False
cg06285727	11	72524028	ATG16L2	1422	Promoter_Associated		II	II	-7.841e-04	1.552e-04	4.352e-07	35.99	False	-5.928e-04	2.179e-04	6.527e-03	13	10893	22.47	-9.808e-04	2.210e-04	9.083e-06	3	3610	69.07	-6.743e-04	2.401e-04	4.978e-03	0	10	9806	TRUE	-1.746e-03	7.677e-04	2.297e-02	0	8	6825	True	False
cg01538305	14	100658948	DEGS2	32936	Promoter_Associated	rs111515417: dist=27bp; MAF=0.500000	I	I	-1.465e-03	2.905e-04	4.578e-07	23.93	False	-1.196e-03	3.731e-04	1.343e-03	13	10890	0.76	-1.878e-03	4.628e-04	4.953e-05	3	3610	0	-1.546e-03	3.949e-04	9.081e-05	0	10	9803	TRUE	-3.408e-03	1.392e-03	1.438e-02	24.82	8	6821	True	False
cg07711192	12	14426994	ATF7IP	91571			II	II	1.364e-03	2.707e-04	4.696e-07	65.18	False	1.634e-03	3.140e-04	1.965e-07	13	10895	46.73	5.831e-04	5.345e-04	2.753e-01	3	3610	69.13	1.618e-03	3.313e-04	1.050e-06	0	10	9807	TRUE	5.889e-03	1.245e-03	2.244e-06	42.99	8	6825	True	False
cg05637113	5	121307216	SRFBP1	0			II	II	1.039e-03	2.066e-04	4.864e-07	62.7	False	1.189e-03	2.258e-04	1.409e-07	13	10874	30.26	2.738e-04	5.113e-04	5.923e-01	3	3610	0	1.183e-03	2.719e-04	1.354e-05	0	10	9788	TRUE	3.684e-03	8.179e-04	6.676e-06	13.01	8	6812	True	False
cg04881228	2	64557277	MIR4433B	10603	Unclassified		II	II	-1.115e-03	2.230e-04	5.667e-07	5.13	False	-9.591e-04	2.700e-04	3.816e-04	13	10864	0	-1.451e-03	3.955e-04	2.442e-04	3	3610	0	-1.247e-03	2.907e-04	1.794e-05	0	10	9782	TRUE	-2.942e-03	1.018e-03	3.833e-03	0	8	6809	True	False
cg09191173	11	108090159	NPAT	0			II	II	-1.998e-03	4.002e-04	5.968e-07	58.35	False	-2.370e-03	4.668e-04	3.825e-07	13	10891	0	-9.653e-04	7.772e-04	2.142e-01	3	3610	38.71	-2.281e-03	4.762e-04	1.663e-06	0	10	9807	TRUE	-5.943e-03	1.775e-03	8.157e-04	0	8	6825	True	False
cg02628680	6	32015618	TNXB	0	Unclassified		II	II	-1.340e-03	2.686e-04	6.117e-07	79.72	False	-9.241e-04	3.274e-04	4.763e-03	13	10893	0	-2.196e-03	4.699e-04	2.964e-06	3	3610	0	-1.055e-03	3.548e-04	2.947e-03	0	10	9804	TRUE	-3.500e-03	1.221e-03	4.163e-03	7.93	8	6825	True	False
cg08996521	3	50649994	MAPKAPK3	0			II	II	-8.164e-04	1.637e-04	6.129e-07	50.67	False	-1.038e-03	2.257e-04	4.288e-06	14	11440	33.22	-5.709e-04	2.378e-04	1.633e-02	3	3610	58.29	-9.305e-04	2.546e-04	2.579e-04	0	10	9797	TRUE	-3.403e-03	8.423e-04	5.340e-05	27.7	9	7277	True	False
cg12303084	20	45985741	ZMYND8	108	Promoter_Associated		II	II	-1.093e-03	2.193e-04	6.222e-07	0	False	-1.300e-03	3.029e-04	1.786e-05	13	10891	0	-8.654e-04	3.178e-04	6.465e-03	3	3610	0	-1.405e-03	3.239e-04	1.433e-05	0	10	9804	TRUE	-2.542e-03	1.131e-03	2.458e-02	13.85	8	6826	True	False
cg02025971	5	16738318	MYO10	0			I	I	-2.258e-03	4.537e-04	6.427e-07	0	False	-2.421e-03	6.136e-04	7.943e-05	12	9205	14.52	-2.062e-03	6.738e-04	2.213e-03	3	3610	0	-2.771e-03	6.360e-04	1.316e-05	0	9	8115	TRUE	-5.815e-03	2.330e-03	1.259e-02	49.25	7	5503	True	False
cg14977069	20	62367698	LIME1	0	Promoter_Associated		II	II	1.818e-03	3.654e-04	6.485e-07	0	False	1.701e-03	4.372e-04	9.975e-05	13	10877	0	2.090e-03	6.657e-04	1.690e-03	3	3610	0	1.762e-03	4.635e-04	1.433e-04	0	10	9788	TRUE	6.896e-03	1.680e-03	4.039e-05	0	8	6809	True	False
cg10421247	12	120524653	BICDL1	0	Promoter_Associated	rs3852586: dist=34bp; MAF=0.391573	I	I	-9.751e-04	1.960e-04	6.544e-07	40.71	False	-8.267e-04	2.269e-04	2.692e-04	13	10892	0	-1.412e-03	3.892e-04	2.863e-04	3	3610	86.69	-7.526e-04	2.640e-04	4.363e-03	87.6	10	9804	TRUE	-1.641e-03	7.811e-04	3.565e-02	0	8	6825	True	False
cg12006284	11	32449638	WT1	0			II	II	2.384e-03	4.795e-04	6.592e-07	3.82	False	2.756e-03	6.025e-04	4.766e-06	14	11454	38.71	1.742e-03	7.917e-04	2.779e-02	3	3610	43.87	3.372e-03	6.486e-04	2.011e-07	80.48	10	9807	TRUE	7.311e-03	2.229e-03	1.041e-03	32.43	9	7278	True	False
cg23112821	14	100658902	DEGS2	32890	Promoter_Associated		I	I	-1.391e-03	2.807e-04	7.233e-07	0	False	-1.296e-03	3.633e-04	3.592e-04	13	10874	44.99	-1.531e-03	4.422e-04	5.357e-04	3	3610	27.65	-1.738e-03	3.787e-04	4.461e-06	55.95	10	9786	TRUE	-3.667e-03	1.412e-03	9.401e-03	44.26	8	6813	True	False
cg24698211	5	170877540	FGF18	0			I	I	-1.816e-03	3.669e-04	7.444e-07	31.84	False	-2.062e-03	4.192e-04	8.754e-07	13	10890	0	-1.012e-03	7.586e-04	1.822e-01	3	3610	0	-2.381e-03	4.476e-04	1.042e-07	0	10	9803	TRUE	-6.315e-03	1.510e-03	2.904e-05	0	8	6825	True	False
cg12269535	6	43142014	SRF	0	Promoter_Associated		II	II	-1.520e-03	3.073e-04	7.574e-07	0	False	-1.404e-03	3.483e-04	5.528e-05	13	10891	35.7	-1.927e-03	6.531e-04	3.176e-03	3	3610	0	-1.548e-03	3.655e-04	2.273e-05	0	10	9804	TRUE	-5.397e-03	1.290e-03	2.872e-05	58.67	8	6823	True	False
cg00451635	16	10675030	EMP2	457			II	II	-1.167e-03	2.362e-04	7.789e-07	0	False	-1.141e-03	2.871e-04	7.040e-05	14	11445	30.66	-1.222e-03	4.157e-04	3.299e-03	3	3610	76.32	-1.406e-03	3.166e-04	8.987e-06	85.91	10	9798	TRUE	-3.777e-03	1.080e-03	4.667e-04	50.5	9	7268	True	False
cg14994947	1	101448135	SLC30A7	824	Gene_Associated_Cell_type_specific		II	II	-1.416e-03	2.868e-04	7.861e-07	0	False	-1.240e-03	3.372e-04	2.374e-04	13	10897	14.09	-1.879e-03	5.452e-04	5.684e-04	3	3610	18.35	-1.439e-03	3.540e-04	4.781e-05	62.74	10	9807	TRUE	-3.751e-03	1.297e-03	3.812e-03	42.15	8	6824	True	False
cg08250921	16	88111009	BANP	85			II	II	1.637e-03	3.317e-04	7.989e-07	0	False	1.594e-03	4.064e-04	8.758e-05	13	10899	52.51	1.723e-03	5.741e-04	2.690e-03	3	3610	31.82	1.695e-03	4.207e-04	5.607e-05	49.81	10	9809	TRUE	4.948e-03	1.591e-03	1.873e-03	0	8	6826	True	False
cg02810967	4	17813558	NCAPG	0			II	II	-2.057e-03	4.173e-04	8.194e-07	0	False	-1.856e-03	4.776e-04	1.021e-04	13	10884	7.73	-2.708e-03	8.578e-04	1.593e-03	3	3610	0	-2.230e-03	5.117e-04	1.315e-05	0	10	9795	TRUE	-6.438e-03	1.761e-03	2.561e-04	22.47	8	6821	True	False
cg10917602	16	30996630	HSD3B7	0	Gene_Associated		II	II	-1.956e-03	3.966e-04	8.209e-07	0	False	-1.722e-03	4.974e-04	5.360e-04	14	11445	0	-2.364e-03	6.573e-04	3.237e-04	3	3610	57.82	-2.289e-03	5.476e-04	2.909e-05	77.6	10	9803	TRUE	-7.342e-03	1.938e-03	1.513e-04	0	9	7278	True	False
cg24707889	21	46341304	ITGB2	0	Promoter_Associated		II	II	1.615e-03	3.276e-04	8.252e-07	28.04	False	1.389e-03	3.793e-04	2.495e-04	13	10894	0	2.276e-03	6.497e-04	4.597e-04	3	3610	78.82	1.776e-03	4.167e-04	2.019e-05	87.69	10	9808	TRUE	3.996e-03	1.392e-03	4.093e-03	8.9	8	6826	True	False
cg12394289	6	31856706	EHMT2	0	Unclassified		II	II	-1.688e-03	3.425e-04	8.344e-07	0	False	-1.812e-03	3.956e-04	4.645e-06	13	10878	0	-1.315e-03	6.845e-04	5.465e-02	3	3610	27.78	-2.186e-03	4.180e-04	1.707e-07	41.23	10	9792	TRUE	-4.561e-03	1.471e-03	1.933e-03	0	8	6822	True	False
cg14901243	19	13951845	MIR23A	4372	Promoter_Associated		II	II	-1.704e-03	3.461e-04	8.438e-07	0	False	-1.602e-03	3.963e-04	5.293e-05	13	10893	23.12	-2.034e-03	7.103e-04	4.197e-03	3	3610	53.85	-1.879e-03	4.090e-04	4.334e-06	47.62	10	9803	TRUE	-4.189e-03	1.457e-03	4.037e-03	53.23	8	6822	True	False
cg15871086	18	56526595	ZNF532	3236			II	II	-1.139e-03	2.314e-04	8.440e-07	0	False	-1.177e-03	2.943e-04	6.410e-05	13	10892	22.33	-1.080e-03	3.743e-04	3.924e-03	3	3610	74.96	-1.474e-03	3.093e-04	1.900e-06	84.31	10	9804	TRUE	-4.192e-03	1.135e-03	2.209e-04	0	8	6824	True	False
cg22407942	7	22894828	SNHG26	0	Promoter_Associated		II	II	-1.761e-03	3.576e-04	8.507e-07	0	False	-1.807e-03	4.825e-04	1.797e-04	13	10896	0	-1.704e-03	5.328e-04	1.383e-03	3	3610	0	-1.811e-03	5.233e-04	5.370e-04	19.24	10	9807	TRUE	-4.514e-03	1.793e-03	1.179e-02	27.79	8	6826	True	False
cg15789723	6	30510662	GNL1	0	Promoter_Associated		II	II	-9.220e-04	1.877e-04	9.053e-07	0	False	-8.958e-04	2.240e-04	6.364e-05	13	10890	50.8	-9.838e-04	3.441e-04	4.248e-03	3	3610	0	-1.074e-03	2.387e-04	6.780e-06	44.53	10	9802	TRUE	-3.372e-03	8.690e-04	1.044e-04	30.61	8	6826	True	False
cg02583484	12	54677008	HNRNPA1	0	Unclassified_Cell_type_specific		II	II	-1.395e-03	2.844e-04	9.372e-07	0	False	-1.554e-03	3.533e-04	1.090e-05	13	10895	9.17	-1.102e-03	4.792e-04	2.153e-02	3	3610	0	-1.825e-03	3.753e-04	1.155e-06	0	10	9805	TRUE	-5.051e-03	1.318e-03	1.261e-04	43.18	8	6824	True	False
cg05007163	22	39266069	CBX6	0	Gene_Associated		II	II	-9.980e-04	2.036e-04	9.476e-07	0	False	-9.630e-04	2.271e-04	2.232e-05	13	10889	0	-1.141e-03	4.593e-04	1.298e-02	3	3610	81.15	-1.181e-03	2.409e-04	9.533e-07	68.93	10	9802	TRUE	-2.769e-03	8.303e-04	8.528e-04	0	8	6820	True	False
cg24437104	1	227951794	SNAP47	0	Promoter_Associated		II	II	-8.364e-04	1.707e-04	9.559e-07	4.4	False	-7.349e-04	1.974e-04	1.977e-04	13	10880	37.82	-1.137e-03	3.395e-04	8.143e-04	3	3610	4.72	-8.405e-04	2.127e-04	7.793e-05	0	10	9799	TRUE	-1.591e-03	7.048e-04	2.398e-02	18.4	8	6825	True	False
cg14975410	3	171180070	TNIK	1873	Unclassified		II	II	-2.205e-03	4.500e-04	9.611e-07	50.18	False	-1.779e-03	5.413e-04	1.015e-03	13	10896	0	-3.159e-03	8.100e-04	9.612e-05	3	3610	0	-1.766e-03	5.714e-04	1.993e-03	0	10	9806	TRUE	-4.315e-03	2.047e-03	3.506e-02	0	8	6825	True	False
cg10508317	17	76355146	SOCS3	0			II	II	-7.641e-04	1.560e-04	9.622e-07	0	False	-6.647e-04	2.431e-04	6.242e-03	13	10865	27.2	-8.336e-04	2.033e-04	4.138e-05	3	3610	12.29	-7.367e-04	2.666e-04	5.724e-03	0	10	9792	TRUE	-3.081e-03	9.266e-04	8.830e-04	0	8	6825	True	False
cg01015663	1	23729692	TCEA3	0			II	II	-1.537e-03	3.144e-04	1.007e-06	0	False	-1.476e-03	3.634e-04	4.845e-05	13	10894	6.27	-1.719e-03	6.268e-04	6.106e-03	3	3610	48.54	-1.479e-03	3.843e-04	1.189e-04	26.5	10	9807	TRUE	-4.268e-03	1.351e-03	1.580e-03	28.93	8	6826	True	False
cg18901355	8	21910989	DMTN	0			II	II	-1.088e-03	2.226e-04	1.021e-06	0	False	-9.799e-04	2.691e-04	2.712e-04	13	10884	10.89	-1.323e-03	3.964e-04	8.435e-04	3	3610	4.63	-1.288e-03	2.856e-04	6.466e-06	50.61	10	9799	TRUE	-3.259e-03	1.002e-03	1.139e-03	0	8	6825	True	False
cg05237436	5	138533428	SIL1	0	Promoter_Associated		II	II	-2.150e-03	4.407e-04	1.065e-06	73.91	False	-1.633e-03	5.139e-04	1.485e-03	13	10893	0	-3.589e-03	8.569e-04	2.809e-05	3	3610	62.09	-1.435e-03	5.371e-04	7.561e-03	54.07	10	9806	TRUE	-3.818e-03	1.895e-03	4.388e-02	0	8	6824	True	False
cg04424621	6	27101941	HIST1H2AG	627			II	II	-8.963e-04	1.839e-04	1.091e-06	0	False	-8.252e-04	2.450e-04	7.551e-04	14	11448	6.37	-9.881e-04	2.783e-04	3.848e-04	3	3610	0	-8.307e-04	2.785e-04	2.863e-03	0	10	9803	TRUE	-1.116e-03	8.830e-04	2.062e-01	36.43	9	7276	True	False
cg07336872	6	150393535	ULBP3	3252	Unclassified_Cell_type_specific		II	II	-1.719e-03	3.532e-04	1.126e-06	0	False	-1.531e-03	4.213e-04	2.803e-04	12	10192	31.29	-2.165e-03	6.476e-04	8.283e-04	3	3610	0	-1.520e-03	4.520e-04	7.753e-04	0	9	9105	TRUE	-4.056e-03	1.538e-03	8.349e-03	39.66	8	6820	True	False
cg06946797	16	11422409	LOC105371083	13256	Unclassified		II	II	-1.308e-03	2.688e-04	1.151e-06	0	False	-1.131e-03	3.673e-04	2.078e-03	13	10885	0	-1.511e-03	3.945e-04	1.277e-04	3	3610	57.98	-1.214e-03	4.183e-04	3.712e-03	0	10	9798	TRUE	-2.720e-03	1.339e-03	4.220e-02	0	8	6820	True	False
cg25325512	6	37142220	PIM1	0			II	II	-1.695e-03	3.491e-04	1.210e-06	69.66	False	-1.356e-03	3.957e-04	6.077e-04	13	10870	36.52	-2.882e-03	7.416e-04	1.017e-04	3	3610	0	-1.292e-03	4.181e-04	1.995e-03	0	10	9781	TRUE	-5.028e-03	1.430e-03	4.379e-04	0	8	6806	True	False
cg01281718	6	71376634	SMAP1	839	Unclassified_Cell_type_specific		II	II	1.289e-03	2.659e-04	1.241e-06	48.94	False	1.587e-03	3.406e-04	3.160e-06	13	10898	0	8.244e-04	4.255e-04	5.267e-02	3	3610	0	1.525e-03	3.554e-04	1.766e-05	0	10	9808	TRUE	4.735e-03	1.354e-03	4.701e-04	0	8	6826	True	False
cg21990700	12	7260776	C1RL	0			II	II	-1.395e-03	2.889e-04	1.378e-06	66.71	False	-9.702e-04	3.788e-04	1.043e-02	13	10848	4.93	-1.985e-03	4.467e-04	8.804e-06	3	3610	0	-1.056e-03	3.954e-04	7.575e-03	0	10	9761	TRUE	-3.621e-03	1.385e-03	8.947e-03	0	8	6792	True	False
cg01431184	16	1921075	MEIOB	0			II	II	-2.251e-03	4.673e-04	1.457e-06	67.4	False	-2.817e-03	5.681e-04	7.113e-07	11	8512	0	-1.067e-03	8.217e-04	1.941e-01	2	3064	0	NA	NA	NA					-9.648e-03	2.105e-03	4.561e-06	0	6	4954	True	False
cg26369418	5	131409352	CSF2	132			II	II	-9.225e-04	1.917e-04	1.500e-06	0	False	-7.699e-04	2.699e-04	4.331e-03	11	9459	0	-1.078e-03	2.725e-04	7.602e-05	3	3610	72.86	-8.723e-04	2.900e-04	2.627e-03	25.41	8	8373	TRUE	-1.873e-03	9.897e-04	5.844e-02	7.21	8	6787	True	False
cg07643930	16	2060265	ZNF598	443			II	II	-6.605e-04	1.378e-04	1.625e-06	0	False	-6.736e-04	1.853e-04	2.772e-04	13	10869	0	-6.444e-04	2.060e-04	1.758e-03	3	3610	59.05	-6.063e-04	2.046e-04	3.042e-03	42.38	10	9789	TRUE	-2.232e-03	6.529e-04	6.288e-04	24.29	8	6825	True	True
cg14380013	12	121146751	UNC119B	1486			II	II	1.175e-03	2.454e-04	1.685e-06	0	False	1.317e-03	3.005e-04	1.166e-05	13	10892	0	8.902e-04	4.254e-04	3.638e-02	3	3610	0	1.473e-03	3.216e-04	4.654e-06	0	10	9802	TRUE	4.095e-03	1.147e-03	3.569e-04	5.45	8	6822	True	False
cg00285394	8	126011954	SQLE	0	Promoter_Associated		II	II	-2.223e-03	4.648e-04	1.738e-06	0	False	-2.339e-03	5.457e-04	1.821e-05	13	10883	34.66	-1.916e-03	8.873e-04	3.084e-02	3	3610	0	-2.331e-03	5.739e-04	4.882e-05	0	10	9798	TRUE	-9.180e-03	2.026e-03	5.899e-06	47.61	8	6817	True	False
cg18363008	17	4675114	TM4SF5	72			II	II	-8.944e-04	1.871e-04	1.745e-06	0	False	-1.005e-03	2.273e-04	9.767e-06	13	10893	36.55	-6.619e-04	3.295e-04	4.455e-02	3	3610	58.6	-1.176e-03	2.423e-04	1.200e-06	0	10	9804	TRUE	-2.719e-03	8.691e-04	1.760e-03	0	8	6825	True	False
cg25362050	17	38470900	RARA	0	Unclassified		II	II	-8.453e-04	1.770e-04	1.778e-06	0	False	-7.800e-04	2.102e-04	2.074e-04	13	10878	32.98	-1.004e-03	3.277e-04	2.183e-03	3	3610	0	-8.533e-04	2.212e-04	1.145e-04	0	10	9790	TRUE	-2.390e-03	8.025e-04	2.897e-03	19.28	8	6813	True	False
cg11660018	11	86510915	PRSS23	0			II	II	-1.563e-03	3.286e-04	1.967e-06	0	False	-1.439e-03	3.962e-04	2.810e-04	13	10895	0	-1.836e-03	5.881e-04	1.795e-03	3	3610	0	-1.784e-03	4.244e-04	2.639e-05	0	10	9806	TRUE	-4.082e-03	1.477e-03	5.716e-03	41.01	8	6824	True	False
cg12596182	12	70082885	BEST3	0			II	II	-1.534e-03	3.226e-04	1.974e-06	0	False	-1.301e-03	4.060e-04	1.358e-03	13	10882	53.66	-1.934e-03	5.313e-04	2.717e-04	3	3610	4.21	-1.499e-03	4.496e-04	8.529e-04	34	10	9794	TRUE	-5.797e-03	1.559e-03	1.999e-04	34.36	8	6817	True	False
cg13823169	9	139776893	TRAF2	4071	Promoter_Associated		II	II	-1.269e-03	2.668e-04	1.974e-06	0	False	-1.221e-03	3.231e-04	1.574e-04	13	10894	21.69	-1.372e-03	4.732e-04	3.735e-03	3	3610	38.95	-1.499e-03	3.438e-04	1.298e-05	61.86	10	9805	TRUE	-3.383e-03	1.189e-03	4.445e-03	45.58	8	6824	True	False
cg25919221	1	9006680	CA6	0	Unclassified_Cell_type_specific		II	II	-1.895e-03	3.986e-04	1.984e-06	0	False	-1.855e-03	4.492e-04	3.632e-05	14	11456	64.08	-2.043e-03	8.637e-04	1.803e-02	3	3610	28.69	-1.681e-03	4.997e-04	7.687e-04	11.3	10	9807	TRUE	-5.837e-03	1.651e-03	4.087e-04	52.8	9	7278	True	False
cg12800915	9	100952629	CORO2A	0			II	II	-8.604e-04	1.812e-04	2.052e-06	0	False	-8.698e-04	2.230e-04	9.623e-05	13	10892	5.2	-8.421e-04	3.108e-04	6.738e-03	3	3610	0	-1.038e-03	2.423e-04	1.816e-05	0	10	9806	TRUE	-3.124e-03	8.194e-04	1.374e-04	28.79	8	6826	True	False
cg03314569	1	32041732	TINAGL1	353	Unclassified_Cell_type_specific		II	II	-1.198e-03	2.522e-04	2.057e-06	0	False	-1.308e-03	3.068e-04	2.007e-05	13	10893	11.65	-9.668e-04	4.432e-04	2.913e-02	3	3610	76.38	-1.555e-03	3.236e-04	1.547e-06	52.6	10	9806	TRUE	-4.375e-03	1.160e-03	1.629e-04	24.01	8	6825	True	False
cg23683800	10	115086103	TCF7L2	158667			II	II	-6.642e-04	1.401e-04	2.123e-06	55.46	False	-4.728e-04	1.896e-04	1.264e-02	13	10850	0	-8.944e-04	2.079e-04	1.693e-05	3	3610	19.52	-4.928e-04	2.154e-04	2.216e-02	34.16	10	9772	TRUE	-1.589e-03	6.364e-04	1.254e-02	0	8	6808	True	False
cg18879828	11	46942432	LRP4	2259	Unclassified		II	II	-1.047e-03	2.209e-04	2.127e-06	0	False	-1.168e-03	2.569e-04	5.432e-06	13	10894	27.77	-7.043e-04	4.329e-04	1.037e-01	3	3610	66.6	-1.295e-03	2.718e-04	1.897e-06	0	10	9806	TRUE	-4.242e-03	9.520e-04	8.381e-06	24.98	8	6826	True	False
cg21429551	7	30635762	GARS	0	Promoter_Associated		II	II	-2.912e-03	6.147e-04	2.165e-06	66.18	False	-2.260e-03	7.224e-04	1.759e-03	13	10895	0	-4.625e-03	1.170e-03	7.764e-05	3	3610	0	-2.587e-03	7.716e-04	8.001e-04	0	10	9806	TRUE	-3.868e-03	2.725e-03	1.558e-01	0	8	6825	True	False
cg27589809	3	50650410	MAPKAPK3	0			II	II	-1.426e-03	3.012e-04	2.177e-06	0	False	-1.443e-03	3.628e-04	6.937e-05	13	10891	0	-1.389e-03	5.403e-04	1.014e-02	3	3610	79.95	-1.670e-03	3.795e-04	1.085e-05	58.98	10	9803	TRUE	-5.812e-03	1.384e-03	2.657e-05	0	8	6822	True	False
cg09578353	1	10490236	CENPS	0	Promoter_Associated		I	I	-1.722e-03	3.638e-04	2.197e-06	71.54	False	-2.182e-03	4.386e-04	6.561e-07	13	10897	0	-7.098e-04	6.512e-04	2.757e-01	3	3610	0	-2.197e-03	4.530e-04	1.233e-06	0	10	9808	TRUE	-7.078e-03	1.611e-03	1.122e-05	0	8	6826	True	False
cg00252813	12	6642229	NCAPD2	1097	Promoter_Associated		II	II	-8.203e-04	1.733e-04	2.211e-06	70.65	False	-5.700e-04	2.200e-04	9.572e-03	13	10857	46.73	-1.229e-03	2.813e-04	1.242e-05	3	3610	58.16	-7.637e-04	2.475e-04	2.035e-03	0	10	9769	TRUE	-1.836e-03	7.638e-04	1.621e-02	32.97	8	6803	True	False
cg08893087	1	93416982	FAM69A	0	Unclassified		II	II	-2.425e-03	5.125e-04	2.225e-06	10.18	False	-2.079e-03	6.082e-04	6.297e-04	13	10896	34.77	-3.271e-03	9.514e-04	5.867e-04	3	3610	72.46	-2.888e-03	6.518e-04	9.379e-06	86.65	10	9806	TRUE	-4.191e-03	2.308e-03	6.933e-02	38.27	8	6823	True	False
cg03038262	11	315262	IFITM1	0	Unclassified_Cell_type_specific		II	II	-1.494e-03	3.157e-04	2.231e-06	0	False	-1.630e-03	3.545e-04	4.280e-06	13	10889	23.21	-9.721e-04	6.940e-04	1.613e-01	3	3610	0	-1.470e-03	3.689e-04	6.734e-05	0	10	9801	TRUE	-5.173e-03	1.340e-03	1.127e-04	4.38	8	6822	True	False
cg02297838	13	92002454	MIR17HG	0			II	II	-1.100e-03	2.327e-04	2.259e-06	27.64	False	-9.256e-04	2.760e-04	7.986e-04	13	10888	0	-1.529e-03	4.324e-04	4.073e-04	3	3610	72.23	-1.015e-03	3.156e-04	1.305e-03	0	10	9798	TRUE	-2.079e-03	9.623e-04	3.076e-02	7.94	8	6820	True	False
cg21766592	19	47288066	SLC1A5	0	Promoter_Associated		II	II	-8.801e-04	1.862e-04	2.283e-06	0	False	-8.055e-04	2.662e-04	2.477e-03	13	10892	0	-9.516e-04	2.606e-04	2.602e-04	3	3610	53.57	-1.079e-03	2.868e-04	1.673e-04	0	10	9804	TRUE	-2.004e-03	9.727e-04	3.941e-02	0	8	6826	True	False
cg09452027	11	45825483	SLC35C1	139			II	II	-1.336e-03	2.829e-04	2.329e-06	44.93	False	-1.043e-03	3.567e-04	3.451e-03	13	10892	44.26	-1.832e-03	4.644e-04	7.967e-05	3	3610	72.95	-1.410e-03	3.763e-04	1.797e-04	85.64	10	9803	TRUE	-4.274e-03	1.377e-03	1.916e-03	58.61	8	6826	True	False
cg03671075	4	78573680	CXCL13	40692			II	II	-2.636e-03	5.582e-04	2.330e-06	30.05	False	-3.060e-03	6.611e-04	3.691e-06	13	10875	41.32	-1.584e-03	1.042e-03	1.283e-01	2	3064	80.82	NA	NA	NA					-6.404e-03	2.502e-03	1.047e-02	56.19	8	6812	True	False
cg08140114	6	139482238	HECA	0	Promoter_Associated		II	II	1.126e-03	2.386e-04	2.352e-06	0	False	1.062e-03	2.649e-04	6.101e-05	13	10881	0	1.405e-03	5.497e-04	1.062e-02	3	3610	0	1.134e-03	2.877e-04	8.112e-05	0	10	9794	TRUE	3.485e-03	9.772e-04	3.625e-04	0	8	6819	True	False
cg13150925	12	124529439	RFLNA	0			II	II	1.908e-03	4.043e-04	2.371e-06	0	False	2.078e-03	4.927e-04	2.483e-05	13	10893	0	1.558e-03	7.072e-04	2.759e-02	3	3610	64.52	2.242e-03	5.204e-04	1.647e-05	77.17	10	9805	TRUE	6.776e-03	1.885e-03	3.241e-04	0	8	6824	True	False
cg26636312	11	1023573	MUC6	0			I	I	-8.164e-04	1.730e-04	2.386e-06	0	False	-8.669e-04	1.960e-04	9.736e-06	13	10839	0	-6.378e-04	3.686e-04	8.354e-02	3	3610	0	-8.660e-04	2.054e-04	2.487e-05	0	10	9769	TRUE	-3.407e-03	7.517e-04	5.824e-06	19.16	8	6811	True	False
cg03562120	20	43343997	KCNK15-AS1	0			II	II	-9.404e-04	1.995e-04	2.426e-06	0	False	-1.067e-03	2.442e-04	1.255e-05	13	10755	57.4	-6.872e-04	3.458e-04	4.685e-02	3	3610	81.45	-1.404e-03	2.563e-04	4.360e-08	84.11	10	9792	TRUE	-3.479e-03	9.627e-04	3.019e-04	0	8	6723	True	False
cg06298346	5	10565679	ANKRD33B	0			II	II	-1.117e-03	2.371e-04	2.443e-06	88.66	False	-6.175e-04	2.907e-04	3.367e-02	12	10175	0	-2.109e-03	4.095e-04	2.613e-07	3	3610	0	-6.558e-04	3.041e-04	3.106e-02	0	9	9087	TRUE	-1.531e-03	1.038e-03	1.403e-01	34.43	8	6797	True	False
cg08822075	7	26193607	NFE2L3	0			II	II	-2.604e-03	5.530e-04	2.485e-06	58.72	False	-1.896e-03	7.164e-04	8.147e-03	11	8481	23.67	-3.650e-03	8.699e-04	2.726e-05	2	3064	0	NA	NA	NA					-5.513e-03	2.579e-03	3.252e-02	20.13	7	5481	True	False
cg13442016	10	104196339	MIR146B	0			II	II	-1.589e-03	3.374e-04	2.494e-06	72.08	False	-1.091e-03	4.279e-04	1.077e-02	13	10890	0	-2.408e-03	5.488e-04	1.147e-05	3	3610	37.62	-1.422e-03	4.645e-04	2.201e-03	76.82	10	9801	TRUE	-2.726e-03	1.670e-03	1.026e-01	0.03	8	6821	True	False
cg19259111	11	46478214	AMBRA1	0			II	II	1.018e-03	2.163e-04	2.501e-06	76.02	False	1.190e-03	2.321e-04	2.927e-07	13	10894	0	-1.178e-04	5.969e-04	8.435e-01	3	3610	54.83	1.125e-03	2.859e-04	8.348e-05	34.65	10	9804	TRUE	2.867e-03	7.792e-04	2.338e-04	8.41	8	6824	True	False
cg16983541	3	52231347	ALAS1	751	Unclassified		II	II	-9.629e-04	2.045e-04	2.505e-06	68.76	False	-7.177e-04	2.462e-04	3.563e-03	13	10889	9.93	-1.509e-03	3.674e-04	4.004e-05	3	3610	60.6	-9.484e-04	2.625e-04	3.027e-04	0	10	9800	TRUE	-2.093e-03	9.491e-04	2.743e-02	20.28	8	6822	True	False
cg08666707	6	41456441	LINC01276	13740			II	II	-1.065e-03	2.263e-04	2.514e-06	0	False	-1.159e-03	2.736e-04	2.286e-05	13	10878	0	-8.627e-04	4.027e-04	3.214e-02	3	3610	78.45	-1.354e-03	2.878e-04	2.553e-06	80.75	10	9790	TRUE	-4.512e-03	1.053e-03	1.835e-05	0	8	6815	True	False
cg22881435	8	37732086	RAB11FIP1	0			II	II	1.064e-03	2.263e-04	2.573e-06	0	False	9.572e-04	2.619e-04	2.575e-04	12	10202	0	1.378e-03	4.492e-04	2.159e-03	3	3610	55.16	1.071e-03	2.731e-04	8.884e-05	0	9	9114	TRUE	3.115e-03	9.258e-04	7.662e-04	0	8	6825	True	False
cg12516875	22	46463543	PRR34-AS1	9141			II	II	-1.421e-03	3.024e-04	2.596e-06	0	False	-1.322e-03	3.765e-04	4.440e-04	13	10893	66.96	-1.601e-03	5.075e-04	1.608e-03	3	3610	39.76	-1.639e-03	4.104e-04	6.506e-05	68.65	10	9804	TRUE	-5.227e-03	1.504e-03	5.123e-04	65.8	8	6825	True	False
cg03224418	20	62611858	PRPF6	572	Promoter_Associated		II	II	-1.362e-03	2.901e-04	2.665e-06	0	False	-1.522e-03	3.570e-04	2.019e-05	14	11451	0	-1.052e-03	4.979e-04	3.468e-02	3	3610	46.11	-1.934e-03	3.968e-04	1.099e-06	35.73	10	9803	TRUE	-3.892e-03	1.337e-03	3.593e-03	26.8	9	7279	True	False
cg26352795	1	9354739	SPSB1	0		rs11802043: dist=1bp; MAF=0.090455	II	II	-1.116e-03	2.378e-04	2.672e-06	0	False	-1.166e-03	2.764e-04	2.438e-05	13	10862	46.18	-9.737e-04	4.667e-04	3.694e-02	3	3610	48	-1.335e-03	2.782e-04	1.602e-06	18.39	10	9801	TRUE	-3.805e-03	1.038e-03	2.451e-04	5.11	8	6821	True	False
cg00130530	6	35657202	FKBP5	0	Promoter_Associated		II	II	-1.343e-03	2.862e-04	2.699e-06	68.79	False	-1.677e-03	3.417e-04	9.187e-07	13	10879	0	-5.575e-04	5.239e-04	2.873e-01	3	3610	0	-1.854e-03	3.664e-04	4.187e-07	0	10	9793	TRUE	-6.175e-03	1.297e-03	1.941e-06	0	8	6816	True	False
cg02609551	16	87370058	FBXO31	0			II	II	-8.521e-04	1.817e-04	2.727e-06	66.76	False	-7.275e-04	1.954e-04	1.963e-04	13	10875	0	-1.649e-03	4.940e-04	8.440e-04	3	3610	26.4	-7.271e-04	2.007e-04	2.916e-04	14.61	10	9795	TRUE	-2.071e-03	7.488e-04	5.673e-03	37.71	8	6824	True	False
cg05209483	17	7482986	CD68	0	Unclassified_Cell_type_specific		II	II	-8.397e-04	1.790e-04	2.732e-06	73.62	False	-5.847e-04	2.218e-04	8.390e-03	12	10214	1.51	-1.316e-03	3.033e-04	1.422e-05	3	3610	76.95	-6.472e-04	2.498e-04	9.575e-03	0	10	9806	TRUE	-1.252e-03	7.505e-04	9.525e-02	8.36	7	6277	True	False
cg24263283	15	59587546	MYO1E	0			II	II	-1.356e-03	2.894e-04	2.763e-06	0	False	-1.430e-03	3.630e-04	8.138e-05	13	10889	25.61	-1.228e-03	4.793e-04	1.042e-02	3	3610	0	-1.649e-03	3.765e-04	1.181e-05	0	10	9802	TRUE	-5.516e-03	1.439e-03	1.259e-04	12.51	8	6821	True	False
cg14741228	12	31476479	FAM60A	0			II	II	-8.310e-04	1.773e-04	2.772e-06	0	False	-9.530e-04	2.353e-04	5.099e-05	13	10880	27.84	-6.705e-04	2.697e-04	1.292e-02	3	3610	12.81	-1.043e-03	2.494e-04	2.872e-05	0	10	9796	TRUE	-3.014e-03	8.727e-04	5.528e-04	38.52	8	6821	True	False
cg24704287	19	13951481	MIR23A	4008	Promoter_Associated		I	I	-1.451e-03	3.097e-04	2.789e-06	0	False	-1.262e-03	3.720e-04	6.948e-04	13	10899	34.18	-1.878e-03	5.587e-04	7.768e-04	3	3610	30.04	-1.457e-03	4.028e-04	2.970e-04	0	10	9809	TRUE	-3.765e-03	1.365e-03	5.800e-03	51.42	8	6826	True	False
cg00569896	4	204382	ZNF876P	2006			II	II	3.306e-03	7.056e-04	2.800e-06	53.08	False	2.402e-03	9.386e-04	1.050e-02	12	10136	0	4.480e-03	1.070e-03	2.825e-05	3	3610	40.33	3.119e-03	1.040e-03	2.715e-03	75.49	9	9046	TRUE	9.937e-03	3.466e-03	4.139e-03	0	8	6766	True	False
cg11491284	3	141888226	GK5	0			II	II	-6.541e-04	1.397e-04	2.861e-06	86.54	False	-2.948e-04	1.921e-04	1.248e-01	13	10881	30.38	-1.058e-03	2.037e-04	2.052e-07	3	3610	0	-3.410e-04	2.054e-04	9.687e-02	0	10	9795	TRUE	-1.139e-03	7.816e-04	1.452e-01	29.99	8	6823	True	False
cg18651578	20	5844315	C20orf196	0			II	II	1.118e-03	2.389e-04	2.863e-06	62.47	False	1.321e-03	2.694e-04	9.359e-07	13	10894	0	3.707e-04	5.164e-04	4.728e-01	3	3610	26.72	1.258e-03	2.823e-04	8.320e-06	0	10	9805	TRUE	4.248e-03	1.017e-03	2.959e-05	0	8	6824	True	False
cg22042546	1	27050491	ARID1A	0			II	II	1.381e-03	2.952e-04	2.865e-06	64.86	False	1.603e-03	3.231e-04	6.980e-07	13	10883	0	2.621e-04	7.262e-04	7.181e-01	3	3610	15.39	1.589e-03	3.554e-04	7.762e-06	0	10	9803	TRUE	4.967e-03	1.133e-03	1.159e-05	5.38	8	6825	True	False
cg17333042	10	102822201	KAZALD1	0			II	II	-1.172e-03	2.504e-04	2.880e-06	0	False	-1.007e-03	3.110e-04	1.202e-03	13	10876	50.5	-1.476e-03	4.224e-04	4.765e-04	3	3610	0	-1.259e-03	3.321e-04	1.509e-04	0	10	9789	TRUE	-4.244e-03	1.145e-03	2.093e-04	41.95	8	6809	True	False
cg04096767	11	32449450	WT1	0		rs1799933: dist=36bp; MAF=0.130691	II	II	1.995e-03	4.264e-04	2.896e-06	0	False	2.220e-03	5.071e-04	1.204e-05	14	11453	27.56	1.452e-03	7.879e-04	6.526e-02	3	3610	0	2.568e-03	5.408e-04	2.048e-06	62.34	10	9804	TRUE	4.882e-03	1.846e-03	8.173e-03	17.62	9	7276	True	False
cg04973995	10	74057977	DDIT4	22183	Unclassified		II	II	-1.257e-03	2.688e-04	2.896e-06	72.94	False	-8.991e-04	3.270e-04	5.977e-03	13	10890	0	-2.003e-03	4.717e-04	2.182e-05	3	3610	0	-1.091e-03	3.638e-04	2.698e-03	0	10	9804	TRUE	-1.925e-03	1.110e-03	8.297e-02	24.05	8	6824	True	True
cg25165199	13	49107693	RCBTB2	301			II	II	-1.426e-03	3.050e-04	2.935e-06	10.51	False	-1.211e-03	3.668e-04	9.632e-04	14	11453	24.11	-1.909e-03	5.492e-04	5.099e-04	3	3610	61.53	-1.055e-03	3.829e-04	5.844e-03	34.96	10	9804	TRUE	-3.091e-03	1.432e-03	3.085e-02	44.1	9	7275	True	False
cg03725309	1	109757585	SARS	0	Promoter_Associated		II	II	-9.881e-04	2.114e-04	2.956e-06	3.88	False	-1.185e-03	2.860e-04	3.443e-05	13	10886	0	-7.514e-04	3.139e-04	1.668e-02	3	3610	0	-1.242e-03	3.063e-04	4.983e-05	0	10	9798	TRUE	-3.235e-03	1.039e-03	1.853e-03	0	8	6821	True	False
cg22579075	7	94250352	SGCE	0			II	II	-2.338e-03	5.013e-04	3.101e-06	0	False	-2.214e-03	5.651e-04	8.905e-05	13	10893	0	-2.795e-03	1.086e-03	1.007e-02	3	3610	46.21	-2.006e-03	5.910e-04	6.890e-04	63.13	10	9806	TRUE	-7.730e-03	2.157e-03	3.376e-04	0	8	6825	True	False
cg20592734	6	33142317	COL11A2	0			II	II	-1.138e-03	2.441e-04	3.132e-06	0	False	-1.136e-03	2.776e-04	4.280e-05	12	10182	0	-1.144e-03	5.121e-04	2.548e-02	3	3610	12.81	-1.357e-03	2.928e-04	3.562e-06	0	9	9093	TRUE	-3.199e-03	1.001e-03	1.389e-03	0	8	6811	True	False
cg05492306	19	45927594	ERCC1	417	Promoter_Associated	rs3212930: dist=16bp; MAF=0.073482 rs3212929: dist=34bp; MAF=0.061402	II	II	-1.103e-03	2.366e-04	3.148e-06	89.48	False	-6.274e-04	2.825e-04	2.634e-02	13	10896	53.12	-2.222e-03	4.334e-04	2.930e-07	3	3610	0	-1.007e-03	3.048e-04	9.525e-04	13.06	10	9807	TRUE	-2.303e-03	1.027e-03	2.485e-02	56.62	8	6825	True	False
cg24916358	10	126315761	FAM53B	0	Promoter_Associated		II	II	1.326e-03	2.849e-04	3.233e-06	0	False	1.326e-03	3.423e-04	1.073e-04	13	10891	0	1.327e-03	5.138e-04	9.811e-03	3	3610	41.79	1.226e-03	3.685e-04	8.742e-04	47.4	10	9804	TRUE	4.489e-03	1.270e-03	4.092e-04	0	8	6822	True	False
cg19459791	15	65363022	RASL12	2572			II	II	1.301e-03	2.794e-04	3.250e-06	10.18	False	1.544e-03	3.623e-04	2.028e-05	13	10895	9.95	9.432e-04	4.391e-04	3.172e-02	3	3610	0	1.485e-03	3.818e-04	1.006e-04	0	10	9805	TRUE	5.291e-03	1.408e-03	1.707e-04	8	8	6823	True	False
cg04873098	1	3165191	PRDM16	0			I	I	-2.279e-03	4.908e-04	3.440e-06	0	False	-2.380e-03	6.339e-04	1.735e-04	13	10896	17.34	-2.127e-03	7.757e-04	6.104e-03	3	3610	13.24	-2.464e-03	6.721e-04	2.469e-04	0	10	9806	TRUE	-6.370e-03	2.351e-03	6.732e-03	31.84	8	6823	True	False
cg14580211	5	150161299	SMIM3	0			II	II	-1.486e-03	3.205e-04	3.565e-06	57.35	False	-1.174e-03	3.796e-04	1.976e-03	13	10893	0	-2.259e-03	5.984e-04	1.594e-04	3	3610	0	-1.310e-03	3.962e-04	9.422e-04	0	10	9803	TRUE	-3.482e-03	1.454e-03	1.663e-02	0	8	6822	True	False
cg13645530	12	116756948	MED13L	41957			I	I	1.308e-03	2.824e-04	3.621e-06	75.72	False	1.674e-03	3.350e-04	5.836e-07	13	10892	0	4.097e-04	5.251e-04	4.352e-01	3	3610	75.33	1.714e-03	3.540e-04	1.291e-06	74.18	10	9803	TRUE	4.525e-03	1.265e-03	3.461e-04	0	8	6823	True	False
cg10064322	19	14591203	GIPC1	0	Unclassified_Cell_type_specific		II	II	-1.715e-03	3.703e-04	3.639e-06	0	False	-1.565e-03	4.553e-04	5.901e-04	13	10895	0	-2.009e-03	6.366e-04	1.598e-03	3	3610	0	-1.831e-03	4.876e-04	1.729e-04	0	10	9806	TRUE	-5.082e-03	1.704e-03	2.868e-03	42.74	8	6824	True	False
cg07057831	12	131323042	STX2	0	Promoter_Associated		II	II	-1.375e-03	2.969e-04	3.644e-06	71.85	False	-1.741e-03	3.548e-04	9.261e-07	14	11454	0	-5.200e-04	5.420e-04	3.373e-01	3	3610	20.24	-1.839e-03	3.941e-04	3.047e-06	0	10	9806	TRUE	-4.754e-03	1.343e-03	3.986e-04	29.19	9	7278	True	False
cg18103548	10	102901943	TLX1NB	920	Unclassified	rs2211091: dist=28bp; MAF=0.063299	I	I	-4.083e-03	8.818e-04	3.655e-06	16.98	False	-4.882e-03	1.143e-03	1.957e-05	13	10865	31.04	-2.910e-03	1.386e-03	3.570e-02	3	3610	38.25	-5.492e-03	1.220e-03	6.796e-06	52.53	10	9777	TRUE	-1.695e-02	4.363e-03	1.025e-04	38.59	8	6802	True	False
cg08138505	11	67118746	LOC100130987	0	Promoter_Associated		II	II	-5.337e-04	1.155e-04	3.787e-06	0	False	-5.219e-04	1.624e-04	1.309e-03	13	10890	18.44	-5.458e-04	1.642e-04	8.867e-04	3	3610	0	-5.960e-04	1.745e-04	6.349e-04	0	10	9806	TRUE	-1.220e-03	6.017e-04	4.256e-02	0	8	6825	True	False
cg15415259	6	134158982	TARID	0	Unclassified		II	II	-2.235e-03	4.837e-04	3.832e-06	45.66	False	-2.778e-03	6.278e-04	9.670e-06	13	10896	38.74	-1.442e-03	7.586e-04	5.736e-02	3	3610	0	-3.047e-03	6.949e-04	1.159e-05	0	10	9806	TRUE	-8.702e-03	2.409e-03	3.035e-04	43.15	8	6825	True	False
cg22708738	19	50316212	FUZ	0	Promoter_Associated		I	I	-1.011e-03	2.191e-04	3.952e-06	0	False	-1.139e-03	2.796e-04	4.639e-05	13	10892	0	-8.071e-04	3.526e-04	2.207e-02	3	3610	45.86	-9.713e-04	3.065e-04	1.529e-03	57.76	10	9803	TRUE	-3.514e-03	1.019e-03	5.662e-04	0	8	6824	True	False
cg05557932	16	3929351	CREBBP	0			II	II	-1.231e-03	2.668e-04	3.956e-06	0	False	-1.227e-03	3.377e-04	2.795e-04	12	10215	3.99	-1.238e-03	4.353e-04	4.468e-03	3	3610	0	-1.457e-03	3.489e-04	2.966e-05	0	10	9807	TRUE	-4.273e-03	1.249e-03	6.237e-04	21.28	7	6276	True	False
cg06207201	16	50701535	SNX20	0	Promoter_Associated	rs73571986: dist=27bp; MAF=0.074082	II	II	-1.024e-03	2.221e-04	3.973e-06	0	False	-9.826e-04	2.525e-04	9.957e-05	13	10866	0	-1.167e-03	4.667e-04	1.239e-02	3	3610	8.85	-1.047e-03	2.647e-04	7.589e-05	50.22	10	9780	TRUE	-2.652e-03	9.093e-04	3.536e-03	0	8	6810	True	False
cg26841068	1	203456691	PRELP	0	Unclassified		II	II	-1.104e-03	2.396e-04	4.034e-06	0	False	-1.021e-03	3.001e-04	6.672e-04	13	10894	0	-1.251e-03	3.980e-04	1.667e-03	3	3610	82.65	-1.333e-03	3.218e-04	3.419e-05	87.83	10	9805	TRUE	-4.407e-03	1.127e-03	9.264e-05	0	8	6824	True	False
cg15212369	20	62274085	STMN3	0			I	I	-1.691e-03	3.670e-04	4.074e-06	0	False	-1.773e-03	4.698e-04	1.601e-04	13	10887	27.26	-1.562e-03	5.879e-04	7.885e-03	3	3610	66.58	-1.971e-03	5.109e-04	1.148e-04	78.98	10	9800	TRUE	-6.490e-03	1.762e-03	2.310e-04	2.49	8	6821	True	False
cg00417304	11	45124456	PRDM11	0	Unclassified		II	II	-1.397e-03	3.035e-04	4.144e-06	0	False	-1.291e-03	3.524e-04	2.473e-04	13	10868	0	-1.701e-03	5.971e-04	4.395e-03	3	3610	0	-1.219e-03	3.702e-04	9.890e-04	0	10	9782	TRUE	-2.238e-03	1.351e-03	9.773e-02	28.97	8	6813	True	False
cg26804423	7	8201134	ICA1	0			II	II	1.022e-03	2.220e-04	4.151e-06	76.17	False	1.296e-03	2.592e-04	5.709e-07	13	10899	0	2.664e-04	4.306e-04	5.361e-01	3	3610	0	1.212e-03	2.744e-04	9.939e-06	0	10	9809	TRUE	4.182e-03	9.817e-04	2.050e-05	0	8	6826	True	False
cg01649611	2	43521066	THADA	0			II	II	-9.525e-04	2.072e-04	4.285e-06	0	False	-8.210e-04	2.564e-04	1.365e-03	13	10895	26.94	-1.200e-03	3.517e-04	6.460e-04	3	3610	69.1	-1.009e-03	3.009e-04	7.977e-04	20.55	10	9806	TRUE	-1.362e-03	7.895e-04	8.460e-02	0	8	6824	True	False
cg07461772	16	68482809	SMPD3	400	Unclassified		I	I	-1.378e-03	2.999e-04	4.306e-06	52.91	False	-1.832e-03	4.322e-04	2.251e-05	13	10891	22.34	-9.572e-04	4.165e-04	2.154e-02	3	3610	0	-2.022e-03	4.543e-04	8.522e-06	0	10	9802	TRUE	-6.403e-03	1.705e-03	1.731e-04	0	8	6823	True	False
cg20732787	19	3191211	NCLN	0		rs477511: dist=26bp; MAF=0.488618	II	II	1.710e-03	3.720e-04	4.307e-06	16.83	False	1.905e-03	4.124e-04	3.852e-06	13	10894	0	8.570e-04	8.621e-04	3.202e-01	3	3610	36.76	2.043e-03	4.335e-04	2.458e-06	0	10	9804	TRUE	6.718e-03	1.537e-03	1.243e-05	0	8	6822	True	False
cg09125127	7	2549030	LFNG	3132	Promoter_Associated_Cell_type_specific		I	I	-1.628e-03	3.543e-04	4.324e-06	0	False	-1.663e-03	4.394e-04	1.534e-04	13	10883	37.74	-1.563e-03	5.991e-04	9.094e-03	3	3610	79.15	-2.077e-03	4.588e-04	5.972e-06	81.54	10	9799	TRUE	-4.280e-03	1.612e-03	7.949e-03	58.59	8	6821	True	False
cg12138695	3	149160934	TM4SF4	31433			II	II	-1.089e-03	2.371e-04	4.393e-06	63.8	False	-8.456e-04	2.787e-04	2.411e-03	12	10155	0	-1.727e-03	4.515e-04	1.300e-04	3	3610	0	-1.005e-03	3.003e-04	8.228e-04	0	10	9749	TRUE	-1.816e-03	9.898e-04	6.651e-02	15.51	7	6235	True	False
cg06826457	12	12867669	CDKN1B	2534	Promoter_Associated		II	II	-1.344e-03	2.927e-04	4.412e-06	65.41	False	-1.701e-03	3.602e-04	2.341e-06	13	10895	20.44	-6.500e-04	5.022e-04	1.956e-01	3	3610	0	-2.020e-03	3.838e-04	1.415e-07	0	10	9806	TRUE	-6.411e-03	1.330e-03	1.425e-06	0	8	6825	True	False
cg02003183	14	103415882	CDC42BPB	0	Unclassified		I	I	1.943e-03	4.236e-04	4.508e-06	0	False	2.123e-03	4.928e-04	1.655e-05	13	10885	32.46	1.434e-03	8.286e-04	8.350e-02	3	3610	74.05	2.712e-03	5.262e-04	2.547e-07	60.92	10	9799	TRUE	6.719e-03	1.904e-03	4.183e-04	0	8	6824	True	False
cg03370752	11	61136373	TMEM138	0			II	II	1.157e-03	2.528e-04	4.758e-06	0	False	1.207e-03	2.619e-04	4.068e-06	13	10881	0	4.721e-04	9.662e-04	6.251e-01	3	3610	0	1.224e-03	2.825e-04	1.472e-05	0	10	9794	TRUE	3.455e-03	9.266e-04	1.929e-04	0	8	6823	True	True
cg14476101	1	120255992	PHGDH	0			II	II	-2.123e-03	4.644e-04	4.848e-06	0	False	-1.954e-03	6.060e-04	1.262e-03	13	10866	56.02	-2.363e-03	7.228e-04	1.079e-03	3	3610	0	-2.360e-03	6.427e-04	2.405e-04	0	10	9776	TRUE	-6.503e-03	2.292e-03	4.558e-03	35.23	8	6801	True	False
cg27178677	20	8834803	PLCB1	0	Unclassified_Cell_type_specific		II	II	-1.411e-03	3.091e-04	4.996e-06	81.44	False	-9.479e-04	3.679e-04	9.978e-03	13	10898	0	-2.523e-03	5.700e-04	9.603e-06	3	3610	69.51	-1.056e-03	3.861e-04	6.255e-03	75.03	10	9809	TRUE	-2.952e-03	1.452e-03	4.203e-02	0	8	6826	True	False
cg11927233	5	170816542	NPM1	0			II	II	-1.610e-03	3.527e-04	5.009e-06	6.6	False	-1.359e-03	4.281e-04	1.501e-03	13	10887	0	-2.141e-03	6.224e-04	5.839e-04	3	3610	0	-1.391e-03	4.469e-04	1.856e-03	0	10	9798	TRUE	-4.798e-03	1.564e-03	2.162e-03	0	8	6819	True	False
cg08324925	5	131409159	CSF2	325			II	II	-1.125e-03	2.469e-04	5.194e-06	0	False	-1.218e-03	2.870e-04	2.197e-05	13	10885	16.02	-8.609e-04	4.846e-04	7.567e-02	3	3610	34.06	-1.439e-03	3.042e-04	2.251e-06	0	10	9798	TRUE	-3.676e-03	1.052e-03	4.781e-04	46.95	8	6824	True	False
cg16037711	1	59280841	LINC01135	0	Promoter_Associated	rs2760468: dist=40bp; MAF=0.465655	I	I	-1.368e-03	3.002e-04	5.241e-06	0	False	-1.249e-03	3.639e-04	5.984e-04	13	10894	0	-1.620e-03	5.313e-04	2.294e-03	3	3610	1.49	-1.517e-03	3.827e-04	7.406e-05	0	10	9805	TRUE	-4.064e-03	1.308e-03	1.899e-03	0	8	6825	True	False
cg20357806	4	74853779	PPBP	0			II	II	1.225e-03	2.691e-04	5.290e-06	0	False	1.312e-03	3.382e-04	1.049e-04	13	10739	0	1.075e-03	4.442e-04	1.547e-02	3	3610	32.7	1.156e-03	3.731e-04	1.957e-03	0	9	9091	TRUE	4.740e-03	1.250e-03	1.495e-04	55.07	9	7262	True	False
cg25292309	2	58989427	LINC01122	0			II	II	-1.496e-03	3.286e-04	5.331e-06	46.19	False	-1.733e-03	3.719e-04	3.164e-06	13	10897	0	-6.503e-04	7.019e-04	3.542e-01	3	3610	8.82	-1.567e-03	3.973e-04	8.000e-05	0	10	9808	TRUE	-7.166e-03	1.392e-03	2.614e-07	24.12	8	6825	True	False
cg26276120	12	6977747	TPI1	0	Promoter_Associated		II	II	-9.063e-04	1.992e-04	5.354e-06	0	False	-9.777e-04	2.676e-04	2.583e-04	13	10882	0	-8.176e-04	2.982e-04	6.118e-03	3	3610	0	-1.032e-03	2.878e-04	3.340e-04	0	10	9794	TRUE	-2.062e-03	9.844e-04	3.621e-02	0	8	6822	True	False
cg19309676	19	50191439	PRMT1	0			II	II	-1.553e-03	3.415e-04	5.404e-06	0	False	-1.662e-03	4.256e-04	9.468e-05	13	10888	32.36	-1.358e-03	5.722e-04	1.765e-02	3	3610	0	-2.102e-03	4.565e-04	4.114e-06	0	10	9802	TRUE	-4.025e-03	1.622e-03	1.309e-02	65.66	8	6825	True	False
cg17848515	2	130940706	MZT2B	0			I	I	-1.309e-03	2.880e-04	5.459e-06	0	False	-1.228e-03	3.388e-04	2.909e-04	12	10198	9.76	-1.522e-03	5.467e-04	5.370e-03	3	3610	31.99	-1.402e-03	3.502e-04	6.235e-05	64.55	9	9109	TRUE	-2.883e-03	1.201e-03	1.632e-02	0	8	6824	True	False
cg06762457	6	149806635	ZC3H12D	487	Promoter_Associated		II	II	-1.965e-03	4.324e-04	5.533e-06	33.88	False	-2.326e-03	5.226e-04	8.576e-06	13	10891	0	-1.181e-03	7.702e-04	1.252e-01	3	3610	0	-2.611e-03	5.578e-04	2.862e-06	0	10	9803	TRUE	-7.187e-03	1.960e-03	2.461e-04	0	8	6824	True	False
cg00548098	16	11295667	CLEC16A	19621			II	II	-1.418e-03	3.125e-04	5.650e-06	36.23	False	-1.127e-03	3.894e-04	3.786e-03	13	10873	0	-1.945e-03	5.237e-04	2.047e-04	3	3610	42.11	-1.426e-03	4.327e-04	9.848e-04	0	10	9788	TRUE	-1.921e-03	1.470e-03	1.913e-01	0	8	6819	True	False
cg27425327	12	102270723	DRAM1	381		rs61935788: dist=37bp; MAF=0.080272	II	II	-1.527e-03	3.366e-04	5.712e-06	29.36	False	-1.246e-03	4.111e-04	2.435e-03	13	10891	2.35	-2.098e-03	5.862e-04	3.449e-04	3	3610	0	-1.423e-03	4.221e-04	7.452e-04	0	10	9804	TRUE	-4.659e-03	1.538e-03	2.450e-03	0	8	6823	True	False
cg04610187	17	76360794	LOC101928674	0			II	II	-1.863e-03	4.109e-04	5.773e-06	0	False	-1.532e-03	5.305e-04	3.888e-03	12	10215	0	-2.360e-03	6.496e-04	2.794e-04	3	3610	66.58	-1.875e-03	5.384e-04	4.979e-04	83.61	10	9806	TRUE	-4.420e-03	2.116e-03	3.668e-02	0	7	6275	True	False
cg17953136	2	20232577	LAPTM4A	0			II	II	1.386e-03	3.057e-04	5.788e-06	0	False	1.513e-03	3.395e-04	8.298e-06	13	10887	0	8.410e-04	7.033e-04	2.318e-01	3	3610	0	1.580e-03	3.759e-04	2.625e-05	25.68	10	9798	TRUE	4.642e-03	1.247e-03	1.970e-04	0	8	6817	True	False
cg08255475	16	88871329	CDT1	0	Promoter_Associated		I	I	-1.883e-03	4.158e-04	5.920e-06	0	False	-1.878e-03	5.427e-04	5.372e-04	13	10885	0	-1.890e-03	6.470e-04	3.489e-03	3	3610	0	-1.976e-03	5.753e-04	5.937e-04	0	10	9800	TRUE	-5.092e-03	2.006e-03	1.113e-02	19.47	8	6819	True	False
cg18070593	12	53891718	MAP3K12	0			II	II	-1.010e-03	2.234e-04	6.109e-06	0	False	-1.015e-03	2.610e-04	1.011e-04	13	10866	42.23	-9.979e-04	4.319e-04	2.086e-02	3	3610	0	-1.090e-03	2.735e-04	6.718e-05	0	10	9790	TRUE	-4.142e-03	9.815e-04	2.440e-05	6.87	8	6826	True	False
cg16552271	1	15392907	KAZN	0			II	II	1.807e-03	3.997e-04	6.174e-06	0	False	1.588e-03	4.744e-04	8.119e-04	13	10891	0	2.341e-03	7.423e-04	1.608e-03	3	3610	0	1.657e-03	4.834e-04	6.095e-04	42.03	10	9804	TRUE	4.549e-03	1.805e-03	1.172e-02	16.67	8	6823	True	False
cg14576319	3	171175713	TNIK	0			II	II	-9.131e-04	2.020e-04	6.175e-06	0	False	-8.198e-04	2.537e-04	1.234e-03	13	10889	45.16	-1.074e-03	3.337e-04	1.285e-03	3	3610	0	-6.983e-04	2.719e-04	1.023e-02	2.26	10	9800	TRUE	-2.062e-03	9.368e-04	2.770e-02	0	8	6821	True	False
cg25875537	8	21909033	DMTN	0			II	II	-1.299e-03	2.873e-04	6.177e-06	0	False	-1.455e-03	3.508e-04	3.371e-05	13	10890	19.64	-9.812e-04	5.011e-04	5.020e-02	3	3610	45.6	-1.626e-03	3.794e-04	1.809e-05	63.01	10	9801	TRUE	-4.639e-03	1.315e-03	4.182e-04	40.09	8	6823	True	False
cg03929796	3	52231840	ALAS1	258	Unclassified		II	II	-1.161e-03	2.568e-04	6.178e-06	0	False	-1.225e-03	3.195e-04	1.268e-04	14	11451	0	-1.044e-03	4.314e-04	1.552e-02	3	3610	0	-1.518e-03	3.592e-04	2.363e-05	0	10	9805	TRUE	-4.010e-03	1.203e-03	8.586e-04	0	9	7277	True	False
cg27111756	19	45899412	PPP1R13L	0			II	II	2.194e-03	4.858e-04	6.296e-06	0	False	2.142e-03	5.970e-04	3.340e-04	13	10891	0	2.296e-03	8.357e-04	6.004e-03	3	3610	0	1.950e-03	6.299e-04	1.969e-03	0	10	9803	TRUE	5.875e-03	2.264e-03	9.449e-03	9.64	8	6821	True	False
cg04597545	19	800229	PTBP1	0	Promoter_Associated_Cell_type_specific		II	II	-1.037e-03	2.297e-04	6.317e-06	82.78	False	-1.409e-03	2.768e-04	3.547e-07	13	10895	6.37	-2.141e-04	4.116e-04	6.030e-01	3	3610	0	-1.505e-03	2.931e-04	2.820e-07	0	10	9807	TRUE	-4.480e-03	1.037e-03	1.570e-05	40.11	8	6825	True	False
cg07328519	19	4064300	ZBTB7A	0			II	II	-9.555e-04	2.117e-04	6.377e-06	0	False	-9.172e-04	2.688e-04	6.448e-04	13	10889	37.97	-1.018e-03	3.435e-04	3.040e-03	3	3610	61.68	-9.520e-04	2.798e-04	6.672e-04	28.8	10	9799	TRUE	-2.996e-03	9.992e-04	2.715e-03	50.76	8	6818	True	False
cg02470690	6	27839548	HIST1H3I	74	Unclassified		II	II	-6.887e-04	1.527e-04	6.442e-06	0	False	-8.088e-04	2.201e-04	2.382e-04	13	10881	0	-5.773e-04	2.119e-04	6.440e-03	3	3610	0	-9.022e-04	2.355e-04	1.281e-04	0	10	9797	TRUE	-1.619e-03	8.004e-04	4.312e-02	5.27	8	6826	True	False
cg26905258	13	77898407	MYCBP2	0	Promoter_Associated_Cell_type_specific		II	II	-9.822e-04	2.180e-04	6.594e-06	83.94	False	-6.133e-04	2.634e-04	1.987e-02	13	10878	19.06	-1.784e-03	3.883e-04	4.332e-06	3	3610	0	-6.228e-04	2.744e-04	2.322e-02	11.93	10	9800	TRUE	-2.642e-03	9.764e-04	6.819e-03	11.71	8	6818	True	False
cg16201146	20	19191526	SLC24A3	1763			II	II	-1.267e-03	2.811e-04	6.616e-06	0	False	-1.371e-03	3.233e-04	2.243e-05	13	10891	48.02	-9.442e-04	5.689e-04	9.698e-02	3	3610	89.18	-1.694e-03	3.408e-04	6.702e-07	86.89	10	9804	TRUE	-6.044e-03	1.238e-03	1.052e-06	0	8	6822	True	False
cg18394552	5	159428643	TTC1	7463			II	II	1.811e-03	4.020e-04	6.644e-06	55.98	False	2.224e-03	4.865e-04	4.851e-06	13	10881	8.53	9.221e-04	7.137e-04	1.963e-01	3	3610	0	2.379e-03	5.140e-04	3.686e-06	0	10	9792	TRUE	7.391e-03	1.874e-03	8.015e-05	15.98	8	6818	True	False
cg14237301	16	28506477	APOBR	0	Promoter_Associated		II	II	1.244e-03	2.763e-04	6.709e-06	62.55	False	1.558e-03	3.367e-04	3.677e-06	13	10871	0	5.958e-04	4.834e-04	2.178e-01	3	3610	69.26	1.763e-03	3.523e-04	5.625e-07	67.95	10	9781	TRUE	3.796e-03	1.307e-03	3.677e-03	0	8	6806	True	False
cg03240059	12	52430400	NR4A1	0	Unclassified		I	I	-1.290e-03	2.868e-04	6.851e-06	49.02	False	-1.659e-03	3.896e-04	2.053e-05	13	10884	11.06	-8.533e-04	4.236e-04	4.400e-02	3	3610	41.82	-1.930e-03	4.060e-04	1.996e-06	0	10	9796	TRUE	-6.839e-03	1.466e-03	3.095e-06	17.78	8	6824	True	False
cg18302606	19	39904402	PLEKHG2	0			II	II	-1.307e-03	2.905e-04	6.857e-06	0	False	-1.285e-03	4.036e-04	1.458e-03	13	10872	53.43	-1.330e-03	4.183e-04	1.477e-03	3	3610	0	-1.266e-03	4.166e-04	2.368e-03	0	10	9788	TRUE	-4.584e-03	1.519e-03	2.550e-03	57.76	8	6814	True	False
cg12765567	6	33918728	MIR1275	49020			II	II	-9.773e-04	2.173e-04	6.873e-06	8.43	False	-1.125e-03	2.594e-04	1.437e-05	13	10886	0	-6.291e-04	3.978e-04	1.138e-01	3	3610	48.33	-1.305e-03	2.792e-04	2.929e-06	0	10	9799	TRUE	-3.747e-03	9.530e-04	8.431e-05	0	8	6821	True	False
cg23450972	17	18076288	MYO15A	0			II	II	-7.178e-04	1.596e-04	6.881e-06	0	False	-6.804e-04	2.105e-04	1.225e-03	12	10198	18.71	-7.685e-04	2.449e-04	1.700e-03	3	3610	55.46	-8.015e-04	2.160e-04	2.068e-04	74.36	10	9798	TRUE	-2.520e-03	8.241e-04	2.233e-03	0	7	6273	True	False
cg16903811	22	21316245	LINC01637	0	Unclassified		II	II	-1.097e-03	2.441e-04	7.002e-06	0	False	-1.290e-03	3.484e-04	2.135e-04	12	10195	19.43	-9.106e-04	3.420e-04	7.761e-03	3	3610	0	-1.762e-03	3.849e-04	4.713e-06	0	9	9107	TRUE	-3.488e-03	1.278e-03	6.369e-03	35.54	8	6822	True	False
cg21140898	1	51442318	CDKN2C	2009			I	I	-2.184e-03	4.868e-04	7.216e-06	35.38	False	-2.717e-03	6.486e-04	2.792e-05	12	10191	0	-1.497e-03	7.366e-04	4.217e-02	3	3610	0	-2.783e-03	6.675e-04	3.060e-05	0	10	9784	TRUE	-7.747e-03	2.422e-03	1.381e-03	37.98	7	6258	True	False
cg23372422	1	12061772	MFN2	0	Gene_Associated		II	II	-1.253e-03	2.792e-04	7.216e-06	0	False	-1.469e-03	3.683e-04	6.620e-05	13	10863	0	-9.600e-04	4.280e-04	2.488e-02	3	3610	0	-1.680e-03	4.112e-04	4.395e-05	0	10	9790	TRUE	-3.545e-03	1.312e-03	6.897e-03	32.23	8	6822	True	False
cg12559228	19	50191882	ADM5	59			II	II	-1.196e-03	2.669e-04	7.354e-06	0	False	-1.193e-03	3.411e-04	4.712e-04	13	10892	15.44	-1.202e-03	4.283e-04	5.019e-03	3	3610	0	-1.333e-03	3.622e-04	2.328e-04	0	10	9802	TRUE	-3.481e-03	1.357e-03	1.030e-02	52.9	8	6822	True	False
cg09046979	16	28333134	SBK1	0	Unclassified		II	II	-1.925e-03	4.302e-04	7.654e-06	31.62	False	-2.388e-03	5.757e-04	3.357e-05	13	10896	0	-1.340e-03	6.476e-04	3.855e-02	3	3610	28.41	-2.443e-03	6.489e-04	1.668e-04	0	10	9807	TRUE	-8.000e-03	2.153e-03	2.020e-04	0	8	6825	True	False
cg22749855	17	76353952	SOCS3	0	Promoter_Associated	rs4969169: dist=44bp; MAF=0.114617	II	II	-8.960e-04	2.003e-04	7.666e-06	3.17	False	-1.050e-03	2.509e-04	2.875e-05	13	10866	17.28	-6.265e-04	3.324e-04	5.943e-02	3	3610	0	-1.033e-03	2.839e-04	2.759e-04	0	10	9777	TRUE	-4.092e-03	8.751e-04	2.923e-06	20.75	8	6800	True	False
cg00594191	10	11755103	ECHDC3	29252			II	II	-1.501e-03	3.357e-04	7.723e-06	0	False	-1.393e-03	4.245e-04	1.030e-03	13	10892	0	-1.682e-03	5.484e-04	2.164e-03	3	3610	0	-1.739e-03	4.546e-04	1.306e-04	0	10	9805	TRUE	-4.317e-03	1.600e-03	6.954e-03	0	8	6826	True	False
cg01340312	6	30687511	TUBB	466			II	II	-5.809e-04	1.300e-04	7.821e-06	43.53	False	-3.988e-04	1.887e-04	3.460e-02	13	10884	0	-7.452e-04	1.792e-04	3.213e-05	3	3610	23.27	-5.104e-04	2.142e-04	1.719e-02	0	10	9796	TRUE	-7.368e-04	6.614e-04	2.653e-01	41.73	8	6822	True	True
cg12170787	19	1130965	SBNO2	0	Promoter_Associated		I	I	-9.840e-04	2.202e-04	7.851e-06	81.66	False	-1.371e-03	2.755e-04	6.510e-07	13	10893	19.14	-3.004e-04	3.663e-04	4.121e-01	3	3610	27.09	-1.582e-03	2.891e-04	4.443e-08	0	10	9805	TRUE	-4.894e-03	1.038e-03	2.414e-06	0	8	6824	True	False
cg09395195	17	29645782	NF1	0		rs113390641: dist=0bp; MAF=0.500000	II	II	-1.645e-03	3.682e-04	7.913e-06	83.53	False	-2.220e-03	4.359e-04	3.534e-07	13	10890	44.61	-2.139e-04	6.876e-04	7.558e-01	3	3610	60.63	-2.632e-03	4.633e-04	1.343e-08	50.92	10	9803	TRUE	-7.313e-03	1.603e-03	5.040e-06	20.94	8	6821	True	False
cg00116430	1	94188268	BCAR3	0			I	I	-1.792e-03	4.012e-04	7.926e-06	36.63	False	-2.220e-03	5.262e-04	2.456e-05	13	10879	31.53	-1.198e-03	6.201e-04	5.328e-02	3	3610	73.67	-2.795e-03	5.653e-04	7.654e-07	63.73	10	9793	TRUE	-6.654e-03	1.970e-03	7.318e-04	55.3	8	6815	True	False
cg17971578	1	36852463	STK40	935	Promoter_Associated		II	II	-1.002e-03	2.247e-04	8.137e-06	67.13	False	-6.698e-04	2.947e-04	2.303e-02	13	10826	0	-1.464e-03	3.472e-04	2.478e-05	3	3610	72.24	-9.725e-04	3.219e-04	2.516e-03	48.05	10	9739	TRUE	-1.803e-03	1.059e-03	8.851e-02	43.41	8	6778	True	False
cg04456238	11	32450104	WT1	0			II	II	1.534e-03	3.439e-04	8.191e-06	35.78	False	1.815e-03	4.109e-04	1.005e-05	14	11444	0	8.773e-04	6.287e-04	1.629e-01	3	3610	0	2.082e-03	4.401e-04	2.249e-06	14.23	10	9798	TRUE	5.344e-03	1.492e-03	3.412e-04	0	9	7271	True	False
cg08820801	19	39465821	FBXO17	0			II	II	-1.302e-03	2.922e-04	8.323e-06	0	False	-1.106e-03	3.581e-04	2.014e-03	14	11451	9.44	-1.693e-03	5.054e-04	8.068e-04	3	3610	27.24	-1.179e-03	3.958e-04	2.900e-03	0	10	9803	TRUE	-3.725e-03	1.369e-03	6.490e-03	15.08	9	7276	True	False
cg13518625	8	29522838	LINC00589	55937	Unclassified		II	II	-7.449e-04	1.674e-04	8.547e-06	17.66	False	-9.706e-04	2.644e-04	2.423e-04	13	10884	34.51	-5.942e-04	2.162e-04	5.984e-03	3	3610	0	-1.473e-03	3.151e-04	2.939e-06	0	10	9798	TRUE	-2.393e-03	9.550e-04	1.222e-02	65.03	8	6820	True	False
cg01582947	7	149156500	ZNF777	0			II	II	-9.745e-04	2.191e-04	8.690e-06	58.81	False	-7.408e-04	2.655e-04	5.273e-03	13	10892	38.75	-1.473e-03	3.879e-04	1.459e-04	3	3610	54.32	-8.397e-04	2.863e-04	3.358e-03	81.66	10	9804	TRUE	-3.079e-03	1.006e-03	2.217e-03	55.37	8	6822	True	False
cg16321846	7	4050114	SDK1	0			II	II	1.824e-03	4.101e-04	8.694e-06	90.95	False	2.743e-03	4.947e-04	2.927e-08	13	10893	0	-1.971e-04	7.334e-04	7.882e-01	3	3610	36.77	2.938e-03	5.274e-04	2.523e-08	0	10	9803	TRUE	8.891e-03	1.890e-03	2.556e-06	0	8	6822	True	False
cg02212836	6	6589075	LY86-AS1	0	Unclassified		II	II	9.240e-04	2.079e-04	8.795e-06	0	False	9.815e-04	2.390e-04	4.029e-05	14	11454	16.91	7.457e-04	4.211e-04	7.658e-02	3	3610	71.4	1.078e-03	2.543e-04	2.253e-05	0	10	9806	TRUE	2.975e-03	9.102e-04	1.079e-03	0.4	9	7277	True	True
cg01437204	1	202130344	PTPN7	0		rs10920346: dist=47bp; MAF=0.110024	II	II	-1.122e-03	2.526e-04	8.827e-06	72.56	False	-7.362e-04	3.236e-04	2.293e-02	13	10886	0	-1.724e-03	4.040e-04	1.967e-05	3	3610	71.96	-9.813e-04	3.678e-04	7.624e-03	0	10	9798	TRUE	-2.117e-03	1.157e-03	6.745e-02	44.51	8	6818	True	False
cg07786657	1	167487633	CD247	0	Promoter_Associated_Cell_type_specific	rs35864197: dist=49bp; MAF=0.500000	I	I	9.689e-04	2.181e-04	8.923e-06	0	False	9.251e-04	2.435e-04	1.454e-04	13	10882	0	1.147e-03	4.906e-04	1.943e-02	3	3610	0	1.021e-03	2.591e-04	8.148e-05	0	10	9793	TRUE	1.814e-03	9.162e-04	4.766e-02	45.24	8	6815	True	False
cg01212284	3	182814959	MCCC1	0			II	II	1.376e-03	3.099e-04	9.014e-06	74.78	False	1.701e-03	3.504e-04	1.199e-06	13	10885	10.79	2.062e-04	6.641e-04	7.562e-01	3	3610	0	1.666e-03	3.702e-04	6.772e-06	0	10	9795	TRUE	5.864e-03	1.357e-03	1.542e-05	0	8	6816	True	False
cg03180426	9	139964156	SAPCD2	0		rs9411246: dist=25bp; MAF=0.193690	II	II	-1.086e-03	2.449e-04	9.155e-06	61.21	False	-8.685e-04	2.799e-04	1.918e-03	13	10890	62.24	-1.796e-03	5.054e-04	3.792e-04	3	3610	16.34	-8.675e-04	2.949e-04	3.261e-03	0	10	9801	TRUE	-3.767e-03	1.030e-03	2.537e-04	53.39	8	6820	True	False
cg19631472	11	18415641	LDHA	294		rs2403278: dist=46bp; MAF=0.496206	II	II	-1.280e-03	2.888e-04	9.327e-06	0	False	-1.209e-03	3.485e-04	5.224e-04	13	10896	24.75	-1.436e-03	5.161e-04	5.390e-03	3	3610	0	-1.336e-03	3.682e-04	2.859e-04	0	10	9808	TRUE	-2.588e-03	1.290e-03	4.490e-02	33.4	8	6826	True	False
cg11597157	15	90171643	KIF7	0			I	I	-4.212e-04	9.505e-05	9.354e-06	65.61	False	-6.394e-04	1.594e-04	6.032e-05	13	10856	60.82	-3.008e-04	1.184e-04	1.107e-02	3	3610	0	-5.869e-04	1.871e-04	1.704e-03	0	10	9769	TRUE	-2.964e-03	6.485e-04	4.873e-06	61.13	8	6799	True	False
cg00277397	7	71800412	CALN1	0			II	II	-1.291e-03	2.913e-04	9.363e-06	80.43	False	-8.135e-04	3.598e-04	2.376e-02	13	10897	26.11	-2.199e-03	4.963e-04	9.373e-06	3	3610	44.89	-8.995e-04	3.730e-04	1.587e-02	0	10	9807	TRUE	-4.634e-03	1.386e-03	8.279e-04	61.08	8	6826	True	False
cg13693517	20	13616618	TASP1	0			II	II	1.247e-03	2.817e-04	9.472e-06	0	False	1.076e-03	3.423e-04	1.667e-03	13	10880	0	1.607e-03	4.956e-04	1.190e-03	3	3610	0	1.194e-03	3.579e-04	8.541e-04	0	10	9794	TRUE	2.177e-03	1.301e-03	9.420e-02	0	8	6822	True	False
cg16433462	7	155461344	RBM33	0		rs111468872: dist=0bp; MAF=0.500000	II	II	-9.035e-04	2.041e-04	9.523e-06	0	False	-9.294e-04	2.544e-04	2.584e-04	13	10856	28.71	-8.567e-04	3.418e-04	1.219e-02	3	3610	4.68	-1.184e-03	2.703e-04	1.184e-05	0	10	9769	TRUE	-2.771e-03	9.837e-04	4.851e-03	24.15	8	6790	True	False
cg19004565	6	32086893	ATF6B	0	Gene_Associated		II	II	-7.972e-04	1.801e-04	9.588e-06	0	False	-7.516e-04	2.094e-04	3.323e-04	13	10896	0	-9.264e-04	3.528e-04	8.646e-03	3	3610	0	-8.445e-04	2.219e-04	1.410e-04	0	10	9807	TRUE	-2.016e-03	7.578e-04	7.803e-03	45.09	8	6824	True	False
cg17803993	3	71276214	FOXP1	0	Promoter_Associated_Cell_type_specific		II	II	-1.583e-03	3.576e-04	9.615e-06	0	False	-1.732e-03	4.516e-04	1.258e-04	13	10881	59.59	-1.332e-03	5.857e-04	2.292e-02	3	3610	46.37	-1.717e-03	4.760e-04	3.095e-04	60.08	10	9792	TRUE	-4.304e-03	1.708e-03	1.173e-02	71.16	8	6816	True	False
cg07960624	8	119208486	SAMD12	0			II	II	-1.946e-03	4.397e-04	9.622e-06	0	False	-1.688e-03	5.273e-04	1.369e-03	12	10211	0	-2.534e-03	7.965e-04	1.464e-03	3	3610	53.05	-1.854e-03	5.601e-04	9.293e-04	41.37	10	9804	TRUE	-3.371e-03	1.907e-03	7.715e-02	24.65	7	6274	True	False
cg25371036	11	94500749	AMOTL1	758			II	II	-1.339e-03	3.026e-04	9.625e-06	0	False	-1.193e-03	3.658e-04	1.106e-03	13	10895	21.86	-1.657e-03	5.389e-04	2.112e-03	3	3610	0	-1.409e-03	3.884e-04	2.850e-04	0	10	9805	TRUE	-5.128e-03	1.393e-03	2.310e-04	36.23	8	6824	True	False
cg15857661	10	104196243	MIR146B	25			II	II	-1.758e-03	3.975e-04	9.785e-06	0	False	-1.538e-03	4.857e-04	1.546e-03	13	10880	0	-2.205e-03	6.919e-04	1.441e-03	3	3610	0	-1.866e-03	5.141e-04	2.842e-04	0	10	9791	TRUE	-4.454e-03	1.855e-03	1.635e-02	0	8	6812	True	False
SE: standard error; I2: heterogeneity I²; MA: microalbuminuria; UACR: urinary albumin-to-creatinine ratio
AA: African American ancestry; EA: European ancestry
P-values were obtained from the Wald-test.
