# Supplementary material for: Meta-analyses identify DNA methylation associated with kidney function and damage
Source: Nat Commun. 2021 Dec 9;12:7174. doi: 10.1038/s41467-021-27234-3 (PMC8660832; doi:10.1038/s41467-021-27234-3)
Supplement: Supplementary file 11 — Supplementary Data 8 [file 41467_2021_27234_MOESM11_ESM.xlsx]

## Sheet: ST8_kidney_failure
Supplementary Table 8. Competing events analysis for time to kidney failure or acute kidney injury
probe annotation				eGFR meta-analysis (excerpt of ST4)			Time to event in CKD-patients (GCKD study)
							Event of interest: Kidney failue (KF) / Kideny failure + acute kidney injury (KF+AKI)								Competing event: Death for other reasons (except renal death)					Subdistribution analysis:
probeID	Chromosome	Position (b37)	Nearest Gene	Effect size (meta-analysis)	SE (meta-analysis)	P-value (meta-analysis)	Event of interest	Number of individuals	Number of events of interest	Hazard ratio	Hazard ratio lower confidence interval bound	Hazard ratio upper confidence interval bound	Event of interest P-value	Schoenfeld Test for DNAm P-value	Number of events	Hazard ratio	Hazard ratio lower confidence interval bound	Hazard ratio upper confidence interval bound	P-value	Hazard ratio	Hazard ratio lower confidence interval bound	Hazard ratio upper confidence interval bound	P-value
cg00247963	16	20863151	REXO5	-8.142e-05	1.058e-05	1.433e-14	KF+AKI	559	115	0.006192	4.54433e-05	0.843707	0.0425867	0.98594	18	0	0	1.4945	0.0584151	0.0078	0	1.9214	0.084104
cg00247963	16	20863151	REXO5	-8.142e-05	1.058e-05	1.433e-14	KF	559	94	0.00550642	2.2095e-05	1.37229	0.0646662	0.187553	22	0	0	0.0249	0.0078489	22.5074	0.0999	5072.74	0.259963
cg00501876	3	39193251	CSRNP1	-8.980e-05	1.051e-05	1.332e-17	KF	559	94	33.7546	0.147881	7704.66	0.204042	0.0236231	22	308.614	0.0048	1.98352e+07	0.310203	0.0957	0.0017	5.3318	0.252637
cg00501876	3	39193251	CSRNP1	-8.980e-05	1.051e-05	1.332e-17	KF+AKI	559	115	16.0376	0.123826	2077.14	0.263476	0.0227513	18	42.0772	0.0002	7.43942e+06	0.544124	20.2503	0.0234	17561.1	0.383484
cg01068906	16	50745944	NOD2	-8.888e-05	1.447e-05	8.040e-10	KF+AKI	559	115	0.0330541	0.000978037	1.11711	0.0576558	0.216039	18	5.4523	0.0012	24640.6	0.69286	0.0043	0	31.6916	0.230657
cg01068906	16	50745944	NOD2	-8.888e-05	1.447e-05	8.040e-10	KF	559	94	0.0931711	0.00170409	5.09412	0.245034	0.521963	22	0.2256	0.0002	275.487	0.681388	0	0	0.0273	0.00420882
cg01695994	17	80246403	LINC01970	-8.960e-05	1.197e-05	7.191e-14	KF	559	94	15.1819	0.0169808	13573.6	0.432745	0.804032	22	0.0001	0	9.1921	0.111286	0.0167	0.0003	1.0574	0.0531644
cg01695994	17	80246403	LINC01970	-8.960e-05	1.197e-05	7.191e-14	KF+AKI	559	115	3.46827	0.00781699	1538.81	0.68922	0.694206	18	0	0	8.2313	0.0997014	808.025	0.5711	1.14325e+06	0.0705102
cg01817897	5	160365430	LINC02159	-7.712e-05	9.591e-06	8.948e-16	KF+AKI	559	115	0.0021014	8.27992e-07	5.33324	0.123211	0.870749	18	0.0101	0	364231	0.604486	0.0647	0.0029	1.4392	0.0836384
cg01817897	5	160365430	LINC02159	-7.712e-05	9.591e-06	8.948e-16	KF	559	94	0.00314987	4.52131e-07	21.9443	0.201997	0.778046	22	0.0001	0	153.96	0.198616	0.0159	0.0003	0.8052	0.0386304
cg02059849	8	142437898	PTP4A3	6.034e-05	9.980e-06	1.481e-09	KF+AKI	559	115	7.86997e-06	6.78573e-09	0.00912746	0.00109651	0.404142	18	0.0021	0	51802.7	0.478565	0.0065	0	2.9936	0.107494
cg02059849	8	142437898	PTP4A3	6.034e-05	9.980e-06	1.481e-09	KF	559	94	9.22674e-06	3.25716e-09	0.0261371	0.00425577	0.337833	22	0.0001	0	285.775	0.221444	0.1106	0.0008	15.4309	0.382196
cg02304370	11	587926	PHRF1	1.089e-04	1.548e-05	2.005e-12	KF+AKI	559	115	0.0115309	0.000266067	0.499732	0.0203035	0.459872	18	0.001	0	10.046	0.141993	0.1441	0.0047	4.4367	0.267904
cg02304370	11	587926	PHRF1	1.089e-04	1.548e-05	2.005e-12	KF	559	94	0.0156384	0.000246249	0.993146	0.0496216	0.674755	22	0.0277	0	92.495	0.386276	0.0021	0	0.1152	0.00257995
cg03297731	16	30124293	GDPD3	-7.036e-05	1.066e-05	4.118e-11	KF+AKI	559	115	367.67	0.591787	228429	0.0718449	0.360876	18	0.0001	0	116.272	0.199328	0.0104	0.0004	0.272	0.00611083
cg03297731	16	30124293	GDPD3	-7.036e-05	1.066e-05	4.118e-11	KF	559	94	726.462	0.528082	999366	0.0739707	0.187538	22	0.0011	0	311.378	0.288092	0.0194	0.0004	1.055	0.0531502
cg04036920	11	33562503	KIAA1549L	-1.064e-04	1.437e-05	1.330e-13	KF+AKI	559	115	0.045396	0.00296022	0.696162	0.0264211	0.930051	18	6.6791	0.0157	2834.99	0.538478	389.453	0.0085	1.77749e+07	0.275854
cg04036920	11	33562503	KIAA1549L	-1.064e-04	1.437e-05	1.330e-13	KF	559	94	0.0607945	0.00274697	1.34548	0.0763673	0.6977	22	0.2459	0.001	57.751	0.614485	365.648	0.4004	333896	0.0897309
cg04460609	4	16532808	LDB2	-1.340e-04	1.622e-05	1.435e-16	KF	559	94	0.0148005	0.000296061	0.7399	0.0347814	0.784306	22	0.1281	0.0001	226.349	0.590095	914.915	0.397	2.10864e+06	0.0843305
cg04460609	4	16532808	LDB2	-1.340e-04	1.622e-05	1.435e-16	KF+AKI	559	115	0.0310124	0.000955484	1.00657	0.050433	0.677437	18	0.4666	0.0001	2089.23	0.858955	2.1827	0.0038	1256.01	0.809765
cg04540493	16	47048265	DNAJA2	-7.150e-05	9.306e-06	1.553e-14	KF+AKI	559	115	0.00543761	2.28753e-05	1.29256	0.0617578	0.134586	18	0.0325	0	9312.36	0.593038	1.4972	0.009	248.716	0.877046
cg04540493	16	47048265	DNAJA2	-7.150e-05	9.306e-06	1.553e-14	KF	559	94	0.00508487	1.09497e-05	2.36133	0.0918498	0.044199	22	0.0003	0	30.921	0.168166	0.0001	0	0.0169	0.000742307
cg04578362	2	145592759	TEX41	-7.872e-05	1.323e-05	2.701e-09	KF+AKI	559	115	0.0873521	0.00107843	7.07544	0.27691	0.625449	18	1953.16	0.0321	1.18836e+08	0.177618	0.0754	0.0001	38.3516	0.41615
cg04578362	2	145592759	TEX41	-7.872e-05	1.323e-05	2.701e-09	KF	559	94	0.120676	0.000876574	16.6131	0.400024	0.357684	22	20.6326	0.0011	394961	0.547374	3.4811	0.0305	397.502	0.605848
cg04864179	7	128579964	IRF5	-8.531e-05	1.381e-05	6.483e-10	KF+AKI	559	115	0.0437344	0.00202465	0.944703	0.0459069	0.09038	18	0.0002	0	0.503	0.0330804	0.7931	0.0071	88.4699	0.923226
cg04864179	7	128579964	IRF5	-8.531e-05	1.381e-05	6.483e-10	KF	559	94	0.0984145	0.00304605	3.17967	0.191014	0.103702	22	0	0	0.0137	0.00149037	0.1105	0	1198.95	0.642173
cg05255330	18	3498963	DLGAP1	1.036e-04	1.616e-05	1.456e-10	KF+AKI	559	115	0.00326599	9.37178e-05	0.113817	0.00158082	0.362444	18	0.0103	0	28.2893	0.257365	19.3466	0.0078	47778.7	0.457308
cg05255330	18	3498963	DLGAP1	1.036e-04	1.616e-05	1.456e-10	KF	559	94	0.00163894	2.98402e-05	0.0900174	0.00170112	0.0719386	22	0.0011	0	1.4404	0.062781	9.2785	0.0944	912.415	0.341311
cg05492904	15	51604503	CYP19A1	-7.476e-05	1.267e-05	3.621e-09	KF+AKI	559	115	0.00882912	0.000507675	0.15355	0.00117101	0.137486	18	0.0156	0	18.2881	0.248483	0.0063	0	2.517	0.0973504
cg05492904	15	51604503	CYP19A1	-7.476e-05	1.267e-05	3.621e-09	KF	559	94	0.00887773	0.000343065	0.229735	0.00442656	0.0246107	22	0.001	0	0.4987	0.0293286	0.0068	0.0001	0.6385	0.0312714
cg05554494	16	3306685	MEFV	-5.501e-05	9.578e-06	9.293e-09	KF+AKI	559	115	0.0189334	0.000569784	0.629142	0.0264725	0.107801	18	1.0793	0.0002	5268.12	0.985957	0.0134	0.0002	0.9701	0.0483998
cg05554494	16	3306685	MEFV	-5.501e-05	9.578e-06	9.293e-09	KF	559	94	0.0179077	0.000336813	0.952124	0.0472376	0.0678896	22	0.0273	0	50.1493	0.347649	0.0016	0	0.0947	0.0019885
cg06008406	10	661568	DIP2C	-6.337e-05	1.026e-05	6.476e-10	KF+AKI	559	115	1055.74	0.0699481	1.59344e+07	0.156152	0.160282	18	34135.3	0	1244537860726748	0.400219	0.1239	0.0043	3.5669	0.223137
cg06008406	10	661568	DIP2C	-6.337e-05	1.026e-05	6.476e-10	KF	559	94	484.91	0.0104221	2.25615e+07	0.259444	0.0798939	22	474446	0.0002	1443804870835990	0.240746	12.0112	0.0091	15822.1	0.497608
cg06158227	15	43662311	ZSCAN29	-1.082e-04	1.188e-05	8.736e-20	KF+AKI	559	115	608.362	1.34834	274489	0.0398011	0.77674	18	0.0716	0	18513.6	0.678451	0.0324	0.0001	17.6527	0.28604
cg06158227	15	43662311	ZSCAN29	-1.082e-04	1.188e-05	8.736e-20	KF	559	94	412.685	0.428236	397698	0.0857894	0.414433	22	0.0899	0	6465.02	0.672852	0.0424	0.0001	12.6427	0.276906
cg06493781	18	8785491	MTCL1	-6.098e-05	9.703e-06	3.278e-10	KF+AKI	559	115	5790.67	4.83519	6.93495e+06	0.0165873	0.35837	18	1.3972	0	1.20947e+07	0.967265	1.3321	0.002	870.837	0.930915
cg06493781	18	8785491	MTCL1	-6.098e-05	9.703e-06	3.278e-10	KF	559	94	1160.65	0.497791	2.70615e+06	0.0744812	0.31658	22	36.574	0	1.33784e+08	0.640638	0.8601	0.0011	656.701	0.96451
cg06853836	6	169399712	LOC101929460	-8.332e-05	1.246e-05	2.305e-11	KF+AKI	559	115	4.75326	0.016624	1359.09	0.589056	0.0685418	18	33.2303	0.0001	1.61609e+07	0.600009	0.0262	0.0001	9.0079	0.221516
cg06853836	6	169399712	LOC101929460	-8.332e-05	1.246e-05	2.305e-11	KF	559	94	2.66698	0.00469319	1515.56	0.761792	0.521012	22	9.0051	0.0001	1.49417e+06	0.720052	56.4667	0.018	176778	0.325996
cg06930757	19	51216389	SHANK1	9.135e-05	1.386e-05	4.381e-11	KF+AKI	559	115	11.5063	0.11231	1178.84	0.301015	0.00161615	18	12528.7	0.3586	4.37674e+08	0.0770867	23.4553	0.0005	1.05248e+06	0.563731
cg06930757	19	51216389	SHANK1	9.135e-05	1.386e-05	4.381e-11	KF	559	94	2.17954	0.0127431	372.783	0.766482	0.0255811	22	22344.7	1.8784	2.65808e+08	0.0364713	0.6486	0.0005	908.289	0.906758
cg07242931	1	26034297	MAN1C1	-5.948e-05	9.574e-06	5.209e-10	KF+AKI	559	115	1.69261e-05	1.04015e-07	0.00275433	2.34923e-05	0.00231981	18	0.0159	0	1245.59	0.471126	2.935	0.0046	1885.69	0.744116
cg07242931	1	26034297	MAN1C1	-5.948e-05	9.574e-06	5.209e-10	KF	559	94	5.36852e-05	1.8791e-07	0.0153377	0.000654793	0.0057151	22	0.0008	0	25.4075	0.178309	3.3264	0.0087	1273.03	0.692037
cg07888884	17	25886793	KSR1	-6.296e-05	9.891e-06	1.948e-10	KF+AKI	559	115	0.0208238	7.79614e-05	5.5621	0.174446	0.834604	18	0.0157	0	8196.47	0.536261	0.0782	0.0002	31.9211	0.406067
cg07888884	17	25886793	KSR1	-6.296e-05	9.891e-06	1.948e-10	KF	559	94	0.0508764	9.76909e-05	26.4959	0.350718	0.465258	22	0	0	0.6833	0.0431166	0.0025	0	0.6932	0.0368325
cg08080174	16	72992580	ZFHX3	-8.628e-05	1.322e-05	6.682e-11	KF	559	94	2.76281	0.0249821	305.542	0.672104	0.0757906	22	0	0	0.7038	0.0425566	0.1182	0.0016	8.6893	0.330076
cg08080174	16	72992580	ZFHX3	-8.628e-05	1.322e-05	6.682e-11	KF+AKI	559	115	1.97615	0.0293926	132.862	0.751056	0.354269	18	0.0002	0	15.9388	0.139409	673.61	4.4918	101017	0.0108461
cg08134678	12	57872430	ARHGAP9	-9.180e-05	1.462e-05	3.427e-10	KF+AKI	559	115	0.274451	0.00386338	19.4967	0.552223	0.126691	18	0.3675	0	3142.48	0.82845	0.0026	0.0001	0.0772	0.000598443
cg08134678	12	57872430	ARHGAP9	-9.180e-05	1.462e-05	3.427e-10	KF	559	94	0.800421	0.00696831	91.941	0.926715	0.359877	22	0.0368	0	187.545	0.44834	34709.3	5.7486	2.09572e+08	0.0185871
cg08727202	22	37414747	TST	-5.102e-05	8.315e-06	8.485e-10	KF	559	94	0.0915092	8.41457e-06	995.171	0.614065	0.0571721	22	0.0001	0	10789.7	0.331272	0.7527	0.0058	97.6746	0.908898
cg08727202	22	37414747	TST	-5.102e-05	8.315e-06	8.485e-10	KF+AKI	559	115	0.543113	0.000133054	2216.93	0.885579	0.188912	18	0.0026	0	2.74271e+06	0.573945	0.0015	0	1.7242	0.0706182
cg08872425	10	131231406	MGMT	-7.151e-05	9.438e-06	3.552e-14	KF	559	94	11.4649	0.00450262	29192.7	0.54211	0.669544	22	0	0	0.031	0.0168864	0.0138	0.0001	2.1699	0.0969668
cg08872425	10	131231406	MGMT	-7.151e-05	9.438e-06	3.552e-14	KF+AKI	559	115	2.07942	0.00196464	2200.91	0.836771	0.990305	18	0	0	82.1514	0.140624	0.0004	0	1.272	0.0573064
cg09610644	3	197249274	BDH1	-8.750e-05	1.374e-05	1.922e-10	KF	559	94	7.44805	0.0757761	732.071	0.391004	0.459074	22	0.0089	0	43.3867	0.275659	0.0294	0.0001	6.8055	0.204198
cg09610644	3	197249274	BDH1	-8.750e-05	1.374e-05	1.922e-10	KF+AKI	559	115	3.54101	0.0574677	218.187	0.547595	0.450616	18	0.1044	0	1784.5	0.649577	5.2436	0.0121	2270.88	0.592678
cg10632966	10	105001051	RPEL1	-5.639e-05	9.860e-06	1.075e-08	KF+AKI	559	115	0.00168914	7.29462e-06	0.391139	0.0215696	0.337214	18	0.0001	0	26.1317	0.141034	0.1131	0.0047	2.7012	0.178255
cg10632966	10	105001051	RPEL1	-5.639e-05	9.860e-06	1.075e-08	KF	559	94	0.00464479	1.06544e-05	2.02491	0.0831957	0.0392019	22	0	0	0.0582	0.0154189	0.0021	0	22.4338	0.192634
cg10960375	3	42694144	LOC101928323	-5.723e-05	9.716e-06	3.853e-09	KF+AKI	559	115	0.00122256	2.07391e-05	0.0720689	0.00126208	0.133483	18	0	0	0.2939	0.0283785	23.6693	0.1002	5593.31	0.256472
cg10960375	3	42694144	LOC101928323	-5.723e-05	9.716e-06	3.853e-09	KF	559	94	0.00412902	4.19814e-05	0.406104	0.0190332	0.00909246	22	0	0	0.0014	0.000892438	0.1227	0.008	1.8918	0.13278
cg11544657	1	9968130	CTNNBIP1	-8.207e-05	1.150e-05	9.563e-13	KF+AKI	559	115	0.016279	0.000379185	0.698887	0.0318143	0.443835	18	0.5929	0.0001	5599.61	0.910886	0.0043	0.0001	0.143	0.00230056
cg11544657	1	9968130	CTNNBIP1	-8.207e-05	1.150e-05	9.563e-13	KF	559	94	0.0120758	0.0001675	0.870592	0.0430262	0.255639	22	0.0265	0	91.2437	0.382204	62.1413	0.2552	15130.3	0.140786
cg12065228	1	19652788	PQLC2	9.047e-05	1.409e-05	1.365e-10	KF+AKI	559	115	0.00174366	4.58857e-05	0.0662592	0.000620736	0.0887753	18	0.0003	0	1.3144	0.0578266	0.0144	0.0002	0.9279	0.0460239
cg12065228	1	19652788	PQLC2	9.047e-05	1.409e-05	1.365e-10	KF	559	94	0.0011459	1.92307e-05	0.0682813	0.00116619	0.0213663	22	0.0001	0	0.1087	0.0113711	0.0044	0.0001	0.2982	0.0116964
cg12644285	15	93570953	CHD2	-8.069e-05	1.409e-05	1.036e-08	KF+AKI	559	115	0.109075	0.00556868	2.1365	0.144346	0.363838	18	0.0112	0	12.9979	0.212138	0.0453	0	64.9498	0.404005
cg12644285	15	93570953	CHD2	-8.069e-05	1.409e-05	1.036e-08	KF	559	94	0.109028	0.00380375	3.12511	0.195521	0.0690209	22	0.0008	0	0.4264	0.0258907	0.3095	0.005	19.3062	0.578128
cg13235761	1	203561580	ATP2B4	-6.930e-05	9.298e-06	9.155e-14	KF	559	94	7.75044	0.00571188	10516.5	0.577916	0.218095	22	0.0026	0	271.081	0.312444	0.1253	0.0046	3.4451	0.219313
cg13235761	1	203561580	ATP2B4	-6.930e-05	9.298e-06	9.155e-14	KF+AKI	559	115	0.930942	0.00155488	557.374	0.982502	0.643056	18	1.4126	0	1.4605e+07	0.966566	0	0	0.1756	0.0185388
cg13641778	3	52879742	TMEM110-MUSTN1	-7.584e-05	1.046e-05	4.132e-13	KF+AKI	559	115	0.0205028	7.43784e-05	5.65172	0.175145	0.293791	18	0.025	0	15281	0.587436	20.4904	0.0254	16529.1	0.376498
cg13641778	3	52879742	TMEM110-MUSTN1	-7.584e-05	1.046e-05	4.132e-13	KF	559	94	0.0249673	4.48587e-05	13.8962	0.252591	0.557559	22	0	0	2.7524	0.0725765	0.0083	0.0001	1.1009	0.0546733
cg13924998	7	41531155	INHBA	-7.938e-05	1.056e-05	5.644e-14	KF+AKI	559	115	0.00361588	2.26221e-05	0.577955	0.0298755	0.634088	18	0.0016	0	507.347	0.318496	11.9921	0.0944	1523.77	0.314884
cg13924998	7	41531155	INHBA	-7.938e-05	1.056e-05	5.644e-14	KF	559	94	0.0324407	0.000109169	9.64003	0.237987	0.607661	22	0	0	0.0588	0.014238	0.0309	0.0009	1.057	0.0537062
cg13976502	14	74227875	ELMSAN1	-7.585e-05	1.179e-05	1.241e-10	KF+AKI	559	115	0.0699094	0.000197275	24.7742	0.374384	0.495337	18	0.6485	0	454741	0.949725	4.9532	0.0116	2113.14	0.604567
cg13976502	14	74227875	ELMSAN1	-7.585e-05	1.179e-05	1.241e-10	KF	559	94	1.40097	0.00220115	891.677	0.918471	0.862965	22	0.0094	0	2657.24	0.465921	0.0023	0	6.1906	0.13177
cg14012686	2	74785750	M1AP	-6.937e-05	9.737e-06	1.049e-12	KF+AKI	559	115	0.37876	0.00102162	140.424	0.747704	0.592798	18	0	0	0.8075	0.0466566	0	0	0.0101	0.00110113
cg14012686	2	74785750	M1AP	-6.937e-05	9.737e-06	1.049e-12	KF	559	94	0.554968	0.000721156	427.078	0.862132	0.9218	22	0	0	0.0519	0.0152451	0.0131	0.0003	0.5741	0.0246092
cg14029001	6	41998500	CCND3	-8.023e-05	1.165e-05	5.784e-12	KF+AKI	559	115	0.0104746	5.73962e-05	1.91157	0.0861501	0.201873	18	0.0786	0	26864.8	0.695647	409.399	0.6478	258751	0.0675512
cg14029001	6	41998500	CCND3	-8.023e-05	1.165e-05	5.784e-12	KF	559	94	0.0217608	6.23412e-05	7.59581	0.200105	0.0486787	22	0	0	1.082	0.0516765	0.0456	0.003	0.7019	0.0268514
cg14205519	9	139925750	C9orf139	-6.553e-05	1.066e-05	7.884e-10	KF+AKI	559	115	302.136	0.214172	426229	0.122714	0.808968	18	1.2139	0	2.35189e+07	0.981939	0.0336	0.001	1.0909	0.0560099
cg14205519	9	139925750	C9orf139	-6.553e-05	1.066e-05	7.884e-10	KF	559	94	59.3227	0.0199171	176692	0.317108	0.37965	22	0.6935	0	2.56647e+06	0.962166	0.0057	0	1.3709	0.0647311
cg15616998	1	40435396	MFSD2A	-5.515e-05	8.758e-06	3.042e-10	KF	559	94	26.8618	0.000614587	1.17405e+06	0.546107	0.458651	22	0.0253	0	1.14154e+07	0.717506	0.0781	0.001	6.3665	0.256181
cg15616998	1	40435396	MFSD2A	-5.515e-05	8.758e-06	3.042e-10	KF+AKI	559	115	11.2465	0.000775958	163002	0.620571	0.782221	18	0.2407	0	7.98305e+08	0.898681	0.0549	0.0026	1.1646	0.0625783
cg15787712	19	13948243	MIR23A	-7.336e-05	1.044e-05	2.087e-12	KF+AKI	559	115	0.17667	0.000264251	118.116	0.601471	0.952273	18	0.5625	0	2.35451e+06	0.941033	0.0038	0.0001	0.134	0.00217192
cg15787712	19	13948243	MIR23A	-7.336e-05	1.044e-05	2.087e-12	KF	559	94	0.617958	0.000463691	823.549	0.895681	0.604248	22	0.1062	0	60880	0.740245	0.0097	0.0006	0.1697	0.00150168
cg15996397	2	100831189	LINC01104	-7.625e-05	1.197e-05	1.902e-10	KF+AKI	559	115	5.14144	0.0167475	1578.41	0.575231	0.406943	18	0.2533	0	36536.5	0.820763	0.0184	0.0005	0.6236	0.0262415
cg15996397	2	100831189	LINC01104	-7.625e-05	1.197e-05	1.902e-10	KF	559	94	3.72729	0.00582082	2386.72	0.689853	0.583854	22	2.6431	0	141688	0.861124	829.622	0.0577	1.19358e+07	0.168856
cg16428517	16	3317428	LINC00921	-9.674e-05	1.290e-05	6.460e-14	KF+AKI	559	115	4.3531	0.0199519	949.759	0.592426	0.273261	18	1.5065	0	844013	0.951617	605.341	1.3964	262412	0.0386636
cg16428517	16	3317428	LINC00921	-9.674e-05	1.290e-05	6.460e-14	KF	559	94	4.11489	0.0105411	1606.32	0.642184	0.533586	22	35.5574	0.0001	1.5628e+07	0.590106	4887.53	4.0983	5.8288e+06	0.0187614
cg16527877	1	92036018	CDC7	-7.574e-05	1.157e-05	5.869e-11	KF	559	94	0.07197	0.000176584	29.3327	0.39081	0.0177141	22	0.0014	0	202.343	0.277898	4.1984	0.0146	1203.55	0.619219
cg16527877	1	92036018	CDC7	-7.574e-05	1.157e-05	5.869e-11	KF+AKI	559	115	0.187064	0.000891462	39.2534	0.538864	0.545465	18	0.0104	0	6398.54	0.501968	8.9193	0.0888	895.869	0.352156
cg16618493	1	154978980	ZBTB7B	-5.644e-05	8.971e-06	3.154e-10	KF+AKI	559	115	0.00062128	4.17556e-06	0.0924402	0.00381701	0.396124	18	0.0132	0	4688.09	0.506781	0	0	0.003	2.7888e-05
cg16618493	1	154978980	ZBTB7B	-5.644e-05	8.971e-06	3.154e-10	KF	559	94	0.00203716	7.38938e-06	0.561622	0.0306805	0.0722848	22	0	0	3.2415	0.0788455	0.0254	0.0001	6.7895	0.197701
cg16834011	22	19931790	COMT	-9.454e-05	1.447e-05	6.343e-11	KF+AKI	559	115	0.020155	0.000447773	0.907206	0.0444204	0.949222	18	2.3794	0.0001	44229	0.862783	2.3741	0.0344	163.907	0.689024
cg16834011	22	19931790	COMT	-9.454e-05	1.447e-05	6.343e-11	KF	559	94	0.113752	0.00156106	8.28892	0.320505	0.2414	22	0.0067	0	24.5909	0.231924	0.2763	0.004	19.1891	0.552168
cg17944885	19	12225735	ZNF788	-1.748e-04	1.307e-05	8.742e-41	KF+AKI	559	115	482.436	5.72461	40656.8	0.00631051	0.607551	18	0.245	0	4889.39	0.780702	0.6992	0.0002	2843.14	0.932743
cg17944885	19	12225735	ZNF788	-1.748e-04	1.307e-05	8.742e-41	KF	559	94	681.924	4.68689	99217.1	0.0102312	0.242327	22	2.4807	0.0003	22087.3	0.844764	2.8902	0.0028	3032.96	0.764905
cg18194850	3	67699305	SUCLG2	9.720e-05	1.557e-05	4.336e-10	KF+AKI	559	115	0.00134914	6.70718e-05	0.0271378	1.59432e-05	0.993557	18	1.6945	0.001	2823.23	0.889181	4.0161	0.0648	249.091	0.509124
cg18194850	3	67699305	SUCLG2	9.720e-05	1.557e-05	4.336e-10	KF	559	94	0.00241188	8.09189e-05	0.0718886	0.000501529	0.80019	22	0.1904	0.0003	119.296	0.613695	0.0023	0	0.4688	0.0251447
cg18943655	1	32209578	ADGRB2	-5.128e-05	8.669e-06	3.320e-09	KF+AKI	559	115	235608	86.0798	6.44878e+08	0.00218942	0.451457	18	17.1041	0	7.96336e+08	0.752621	0.0017	0	0.0967	0.0020113
cg18943655	1	32209578	ADGRB2	-5.128e-05	8.669e-06	3.320e-09	KF	559	94	37418	6.26161	2.23602e+08	0.0176229	0.27535	22	1436.47	0.0001	1.57636e+10	0.379424	0.016	0.0004	0.6951	0.0316373
cg19946376	3	184035137	EIF4G1	-7.683e-05	1.042e-05	1.689e-13	KF+AKI	559	115	0.206336	0.00276055	15.4225	0.473357	0.894265	18	0.0001	0	1.995	0.0677703	0.0022	0.0001	0.0816	0.000928708
cg19946376	3	184035137	EIF4G1	-7.683e-05	1.042e-05	1.689e-13	KF	559	94	0.514218	0.0039129	67.5766	0.789302	0.601324	22	0	0	0.0341	0.00685646	0.1221	0.0062	2.3984	0.166305
cg20004659	17	48738490	ABCC3	-7.433e-05	1.252e-05	2.881e-09	KF+AKI	555	114	5.48783e-05	1.05876e-07	0.028445	0.00209669	0.0198418	18	0	0	1.6828	0.0595928	1.2126	0.002	719.619	0.952813
cg20004659	17	48738490	ABCC3	-7.433e-05	1.252e-05	2.881e-09	KF	555	93	0.000929816	7.84639e-07	1.10185	0.0532234	0.00227266	22	0	0	0.0217	0.00907601	0.0218	0.0001	6.0383	0.182381
cg20146909	1	90289611	LRRC8D	-8.306e-05	1.091e-05	2.652e-14	KF	559	94	0.0136496	9.03963e-05	2.06104	0.0934553	0.482862	22	2.3194	0	131442	0.880244	0.0041	0	0.6566	0.0338374
cg20146909	1	90289611	LRRC8D	-8.306e-05	1.091e-05	2.652e-14	KF+AKI	559	115	0.0343407	0.000338539	3.48344	0.152589	0.532843	18	26.4309	0.0001	1.00249e+07	0.617352	0.0619	0.0002	22.2202	0.353986
cg20732160	3	48590040	PFKFB4	-7.054e-05	1.032e-05	8.070e-12	KF+AKI	559	115	0.00015906	1.13134e-07	0.22363	0.0180323	0.293475	18	0	0	71.3034	0.142775	0.5395	0.0015	197.3	0.837604
cg20732160	3	48590040	PFKFB4	-7.054e-05	1.032e-05	8.070e-12	KF	559	94	0.000212137	6.27328e-08	0.717365	0.0413422	0.0745645	22	0	0	0.2074	0.03012	0.0105	0.0001	1.9252	0.0866131
cg20777437	1	54619703	CDCP2	-8.275e-05	9.672e-06	1.171e-17	KF	559	94	0.0250312	0.000114758	5.45984	0.179543	0.207684	22	0.0035	0	21.8249	0.204431	296.093	0.2028	432357	0.125833
cg20777437	1	54619703	CDCP2	-8.275e-05	9.672e-06	1.171e-17	KF+AKI	559	115	0.0359381	0.00023855	5.41418	0.19365	0.469139	18	0.079	0	10473.3	0.673231	9.5913	0.0007	141479	0.644348
cg21382567	1	92263858	TGFBR3	-8.724e-05	1.257e-05	3.942e-12	KF	559	94	5.49209	0.0124003	2432.45	0.583774	0.195457	22	0.0118	0	873.77	0.437624	0.1855	0.0003	129.035	0.613896
cg21382567	1	92263858	TGFBR3	-8.724e-05	1.257e-05	3.942e-12	KF+AKI	559	115	3.30829	0.0138121	792.402	0.668637	0.336975	18	1.9652	0	634994	0.916868	4.7307	0.0151	1485.09	0.596248
cg22534374	1	201511610	RPS10P7	-1.113e-04	1.651e-05	1.561e-11	KF	559	94	0.105387	0.00447349	2.4827	0.162759	0.107157	22	0.0049	0	1.8362	0.0786304	3.9662	0.0181	867.283	0.616202
cg22534374	1	201511610	RPS10P7	-1.113e-04	1.651e-05	1.561e-11	KF+AKI	559	115	0.142164	0.00861715	2.34538	0.172584	0.149399	18	0.0165	0	12.9523	0.227419	0.2047	0.001	42.751	0.560526
cg22623033	19	3653592	PIP5K1C	7.349e-05	9.906e-06	1.184e-13	KF+AKI	559	115	7.21299e-05	1.74848e-08	0.297558	0.024746	0.458879	18	0.0184	0	3.83534e+06	0.682584	0.0007	0	0.1033	0.00438575
cg22623033	19	3653592	PIP5K1C	7.349e-05	9.906e-06	1.184e-13	KF	559	94	0.00247224	2.25549e-07	27.0982	0.205957	0.210204	22	0.0003	0	8793.73	0.359287	0.0193	0.0004	0.8724	0.0423399
cg23048494	1	153517384	S100A4	-9.453e-05	1.429e-05	3.677e-11	KF	559	94	22.0562	0.0921182	5281.02	0.268382	0.192885	22	0.0104	0	383.171	0.39473	492.144	5.7187	42353.1	0.00638908
cg23048494	1	153517384	S100A4	-9.453e-05	1.429e-05	3.677e-11	KF+AKI	559	115	4.54087	0.0341418	603.937	0.544229	0.287634	18	0.0007	0	98.5694	0.228276	0.0013	0.0001	0.0273	1.66992e-05
cg23597162	7	28102341	JAZF1	-1.485e-04	1.462e-05	3.176e-24	KF+AKI	559	115	0.0492485	0.00438212	0.55348	0.0147208	0.797029	18	0.0054	0	1.3634	0.0642768	229718	83.5628	6.31507e+08	0.00224832
cg23597162	7	28102341	JAZF1	-1.485e-04	1.462e-05	3.176e-24	KF	559	94	0.0981535	0.00643475	1.4972	0.0949874	0.419628	22	0.0014	0	0.2006	0.0095042	0.2607	0.0035	19.6128	0.541969
cg23845009	11	34323678	ABTB2	1.328e-04	1.560e-05	1.724e-17	KF+AKI	559	115	0.00571346	0.00024585	0.132778	0.00129129	0.0655968	18	0.5057	0.0004	601.433	0.850301	0.0001	0	0.0463	0.00327994
cg23845009	11	34323678	ABTB2	1.328e-04	1.560e-05	1.724e-17	KF	559	94	0.00441627	0.000133112	0.146519	0.00240609	0.0241111	22	0.087	0.0002	50.4571	0.452003	0.0335	0.0003	3.4648	0.151265
cg24048949	19	2893180	ZNF57	-1.064e-04	1.686e-05	2.713e-10	KF	559	94	57.7768	0.242342	13774.6	0.146373	0.894833	22	0.0144	0	44.7791	0.301538	0.0003	0	0.3962	0.0266177
cg24048949	19	2893180	ZNF57	-1.064e-04	1.686e-05	2.713e-10	KF+AKI	559	115	11.6634	0.0916107	1484.93	0.320526	0.676916	18	0.0706	0	641.985	0.568745	0.0402	0.0003	6.2633	0.212102
cg25570328	2	108903952	SULT1C2	-8.819e-05	1.180e-05	7.889e-14	KF+AKI	559	115	0.0136132	0.000350044	0.529416	0.0214216	0.760385	18	9.3649	0.002	43898.8	0.603971	2.9042	0.0122	693.212	0.702713
cg25570328	2	108903952	SULT1C2	-8.819e-05	1.180e-05	7.889e-14	KF	559	94	0.0135419	0.000216016	0.848931	0.0415966	0.469464	22	0.0559	0	103.408	0.452471	0.1481	0.0089	2.4734	0.183659
cg25767870	1	118188756	FAM46C	-7.272e-05	1.055e-05	5.374e-12	KF+AKI	559	115	0.00267655	6.13374e-05	0.116795	0.00210793	0.0966606	18	0.0001	0	0.5773	0.0376508	0.0001	0	0.2571	0.022618
cg25767870	1	118188756	FAM46C	-7.272e-05	1.055e-05	5.374e-12	KF	559	94	0.00269801	3.81075e-05	0.191019	0.00649653	0.0164524	22	0	0	0.0147	0.00288752	5.1849	0.0398	676.163	0.507812
cg25839744	20	49253648	RIPOR3	-7.799e-05	1.163e-05	2.021e-11	KF+AKI	559	115	0.0145643	2.24678e-05	9.44099	0.200436	0.172123	18	0	0	0.5167	0.0405576	0.0573	0.005	0.6513	0.0211281
cg25839744	20	49253648	RIPOR3	-7.799e-05	1.163e-05	2.021e-11	KF	559	94	0.0298547	2.11576e-05	42.1268	0.34262	0.399247	22	0	0	0.1286	0.02351	0.0056	0.0002	0.1297	0.00121822
cg25941075	11	73729854	C2CD3	-6.371e-05	1.112e-05	1.004e-08	KF+AKI	559	115	0.134737	0.00347446	5.225	0.282817	0.736942	18	0.2957	0	4138.79	0.802454	11.8264	0.0918	1524.24	0.319021
cg25941075	11	73729854	C2CD3	-6.371e-05	1.112e-05	1.004e-08	KF	559	94	0.274728	0.00456303	16.5406	0.53661	0.916865	22	0.0192	0	60.0012	0.335791	0.0134	0.0003	0.5306	0.0216002
cg26099045	2	64291800	PELI1	1.595e-04	2.106e-05	3.655e-14	KF+AKI	559	115	0.0616348	0.00324723	1.16987	0.0635261	0.417584	18	0.0955	0.0001	138.676	0.527247	0.0038	0.0001	0.1606	0.00353915
cg26099045	2	64291800	PELI1	1.595e-04	2.106e-05	3.655e-14	KF	559	94	0.119127	0.00441827	3.21196	0.205602	0.122725	22	0.0679	0.0001	39.6394	0.407886	0.0218	0	14.0415	0.246276
cg26252592	1	200993709	KIF21B	-7.044e-05	9.528e-06	1.428e-13	KF	559	94	2.26712e-05	4.10751e-09	0.125133	0.0149846	0.750363	22	0.0001	0	892.425	0.250773	0.1435	0.0036	5.7074	0.301547
cg26252592	1	200993709	KIF21B	-7.044e-05	9.528e-06	1.428e-13	KF+AKI	559	115	8.03661e-05	3.56184e-08	0.181331	0.0166946	0.876117	18	0.0018	0	285272	0.511938	0.0658	0.0034	1.2716	0.0717137
cg27278843	2	74215176	TET3	-8.436e-05	1.164e-05	4.321e-13	KF	559	94	22.093	0.028293	17251.7	0.362377	0.0870597	22	2.1184	0	1.44655e+06	0.912792	0.0001	0	0.2264	0.0194471
cg27278843	2	74215176	TET3	-8.436e-05	1.164e-05	4.321e-13	KF+AKI	559	115	6.43431	0.0163457	2532.79	0.541447	0.091542	18	1.7006	0	5.56246e+06	0.944688	6.3716	0.0158	2563.54	0.545045
SE: standard error; eGFR: estimated glomerular filtration rate; CKD: chronic kidney disease
Unless stated otherwise, P-values were obtained from the Wald-test.
