# Supplementary material for: Meta-analyses identify DNA methylation associated with kidney function and damage
Source: Nat Commun. 2021 Dec 9;12:7174. doi: 10.1038/s41467-021-27234-3 (PMC8660832; doi:10.1038/s41467-021-27234-3)
Supplement: Supplementary file 12 — Supplementary Data 9 [file 41467_2021_27234_MOESM12_ESM.xlsx]

## Sheet: ST9_expression
Supplementary Table 9. Association between the eGFR/UACR-associated CpGs and gene expression
												blood monocytes			whole blood
CpG probeID	Chromosome	Position (b37)	Nearest CpG Gene	Nearest Gene Distance	EWAS beta_meta	EWAS pvalue_meta	expression probeID	expression probe start position	expression probe stop position	expression probe strand	expression (mRNA) gene	MESA expression beta	MESA expression SE	MESA expression pvalue	KORA expression beta	KORA expression SE	KORA expression pvalue	MESA/KORA consistent effect direction
CpG sites associated with eGFR
cg04864179	7	128579964	IRF5	0	-8.53149e-05	6.48336e-10	ILMN_1670576	128589570	128589619	+	IRF5	0.288224	0.0231136	1.28151e-33	0.0631409	0.0118072	1.20349e-07	True
cg04864179	7	128579964	IRF5	0	-8.53149e-05	6.48336e-10	ILMN_1683811	128595346	128595395	-	TNPO3	0.0421518	0.00462554	3.3452e-19	0.0885302	0.0232551	0.000152906	True
cg17944885	19	12225735	ZNF788	168	-0.000174761	8.74188e-41	ILMN_1792972	11980072	11980121	+	ZNF439	-0.0427845	0.00814436	1.77112e-07	-0.073105	0.0220112	0.000942237	True
cg17944885	19	12225735	ZNF788	168	-0.000174761	8.74188e-41	ILMN_3305466	12225411	12225460	+	ZNF788	-0.0449939	0.00801738	2.48928e-08	NA	NA	NA	NA
cg17944885	19	12225735	ZNF788	168	-0.000174761	8.74188e-41	ILMN_3251506	12025153	12025202	+	ZNF69	-0.0261995	0.00576172	5.99653e-06	NA	NA	NA	NA
cg20732160	3	48590040	PFKFB4	0	-7.05396e-05	8.06994e-12	ILMN_1653292	48555186	48555235	-	PFKFB4	-0.0147946	0.00312385	2.44366e-06	-0.00916015	0.0154637	0.553796	True
cg06158227	15	43662311	ZSCAN29	53	-0.000108188	8.73563e-20	ILMN_1691772	43653277	43653326	-	ZSCAN29	-0.0395429	0.00805111	1.03081e-06	-0.0376477	0.0288943	0.193021	True
cg16428517	16	3317428	LINC00921	0	-9.67403e-05	6.45955e-14	ILMN_1676905	3348978	3349027	-	TIGD7	-0.0699993	0.00797549	5.77971e-18	NA	NA	NA	NA
cg16428517	16	3317428	LINC00921	0	-9.67403e-05	6.45955e-14	ILMN_1804738	3292727	3292776	-	MEFV	0.0368638	0.00543465	1.85461e-11	0.00976459	0.0171707	0.569755	True
cg01695994	17	80246403	LINC01970	1518	-8.96005e-05	7.19112e-14	ILMN_1720708	80202349	80202398	-	CSNK1D	-0.0254802	0.00464751	5.12244e-08	-0.0333275	0.0233324	0.153623	True
cg18194850	3	67699305	SUCLG2	0	9.71962e-05	4.33602e-10	ILMN_1652379	67425277	67425326	-	SUCLG2	-0.0296194	0.00552003	9.69124e-08	-0.0131288	0.0229799	0.567968	True
cg07242931	1	26034297	MAN1C1	0	-5.94813e-05	5.20875e-10	ILMN_1713807	26110513	26110562	+	MAN1C1	-0.0700595	0.00743866	2.31965e-20	-0.0145341	0.0106289	0.171931	True
cg10632966	10	105001051	RPEL1	4592	-5.63865e-05	1.07516e-08	ILMN_1773313	105154020	105154069	-	USMG5	0.215011	0.0401121	9.9866e-08	NA	NA	NA	NA
CpG sites associated with UACR
cg02711608	19	47287964	SLC1A5	0	-0.00162571	9.84869e-13	ILMN_1707720	47278238	47278287	-	SLC1A5	-0.0626643	0.00599877	1.71084e-24	-0.0549005	0.0163015	0.000798566	True
cg22304262	19	47287778	SLC1A5	0	-0.00174107	2.56078e-09	ILMN_1707720	47278238	47278287	-	SLC1A5	-0.052111	0.00655465	4.32026e-15	-0.0455041	0.016496	0.00595787	True
cg23570810	11	315102	IFITM1	0	-0.00298768	7.98637e-11	ILMN_1801246	315174	315223	+	IFITM1	-0.0601261	0.0103109	7.08894e-09	-0.217834	0.0491978	1.10282e-05	True
MESA: The Multi-Ethnic Study of Atherosclerosis; KORA: Cooperative Health Research in the Augsburg Region study
SE: standard error; NA: not available
P-values were obtained from the Wald-test.
