# Supplementary material for: Meta-analyses identify DNA methylation associated with kidney function and damage
Source: Nat Commun. 2021 Dec 9;12:7174. doi: 10.1038/s41467-021-27234-3 (PMC8660832; doi:10.1038/s41467-021-27234-3)
Supplement: Supplementary file 13 — Supplementary Data 10 [file 41467_2021_27234_MOESM13_ESM.xlsx]

## Sheet: ST10_kidney_tissue
Supplementary Table 10. Association between eGFR/UACR-associated CpGs and eGFR/fibrosis in kidney tubule tissue.
probeID	Chromosome	Position (b37)	Nearest Gene	Nearest Gene Distance	EWAS beta (meta-analysis)	EWAS P-value (meta-analysis)	eGFR Estimate	eGFR P-value	eGFR FDR	Fibrosis Estimate	Fibrosis P-value	Fibrosis FDR	GFR: significant and effect consistent	Fibrosis: significant and effect consistent
CpG sites associated with eGFR
cg17944885	19	12225735	ZNF788	168	-0.000174761	8.74e-41	-4.52e-05	0.0076625	0.0632156	4.98e-05	0.0595069	0.130915	False	False
cg23597162	7	28102341	JAZF1	0	-0.000148463	3.18e-24	-7.69e-05	0.00256797	0.0242123	2.19e-05	0.608045	0.704052	True	False
cg06158227	15	43662311	ZSCAN29	53	-0.000108188	8.74e-20	4.77e-06	0.961584	0.967561	0.000196792	0.222975	0.380842	False	False
cg20777437	1	54619703	CDCP2	1024	-8.28e-05	1.17e-17	9.41e-06	0.94956	0.967561	0.000560925	0.0247925	0.0743774	False	False
cg00501876	3	39193251	CSRNP1	0	-8.98e-05	1.33e-17	-1.21e-05	0.794991	0.922296	2.95e-05	0.711077	0.769362	False	False
cg23845009	11	34323678	ABTB2	0	0.00013281	1.72e-17	-1.11e-05	0.777374	0.922296	4.23e-05	0.507734	0.620773	False	False
cg04460609	4	16532808	LDB2	0	-0.000133978	1.43e-16	-6.43e-05	0.281547	0.580691	-0.000115901	0.220636	0.380842	False	False
cg01817897	5	160365430	LINC02159	0	-7.71e-05	8.95e-16	-1.57e-05	0.797953	0.922296	9.14e-05	0.39243	0.563052	False	False
cg00247963	16	20863151	REXO5	2161	-8.14e-05	1.43e-14	-3.33e-05	0.629087	0.856196	2.08e-05	0.858173	0.899038	False	False
cg04540493	16	47048265	DNAJA2	40640	-7.15e-05	1.55e-14	3.67e-05	0.613879	0.856196	-0.00035531	0.00489414	0.0215342	False	False
cg20146909	1	90289611	LRRC8D	0	-8.31e-05	2.65e-14	-0.000203431	0.0613909	0.289414	0.000902747	9.74e-08	2.1428e-06	False	True
cg08872425	10	131231406	MGMT	34041	-7.15e-05	3.55e-14	-2.65e-06	0.967561	0.967561	0.000134931	0.225043	0.380842	False	False
cg26099045	2	64291800	PELI1	27985	0.000159481	3.65e-14	0.000450563	2.78e-06	0.00018348	-0.000939567	8.31e-10	5.4846e-08	True	True
cg13924998	7	41531155	INHBA	193556	-7.94e-05	5.64e-14	-7.25e-05	0.393085	0.701178	-7.79e-05	0.583291	0.68745	False	False
cg16428517	16	3317428	LINC00921	0	-9.67e-05	6.46e-14	0.000388408	0.00113352	0.0124687	-0.000258727	0.196225	0.380842	False	False
cg01695994	17	80246403	LINC01970	1518	-8.96e-05	7.19e-14	-8.68e-05	0.258479	0.575804	0.00010671	0.421873	0.580075	False	False
cg25570328	2	108903952	SULT1C2	1142	-8.82e-05	7.89e-14	-0.000407821	0.103564	0.325487	0.000798598	0.0519551	0.118243	False	False
cg13235761	1	203561580	ATP2B4	34334	-6.93e-05	9.15e-14	-0.000191151	0.095432	0.314925	0.000211407	0.279526	0.423302	False	False
cg22623033	19	3653592	PIP5K1C	0	7.35e-05	1.18e-13	7.64e-06	0.908459	0.967069	-8.33e-05	0.460414	0.607747	False	False
cg04036920	11	33562503	KIAA1549L	1373	-0.000106352	1.33e-13	5.62e-06	0.938083	0.967561	9.52e-05	0.38286	0.561528	False	False
cg26252592	1	200993709	KIF21B	881	-7.04e-05	1.43e-13	-1.96e-05	0.473871	0.779118	-3.13e-06	0.943725	0.943725	False	False
cg19946376	3	184035137	EIF4G1	0	-7.68e-05	1.69e-13	1.66e-05	0.904461	0.967069	0.000280682	0.224876	0.380842	False	False
cg13641778	3	52879742	TMEM110-MUSTN1	0	-7.58e-05	4.13e-13	0.000134503	0.180475	0.476454	4.41e-05	0.792788	0.843936	False	False
cg27278843	2	74215176	TET3	0	-8.44e-05	4.32e-13	-0.000125838	0.305164	0.594485	8.8e-05	0.662794	0.733222	False	False
cg11544657	1	9968130	CTNNBIP1	0	-8.21e-05	9.56e-13	0.000117063	0.159456	0.45757	-0.000462881	0.00154802	0.00785919	False	False
cg14012686	2	74785750	M1AP	0	-6.94e-05	1.05e-12	-1.13e-05	0.810502	0.922296	-3.34e-05	0.666566	0.733222	False	False
cg02304370	11	587926	PHRF1	0	0.000108887	2e-12	-4.61e-05	0.836679	0.935946	0.000403767	0.272948	0.423302	False	False
cg15787712	19	13948243	MIR23A	770	-7.34e-05	2.09e-12	0.00013292	0.117482	0.352445	-0.000305227	0.0274127	0.0786625	False	False
cg21382567	1	92263858	TGFBR3	0	-8.72e-05	3.94e-12	4.23e-05	0.637023	0.856196	6.48e-05	0.659184	0.733222	False	False
cg25767870	1	118188756	FAM46C	17745	-7.27e-05	5.37e-12	-8.09e-05	0.534505	0.820404	0.000980889	4.17e-06	6.8805e-05	False	True
cg14029001	6	41998500	CCND3	0	-8.02e-05	5.78e-12	0.00040775	0.000140484	0.00463597	-0.000734165	4.76e-05	0.00062832	False	False
cg20732160	3	48590040	PFKFB4	0	-7.05e-05	8.07e-12	-0.000144713	0.0333937	0.200362	0.000288033	0.0133085	0.0516684	False	False
cg22534374	1	201511610	RPS10P7	21890	-0.000111291	1.56e-11	-7.38e-05	0.171379	0.471292	-0.000163276	0.0408239	0.10363	False	False
cg25839744	20	49253648	RIPOR3	0	-7.8e-05	2.02e-11	0.000123221	0.30625	0.594485	-0.000225071	0.276405	0.423302	False	False
cg06853836	6	169399712	LOC101929460	34553	-8.33e-05	2.31e-11	5.77e-05	0.510655	0.802458	-0.000293704	0.0505869	0.118243	False	False
cg23048494	1	153517384	S100A4	0	-9.45e-05	3.68e-11	-8.31e-05	0.674578	0.856196	-0.000258681	0.457107	0.607747	False	False
cg03297731	16	30124293	GDPD3	0	-7.04e-05	4.12e-11	-0.000289817	0.08917	0.314925	0.000959996	0.000785797	0.00471478	False	True
cg06930757	19	51216389	SHANK1	0	9.13e-05	4.38e-11	-0.000213157	0.000621374	0.0102527	7.21e-06	0.943048	0.943725	False	False
cg16527877	1	92036018	CDC7	44697	-7.57e-05	5.87e-11	4.07e-05	0.40897	0.710317	-0.000244335	0.00232153	0.0109444	False	False
cg16834011	22	19931790	COMT	0	-9.45e-05	6.34e-11	-4.91e-05	0.0489736	0.248635	-5.44e-05	0.18354	0.378552	False	False
cg08080174	16	72992580	ZFHX3	0	-8.63e-05	6.68e-11	-3.63e-05	0.662935	0.856196	-0.000330124	0.0212919	0.0702633	False	False
cg13976502	14	74227875	ELMSAN1	0	-7.59e-05	1.24e-10	-4.39e-05	0.659197	0.856196	0.000109942	0.507905	0.620773	False	False
cg12065228	1	19652788	PQLC2	0	9.05e-05	1.36e-10	-6.12e-05	0.260482	0.575804	-0.000196051	0.0149988	0.0549958	False	False
cg05255330	18	3498963	DLGAP1	0	0.000103594	1.46e-10	NA	NA	NA	NA	NA	NA	False	False
cg15996397	2	100831189	LINC01104	0	-7.62e-05	1.9e-10	0.000166414	0.0882892	0.314925	-0.000336528	0.0211859	0.0702633	False	False
cg09610644	3	197249274	BDH1	0	-8.75e-05	1.92e-10	-8.12e-05	0.432562	0.732029	0.000230814	0.189383	0.378766	False	False
cg07888884	17	25886793	KSR1	0	-6.3e-05	1.95e-10	0.00017507	0.0713059	0.313746	-0.000352948	0.0238517	0.0743774	False	False
cg24048949	19	2893180	ZNF57	7715	-0.000106447	2.71e-10	1.28e-05	0.883812	0.967069	-9.88e-05	0.487203	0.620773	False	False
cg15616998	1	40435396	MFSD2A	0	-5.51e-05	3.04e-10	2.77e-05	0.735616	0.916051	-0.000472807	0.00148906	0.00785919	False	False
cg16618493	1	154978980	ZBTB7B	0	-5.64e-05	3.15e-10	-0.000407741	0.041941	0.230675	0.00131635	6.97e-05	0.0007667	False	True
cg06493781	18	8785491	MTCL1	0	-6.1e-05	3.28e-10	-5.13e-05	0.261729	0.575804	-0.000134757	0.0638436	0.135925	False	False
cg08134678	12	57872430	ARHGAP9	0	-9.18e-05	3.43e-10	7.53e-05	0.593355	0.856196	-0.000657367	0.00705391	0.0290974	False	False
cg18194850	3	67699305	SUCLG2	0	9.72e-05	4.34e-10	-0.000184688	0.0829598	0.314925	0.000610062	0.000424085	0.0034987	False	False
cg07242931	1	26034297	MAN1C1	0	-5.95e-05	5.21e-10	0.000141256	0.22167	0.541859	-0.000386934	0.0400249	0.10363	False	False
cg04864179	7	128579964	IRF5	0	-8.53e-05	6.48e-10	-5.7e-05	0.60145	0.856196	0.000364096	0.0465409	0.113767	False	False
cg06008406	10	661568	DIP2C	0	-6.34e-05	6.48e-10	NA	NA	NA	NA	NA	NA	False	False
cg14205519	9	139925750	C9orf139	0	-6.55e-05	7.88e-10	-9.83e-05	0.0233555	0.154147	1.08e-05	0.879929	0.907427	False	False
cg01068906	16	50745944	NOD2	0	-8.89e-05	8.04e-10	-0.000211403	0.090793	0.314925	0.000762937	0.000563207	0.00413018	False	True
cg08727202	22	37414747	TST	0	-5.1e-05	8.48e-10	-0.000205257	0.0119254	0.0874529	0.000295873	0.0297279	0.0817517	False	False
cg02059849	8	142437898	PTP4A3	0	6.03e-05	1.48e-09	-9.54e-05	0.279306	0.580691	0.000489703	0.000731632	0.00471478	False	False
cg04578362	2	145592759	TEX41	0	-7.87e-05	2.7e-09	-7.75e-05	0.383385	0.701178	0.000160296	0.282202	0.423302	False	False
cg20004659	17	48738490	ABCC3	0	-7.43e-05	2.88e-09	NA	NA	NA	NA	NA	NA	False	False
cg18943655	1	32209578	ADGRB2	0	-5.13e-05	3.32e-09	-2.3e-05	0.668537	0.856196	0.000102297	0.259994	0.423302	False	False
cg05492904	15	51604503	CYP19A1	0	-7.48e-05	3.62e-09	-0.000109436	0.36669	0.691473	0.00017013	0.407998	0.572934	False	False
cg10960375	3	42694144	LOC101928323	0	-5.72e-05	3.85e-09	0.000487311	0.000305749	0.00672648	-0.00118746	3.07e-08	1.0131e-06	False	False
cg05554494	16	3306685	MEFV	58	-5.5e-05	9.29e-09	-9.93e-05	0.194208	0.49299	6.65e-05	0.575903	0.68745	False	False
cg25941075	11	73729854	C2CD3	0	-6.37e-05	1e-08	9.81e-05	0.483998	0.779118	0.000161098	0.494803	0.620773	False	False
cg12644285	15	93570953	CHD2	0	-8.07e-05	1.04e-08	-0.000103244	0.00088688	0.0117068	5.73e-05	0.206592	0.380842	True	False
cg10632966	10	105001051	RPEL1	4592	-5.64e-05	1.08e-08	-4.77e-05	0.785877	0.922296	0.00101953	0.000362603	0.00341883	False	True
CpG sites associated with UACR
cg18181703	17	76354621	SOCS3	0	-0.00258008	2.63e-13	-0.000132414	0.366387	0.439664	8.88e-05	0.71915	0.71915	False	False
cg02711608	19	47287964	SLC1A5	0	-0.00162571	9.85e-13	NA	NA	NA	NA	NA	NA	False	False
cg00008629	9	115093661	PTBP3	0	-0.00463098	4.46e-12	0.000290139	0.0515117	0.115091	-0.00139315	1.89e-08	1.134e-07	False	True
cg23570810	11	315102	IFITM1	0	-0.00298768	7.99e-11	-0.000108629	0.538131	0.538131	0.00041511	0.169238	0.253858	False	False
cg22304262	19	47287778	SLC1A5	0	-0.00174107	2.56e-09	0.000135821	0.235337	0.353006	9.33e-05	0.620344	0.71915	False	False
cg22959742	10	13913931	FRMD4A	0	0.00202294	1.16e-08	0.000178546	0.0575454	0.115091	-0.000466806	0.00422159	0.00844319	False	False
cg24859433	6	30720203	IER3	7876	-0.00100704	1.84e-08	0.000331348	0.032193	0.115091	-0.00101801	9.41e-05	0.0002823	False	True
FDR: false discovery rate; eGFR: estimated glomerular filtration rate
P-values were obtained from the Wald-test.
