# Supplementary material for: Meta-analyses identify DNA methylation associated with kidney function and damage
Source: Nat Commun. 2021 Dec 9;12:7174. doi: 10.1038/s41467-021-27234-3 (PMC8660832; doi:10.1038/s41467-021-27234-3)
Supplement: Supplementary file 14 — Supplementary Data 11 [file 41467_2021_27234_MOESM14_ESM.xlsx]

## Sheet: ST11_forward_MR
Supplementary Table 11. Results of the forward Mendelian randomization analysis
outcome	exposure	method	number of instruments	Effect size	SE	P-value of the MR test	FDR	Nearest Gene	heterogeneity P-value (Q-statistics)	MR Egger intercept	intercept P-value (Wald-test)
eGFR	cg00247963	Inverse variance weighted	4	-0.00624842	0.0030901	0.0431686	0.287109	REXO5	0.00343833
eGFR	cg00247963	Inverse variance weighted (multiplicative random effects)	4	-0.00624842	0.0030901	0.0431686		REXO5	0.00343833
eGFR	cg00247963	Inverse variance weighted (T2DM SNPs excluded)	4	-0.00624842	0.0030901	0.0431686		REXO5	0.00343833
eGFR	cg00247963	MR Egger	4	0.00501076	0.0106145	0.683373		REXO5	0.0144943	-0.00190973	0.384221
eGFR	cg00247963	Simple median	4	-0.00799107	0.00198551	5.7051e-05		REXO5
eGFR	cg00247963	Simple mode	4	-0.00318916	0.00362219	0.443444		REXO5
eGFR	cg00247963	Weighted mode	4	-0.00280617	0.00187712	0.231803		REXO5
eGFR	cg00501876	Inverse variance weighted	3	0.00991526	0.00299893	0.000945481	0.0190551	CSRNP1	0.084851
eGFR	cg00501876	Inverse variance weighted (multiplicative random effects)	3	0.00991526	0.00299893	0.000945481		CSRNP1	0.084851
eGFR	cg00501876	Inverse variance weighted (T2DM SNPs excluded)	3	0.00991526	0.00299893	0.000945481		CSRNP1	0.084851
eGFR	cg00501876	MR Egger	3	0.0147506	0.0160896	0.527625		CSRNP1	0.0338983	-0.000674189	0.808325
eGFR	cg00501876	Simple median	3	0.0109163	0.00245694	8.86942e-06		CSRNP1
eGFR	cg00501876	Simple mode	3	0.0112968	0.00244631	0.0438334		CSRNP1
eGFR	cg00501876	Weighted mode	3	0.0111311	0.00206557	0.0327528		CSRNP1
eGFR	cg01068906	Inverse variance weighted	12	-3.08174e-05	0.00057064	0.956931	0.987071	NOD2	0.6692
eGFR	cg01068906	Inverse variance weighted (multiplicative random effects)	12	-3.08174e-05	0.000501214	0.950973		NOD2	0.6692
eGFR	cg01068906	Inverse variance weighted (T2DM SNPs excluded)	12	-3.08174e-05	0.00057064	0.956931		NOD2	0.6692
eGFR	cg01068906	MR Egger	12	0.00126665	0.00114528	0.294634		NOD2	0.746135	-0.000353045	0.220591
eGFR	cg01068906	Simple median	12	-0.000434768	0.000783931	0.579169		NOD2
eGFR	cg01068906	Simple mode	12	0.000109164	0.00105986	0.919818		NOD2
eGFR	cg01068906	Weighted mode	12	0.000191607	0.000821715	0.819904		NOD2
eGFR	cg01695994	Wald ratio	1	-0.00448731	0.00280107	0.109155	0.415817	LINC01970
eGFR	cg01695994	Wald ratio (T2DM SNPs excluded)	1	-0.00448731	0.00280107	0.109155		LINC01970
eGFR	cg01817897	Inverse variance weighted	2	-0.00292277	0.00419904	0.486394	0.816892	LINC02159	0.520144
eGFR	cg01817897	Inverse variance weighted (multiplicative random effects)	2	-0.00292277	0.0027005	0.279116		LINC02159	0.520144
eGFR	cg01817897	Inverse variance weighted (T2DM SNPs excluded)	2	-0.00292277	0.00419904	0.486394		LINC02159	0.520144
eGFR	cg02059849	Inverse variance weighted	6	-0.00187391	0.00184222	0.309057	0.666429	PTP4A3	0.0721615
eGFR	cg02059849	Inverse variance weighted (multiplicative random effects)	6	-0.00187391	0.00184222	0.309057		PTP4A3	0.0721615
eGFR	cg02059849	Inverse variance weighted (T2DM SNPs excluded)	6	-0.00187391	0.00184222	0.309057		PTP4A3	0.0721615
eGFR	cg02059849	MR Egger	6	-0.00343209	0.0115155	0.780512		PTP4A3	0.0393794	0.000225565	0.897266
eGFR	cg02059849	Simple median	6	-0.00276309	0.00190642	0.147236		PTP4A3
eGFR	cg02059849	Simple mode	6	-0.0025571	0.00276462	0.397445		PTP4A3
eGFR	cg02059849	Weighted mode	6	-0.00157804	0.00180644	0.422321		PTP4A3
eGFR	cg02304370	Inverse variance weighted	6	0.00422167	0.0010923	0.000111117	0.00396721	PHRF1	0.232857
eGFR	cg02304370	Inverse variance weighted (multiplicative random effects)	6	0.00422167	0.0010923	0.000111117		PHRF1	0.232857
eGFR	cg02304370	Inverse variance weighted (T2DM SNPs excluded)	6	0.00422167	0.0010923	0.000111117		PHRF1	0.232857
eGFR	cg02304370	MR Egger	6	0.0071891	0.00258064	0.0495249		PHRF1	0.296981	-0.000585446	0.27776
eGFR	cg02304370	Simple median	6	0.00458906	0.00119388	0.000121136		PHRF1
eGFR	cg02304370	Simple mode	6	0.0045911	0.00130159	0.0167878		PHRF1
eGFR	cg02304370	Weighted mode	6	0.00448529	0.00114571	0.0112398		PHRF1
eGFR	cg04036920	Inverse variance weighted	5	0.0020944	0.00143722	0.145046	0.464061	KIAA1549L	0.483469
eGFR	cg04036920	Inverse variance weighted (multiplicative random effects)	5	0.0020944	0.00133735	0.117328		KIAA1549L	0.483469
eGFR	cg04036920	Inverse variance weighted (T2DM SNPs excluded)	5	0.0020944	0.00143722	0.145046		KIAA1549L	0.483469
eGFR	cg04036920	MR Egger	5	0.00196498	0.00503138	0.722215		KIAA1549L	0.325654	1.71722e-05	0.980135
eGFR	cg04036920	Simple median	5	0.00135696	0.00211169	0.520488		KIAA1549L
eGFR	cg04036920	Simple mode	5	0.00158653	0.00236236	0.53864		KIAA1549L
eGFR	cg04036920	Weighted mode	5	0.00158653	0.00180744	0.429628		KIAA1549L
eGFR	cg04460609	Inverse variance weighted	7	0.00260898	0.000762779	0.000625384	0.0148955	LDB2	0.565677
eGFR	cg04460609	Inverse variance weighted (multiplicative random effects)	7	0.00260898	0.000684443	0.000137943		LDB2	0.565677
eGFR	cg04460609	Inverse variance weighted (T2DM SNPs excluded)	7	0.00260898	0.000762779	0.000625384		LDB2	0.565677
eGFR	cg04460609	MR Egger	7	0.00155339	0.00171973	0.407789		LDB2	0.498576	0.000292107	0.523878
eGFR	cg04460609	Simple median	7	0.00270283	0.00108704	0.0129041		LDB2
eGFR	cg04460609	Simple mode	7	0.00168759	0.00151662	0.308406		LDB2
eGFR	cg04460609	Weighted mode	7	0.00258326	0.00105013	0.0491236		LDB2
eGFR	cg04578362	Inverse variance weighted	9	0.00178377	0.00151296	0.238402	0.631053	TEX41	0.0075335
eGFR	cg04578362	Inverse variance weighted (multiplicative random effects)	9	0.00178377	0.00151296	0.238402		TEX41	0.0075335
eGFR	cg04578362	Inverse variance weighted (T2DM SNPs excluded)	9	0.00178377	0.00151296	0.238402		TEX41	0.0075335
eGFR	cg04578362	MR Egger	9	0.00499527	0.00423062	0.276266		TEX41	0.0080363	-0.000492973	0.441655
eGFR	cg04578362	Simple median	9	0.00257756	0.0016096	0.109297		TEX41
eGFR	cg04578362	Simple mode	9	0.00405992	0.00198194	0.0746868		TEX41
eGFR	cg04578362	Weighted mode	9	0.00462022	0.00188083	0.0395352		TEX41
eGFR	cg04864179	Inverse variance weighted	21	0.00313352	0.000961892	0.00112335	0.0196211	IRF5	3.98463e-14
eGFR	cg04864179	Inverse variance weighted (multiplicative random effects)	21	0.00313352	0.000961892	0.00112335		IRF5	3.98463e-14
eGFR	cg04864179	Inverse variance weighted (T2DM SNPs excluded)	21	0.00313352	0.000961892	0.00112335		IRF5	3.98463e-14
eGFR	cg04864179	MR Egger	21	0.00178648	0.00179099	0.331066		IRF5	1.02739e-13	0.000379687	0.38278
eGFR	cg04864179	Simple median	21	0.00366067	0.0011352	0.00126114		IRF5
eGFR	cg04864179	Simple mode	21	0.00397853	0.00226904	0.0948485		IRF5
eGFR	cg04864179	Weighted mode	21	0.00612998	0.00140922	0.000310489		IRF5
eGFR	cg05554494	Inverse variance weighted	4	-0.00078906	0.00186861	0.672827	0.92534	MEFV	0.0644302
eGFR	cg05554494	Inverse variance weighted (multiplicative random effects)	4	-0.00078906	0.00186861	0.672827		MEFV	0.0644302
eGFR	cg05554494	Inverse variance weighted (T2DM SNPs excluded)	4	-0.00078906	0.00186861	0.672827		MEFV	0.0644302
eGFR	cg05554494	MR Egger	4	0.00392873	0.002749	0.289188		MEFV	0.290238	-0.00101948	0.188459
eGFR	cg05554494	Simple median	4	0.000117404	0.00149768	0.937517		MEFV
eGFR	cg05554494	Simple mode	4	0.000340017	0.00150507	0.835784		MEFV
eGFR	cg05554494	Weighted mode	4	-5.87513e-06	0.00138836	0.996889		MEFV
eGFR	cg06158227	Inverse variance weighted	12	0.00114457	0.00073424	0.119032	0.415817	ZSCAN29	0.437589
eGFR	cg06158227	Inverse variance weighted (multiplicative random effects)	12	0.00114457	0.00073424	0.119032		ZSCAN29	0.437589
eGFR	cg06158227	Inverse variance weighted (T2DM SNPs excluded)	12	0.00114457	0.00073424	0.119032		ZSCAN29	0.437589
eGFR	cg06158227	MR Egger	12	0.000914633	0.00210968	0.673825		ZSCAN29	0.35342	5.18516e-05	0.909132
eGFR	cg06158227	Simple median	12	0.00114258	0.00103855	0.271261		ZSCAN29
eGFR	cg06158227	Simple mode	12	0.00236082	0.00161973	0.172917		ZSCAN29
eGFR	cg06158227	Weighted mode	12	0.00168994	0.00144674	0.267459		ZSCAN29
eGFR	cg06493781	Inverse variance weighted	2	-0.00757277	0.00292703	0.00967627	0.102048	MTCL1	0.232328
eGFR	cg06493781	Inverse variance weighted (multiplicative random effects)	2	-0.00757277	0.00292703	0.00967627		MTCL1	0.232328
eGFR	cg06493781	Inverse variance weighted (T2DM SNPs excluded)	2	-0.00757277	0.00292703	0.00967627		MTCL1	0.232328
eGFR	cg06853836	Inverse variance weighted	12	-8.46199e-07	0.0012706	0.999469	0.999469	LOC101929460	0.0307178
eGFR	cg06853836	Inverse variance weighted (multiplicative random effects)	12	-8.46199e-07	0.0012706	0.999469		LOC101929460	0.0307178
eGFR	cg06853836	Inverse variance weighted (T2DM SNPs excluded)	12	-8.46199e-07	0.0012706	0.999469		LOC101929460	0.0307178
eGFR	cg06853836	MR Egger	12	0.000401616	0.00366759	0.914969		LOC101929460	0.0195033	-5.7765e-05	0.90858
eGFR	cg06853836	Simple median	12	1.00688e-05	0.00129763	0.993809		LOC101929460
eGFR	cg06853836	Simple mode	12	-0.000590294	0.00213617	0.787415		LOC101929460
eGFR	cg06853836	Weighted mode	12	-4.73046e-05	0.00170078	0.978309		LOC101929460
eGFR	cg06930757	Inverse variance weighted	3	-0.00186968	0.001911	0.327888	0.677651	SHANK1	0.493144
eGFR	cg06930757	Inverse variance weighted (multiplicative random effects)	3	-0.00186968	0.00160678	0.244578		SHANK1	0.493144
eGFR	cg06930757	Inverse variance weighted (T2DM SNPs excluded)	3	-0.00186968	0.001911	0.327888		SHANK1	0.493144
eGFR	cg06930757	MR Egger	3	-0.000889004	0.00858635	0.93432		SHANK1	0.237669	-0.000118039	0.924989
eGFR	cg06930757	Simple median	3	-0.000840445	0.0028323	0.766668		SHANK1
eGFR	cg06930757	Simple mode	3	-0.000302306	0.00297372	0.928301		SHANK1
eGFR	cg06930757	Weighted mode	3	8.91456e-05	0.00299983	0.978992		SHANK1
eGFR	cg07242931	Inverse variance weighted	2	-0.0058936	0.00252993	0.0198299	0.167595	MAN1C1	0.834302
eGFR	cg07242931	Inverse variance weighted (multiplicative random effects)	2	-0.0058936	0.000529228	8.35994e-29		MAN1C1	0.834302
eGFR	cg07242931	Inverse variance weighted (T2DM SNPs excluded)	2	-0.0058936	0.00252993	0.0198299		MAN1C1	0.834302
eGFR	cg07888884	Inverse variance weighted	13	0.00159552	0.000702681	0.0231704	0.178548	KSR1	0.460422
eGFR	cg07888884	Inverse variance weighted (multiplicative random effects)	13	0.00159552	0.000697326	0.0221345		KSR1	0.460422
eGFR	cg07888884	Inverse variance weighted (T2DM SNPs excluded)	13	0.00159552	0.000702681	0.0231704		KSR1	0.460422
eGFR	cg07888884	MR Egger	13	0.00173557	0.00202612	0.409942		KSR1	0.377947	-2.61685e-05	0.942284
eGFR	cg07888884	Simple median	13	0.0017328	0.00119486	0.147		KSR1
eGFR	cg07888884	Simple mode	13	0.00176687	0.00173079	0.327467		KSR1
eGFR	cg07888884	Weighted mode	13	5.19916e-05	0.0011901	0.965873		KSR1
eGFR	cg08727202	Inverse variance weighted	5	0.00177029	0.00140613	0.208039	0.592459	TST	0.634214
eGFR	cg08727202	Inverse variance weighted (multiplicative random effects)	5	0.00177029	0.00112455	0.115437		TST	0.634214
eGFR	cg08727202	Inverse variance weighted (T2DM SNPs excluded)	5	0.00177029	0.00140613	0.208039		TST	0.634214
eGFR	cg08727202	MR Egger	5	-0.00338405	0.00483674	0.534514		TST	0.724888	0.000674817	0.346581
eGFR	cg08727202	Simple median	5	0.00237721	0.00184798	0.198308		TST
eGFR	cg08727202	Simple mode	5	0.00152654	0.00222052	0.529574		TST
eGFR	cg08727202	Weighted mode	5	0.000678157	0.00220152	0.773426		TST
eGFR	cg08872425	Inverse variance weighted	6	0.00136056	0.0016257	0.402646	0.764444	MGMT	0.249381
eGFR	cg08872425	Inverse variance weighted (multiplicative random effects)	6	0.00136056	0.0016257	0.402646		MGMT	0.249381
eGFR	cg08872425	Inverse variance weighted (T2DM SNPs excluded)	6	0.00136056	0.0016257	0.402646		MGMT	0.249381
eGFR	cg08872425	MR Egger	6	-0.00111151	0.00604123	0.862974		MGMT	0.174988	0.000345975	0.69059
eGFR	cg08872425	Simple median	6	-0.000373825	0.00182592	0.837781		MGMT
eGFR	cg08872425	Simple mode	6	-0.00208319	0.00282501	0.494001		MGMT
eGFR	cg08872425	Weighted mode	6	0.00134797	0.00197546	0.525335		MGMT
eGFR	cg09610644	Inverse variance weighted	18	0.000308731	0.000407443	0.448614	0.790738	BDH1	0.890598
eGFR	cg09610644	Inverse variance weighted (multiplicative random effects)	18	0.000308731	0.000317134	0.330304		BDH1	0.890598
eGFR	cg09610644	Inverse variance weighted (T2DM SNPs excluded)	18	0.000308731	0.000407443	0.448614		BDH1	0.890598
eGFR	cg09610644	MR Egger	18	-0.000356997	0.000688485	0.611188		BDH1	0.919057	0.00021533	0.247775
eGFR	cg09610644	Simple median	18	0.00124406	0.000682637	0.0683892		BDH1
eGFR	cg09610644	Simple mode	18	0.00163111	0.000889079	0.0841267		BDH1
eGFR	cg09610644	Weighted mode	18	0.000189263	0.000577171	0.746979		BDH1
eGFR	cg10632966	Inverse variance weighted	19	0.00246811	0.0014108	0.0802155	0.389194	RPEL1	1.80101e-08
eGFR	cg10632966	Inverse variance weighted (multiplicative random effects)	19	0.00246811	0.0014108	0.0802155		RPEL1	1.80101e-08
eGFR	cg10632966	Inverse variance weighted (T2DM SNPs excluded)	19	0.00246811	0.0014108	0.0802155		RPEL1	1.80101e-08
eGFR	cg10632966	MR Egger	19	-0.00158557	0.00327097	0.634049		RPEL1	1.42685e-07	0.000695436	0.189597
eGFR	cg10632966	Simple median	19	0.00358838	0.00132815	0.00689657		RPEL1
eGFR	cg10632966	Simple mode	19	0.00109321	0.00277805	0.698559		RPEL1
eGFR	cg10632966	Weighted mode	19	0.00207004	0.00142403	0.163257		RPEL1
eGFR	cg10960375	Wald ratio	1	-0.00304292	0.00549704	0.579882	0.858357	LOC101928323
eGFR	cg10960375	Wald ratio (T2DM SNPs excluded)	1	-0.00304292	0.00549704	0.579882		LOC101928323
eGFR	cg11544657	Inverse variance weighted	4	-0.00119937	0.00192573	0.533408	0.828655	CTNNBIP1	0.9793
eGFR	cg11544657	Inverse variance weighted (multiplicative random effects)	4	-0.00119937	0.000483723	0.0131582		CTNNBIP1	0.9793
eGFR	cg11544657	Inverse variance weighted (T2DM SNPs excluded)	4	-0.00119937	0.00192573	0.533408		CTNNBIP1	0.9793
eGFR	cg11544657	MR Egger	4	-0.00119058	0.00483291	0.828389		CTNNBIP1	0.909699	-1.15918e-06	0.998598
eGFR	cg11544657	Simple median	4	-0.00108071	0.00215272	0.615653		CTNNBIP1
eGFR	cg11544657	Simple mode	4	-0.000602283	0.00273807	0.840015		CTNNBIP1
eGFR	cg11544657	Weighted mode	4	-0.000729188	0.0026623	0.801942		CTNNBIP1
eGFR	cg12065228	Inverse variance weighted	15	-0.00140194	0.000850372	0.0992247	0.412649	PQLC2	0.0423445
eGFR	cg12065228	Inverse variance weighted (multiplicative random effects)	15	-0.00140194	0.000850372	0.0992247		PQLC2	0.0423445
eGFR	cg12065228	Inverse variance weighted (T2DM SNPs excluded)	15	-0.00140194	0.000850372	0.0992247		PQLC2	0.0423445
eGFR	cg12065228	MR Egger	15	0.00306997	0.00161639	0.079943		PQLC2	0.361496	-0.000834479	0.00940559
eGFR	cg12065228	Simple median	15	-0.00202778	0.00108399	0.0613911		PQLC2
eGFR	cg12065228	Simple mode	15	-0.00100255	0.0011172	0.384688		PQLC2
eGFR	cg12065228	Weighted mode	15	-0.000873566	0.000866869	0.330686		PQLC2
eGFR	cg12644285	Inverse variance weighted	23	-0.000132602	0.000509107	0.79451	0.939617	CHD2	0.674727
eGFR	cg12644285	Inverse variance weighted (multiplicative random effects)	23	-0.000132602	0.000467114	0.776507		CHD2	0.674727
eGFR	cg12644285	Inverse variance weighted (T2DM SNPs excluded)	23	-0.000132602	0.000509107	0.79451		CHD2	0.674727
eGFR	cg12644285	MR Egger	23	0.00106016	0.00162253	0.520589		CHD2	0.653999	-0.000239187	0.447427
eGFR	cg12644285	Simple median	23	-0.000607512	0.000754263	0.420567		CHD2
eGFR	cg12644285	Simple mode	23	-9.03329e-06	0.00118711	0.993997		CHD2
eGFR	cg12644285	Weighted mode	23	7.57173e-05	0.000956984	0.937652		CHD2
eGFR	cg13235761	Wald ratio	1	-0.000729715	0.00499333	0.883813	0.977042	ATP2B4
eGFR	cg13235761	Wald ratio (T2DM SNPs excluded)	1	-0.000729715	0.00499333	0.883813		ATP2B4
eGFR	cg13641778	Inverse variance weighted	6	-0.000913324	0.0036627	0.803084	0.939617	TMEM110-MUSTN1	6.42441e-09
eGFR	cg13641778	Inverse variance weighted (multiplicative random effects)	6	-0.000913324	0.0036627	0.803084		TMEM110-MUSTN1	6.42441e-09
eGFR	cg13641778	Inverse variance weighted (T2DM SNPs excluded)	5	-0.00104616	0.00419101	0.802881		TMEM110-MUSTN1	1.93364e-09
eGFR	cg13641778	MR Egger	6	-0.00675137	0.0102558	0.546309		TMEM110-MUSTN1	1.19973e-08	0.000934276	0.571312
eGFR	cg13641778	Simple median	6	0.00206643	0.00273364	0.449695		TMEM110-MUSTN1
eGFR	cg13641778	Simple mode	6	0.00371543	0.00278809	0.24016		TMEM110-MUSTN1
eGFR	cg13641778	Weighted mode	6	0.00563547	0.00185603	0.0288723		TMEM110-MUSTN1
eGFR	cg14029001	Inverse variance weighted	2	0.000644356	0.00244725	0.792321	0.939617	CCND3	0.405284
eGFR	cg14029001	Inverse variance weighted (multiplicative random effects)	2	0.000644356	0.00203665	0.751714		CCND3	0.405284
eGFR	cg14029001	Inverse variance weighted (T2DM SNPs excluded)	2	0.000644356	0.00244725	0.792321		CCND3	0.405284
eGFR	cg14205519	Inverse variance weighted	2	-0.00365407	0.00229996	0.112116	0.415817	C9orf139	0.390559
eGFR	cg14205519	Inverse variance weighted (multiplicative random effects)	2	-0.00365407	0.00197475	0.0642571		C9orf139	0.390559
eGFR	cg14205519	Inverse variance weighted (T2DM SNPs excluded)	2	-0.00365407	0.00229996	0.112116		C9orf139	0.390559
eGFR	cg15616998	Wald ratio	1	-0.00759282	0.00478927	0.11288	0.415817	MFSD2A
eGFR	cg15616998	Wald ratio (T2DM SNPs excluded)	1	-0.00759282	0.00478927	0.11288		MFSD2A
eGFR	cg16428517	Inverse variance weighted	15	-0.000828475	0.000713641	0.245677	0.631053	LINC00921	0.00322768
eGFR	cg16428517	Inverse variance weighted (multiplicative random effects)	15	-0.000828475	0.000713641	0.245677		LINC00921	0.00322768
eGFR	cg16428517	Inverse variance weighted (T2DM SNPs excluded)	14	-0.000934089	0.000684823	0.172572		LINC00921	0.0101456
eGFR	cg16428517	MR Egger	15	0.00162587	0.00107862	0.155628		LINC00921	0.0767755	-0.000713595	0.0174975
eGFR	cg16428517	Simple median	15	-0.00130104	0.00105095	0.21573		LINC00921
eGFR	cg16428517	Simple mode	15	-0.000661655	0.00106596	0.54476		LINC00921
eGFR	cg16428517	Weighted mode	15	-5.01801e-05	0.000551508	0.928792		LINC00921
eGFR	cg16527877	Inverse variance weighted	23	-0.000165783	0.000346701	0.632528	0.89795	CDC7	0.314523
eGFR	cg16527877	Inverse variance weighted (multiplicative random effects)	23	-0.000165783	0.000346701	0.632528		CDC7	0.314523
eGFR	cg16527877	Inverse variance weighted (T2DM SNPs excluded)	23	-0.000165783	0.000346701	0.632528		CDC7	0.314523
eGFR	cg16527877	MR Egger	23	-0.000893536	0.000612869	0.159647		CDC7	0.37295	0.00023708	0.168826
eGFR	cg16527877	Simple median	23	0.000250309	0.000616001	0.684489		CDC7
eGFR	cg16527877	Simple mode	23	-0.000230263	0.000742401	0.759359		CDC7
eGFR	cg16527877	Weighted mode	23	-0.000469607	0.000442733	0.300333		CDC7
eGFR	cg16834011	Inverse variance weighted	7	-0.000336566	0.000987628	0.733268	0.939617	COMT	0.268716
eGFR	cg16834011	Inverse variance weighted (multiplicative random effects)	7	-0.000336566	0.000987628	0.733268		COMT	0.268716
eGFR	cg16834011	Inverse variance weighted (T2DM SNPs excluded)	7	-0.000336566	0.000987628	0.733268		COMT	0.268716
eGFR	cg16834011	MR Egger	7	0.00357881	0.0020205	0.136728		COMT	0.703931	-0.000901455	0.0841131
eGFR	cg16834011	Simple median	7	-0.000158094	0.00123424	0.898078		COMT
eGFR	cg16834011	Simple mode	7	0.000356022	0.00136775	0.803336		COMT
eGFR	cg16834011	Weighted mode	7	0.0004644	0.00105279	0.67458		COMT
eGFR	cg17944885	Inverse variance weighted	4	0.00399762	0.00154646	0.00973745	0.102048	ZNF788	0.360385
eGFR	cg17944885	Inverse variance weighted (multiplicative random effects)	4	0.00399762	0.00154646	0.00973745		ZNF788	0.360385
eGFR	cg17944885	Inverse variance weighted (T2DM SNPs excluded)	4	0.00399762	0.00154646	0.00973745		ZNF788	0.360385
eGFR	cg17944885	MR Egger	4	0.00489802	0.00453872	0.393364		ZNF788	0.208511	-0.000146352	0.847809
eGFR	cg17944885	Simple median	4	0.00305965	0.00180517	0.0900872		ZNF788
eGFR	cg17944885	Simple mode	4	0.00114185	0.00270523	0.701383		ZNF788
eGFR	cg17944885	Weighted mode	4	0.00462852	0.00200524	0.104202		ZNF788
eGFR	cg18194850	Inverse variance weighted	5	0.00506807	0.00190676	0.0078617	0.098084	SUCLG2	0.958146
eGFR	cg18194850	Inverse variance weighted (multiplicative random effects)	5	0.00506807	0.000764601	3.3937e-11		SUCLG2	0.958146
eGFR	cg18194850	Inverse variance weighted (T2DM SNPs excluded)	5	0.00506807	0.00190676	0.0078617		SUCLG2	0.958146
eGFR	cg18194850	MR Egger	5	-0.0120823	0.0225529	0.629316		SUCLG2	0.996091	0.00179549	0.50088
eGFR	cg18194850	Simple median	5	0.00556806	0.00240355	0.0205258		SUCLG2
eGFR	cg18194850	Simple mode	5	0.0056978	0.00302123	0.132373		SUCLG2
eGFR	cg18194850	Weighted mode	5	0.00562195	0.0027264	0.108202		SUCLG2
eGFR	cg20146909	Inverse variance weighted	4	0.0010434	0.00149737	0.485912	0.816892	LRRC8D	0.751804
eGFR	cg20146909	Inverse variance weighted (multiplicative random effects)	4	0.0010434	0.000948991	0.271556		LRRC8D	0.751804
eGFR	cg20146909	Inverse variance weighted (T2DM SNPs excluded)	4	0.0010434	0.00149737	0.485912		LRRC8D	0.751804
eGFR	cg20146909	MR Egger	4	0.00523771	0.00476814	0.386569		LRRC8D	0.840903	-0.000597816	0.451986
eGFR	cg20146909	Simple median	4	0.000325165	0.00177322	0.854503		LRRC8D
eGFR	cg20146909	Simple mode	4	-0.00085048	0.00233117	0.739441		LRRC8D
eGFR	cg20146909	Weighted mode	4	0.00206935	0.00227059	0.429297		LRRC8D
eGFR	cg20777437	Wald ratio	1	0.0103394	0.0060104	0.0853873	0.392482	CDCP2
eGFR	cg20777437	Wald ratio (T2DM SNPs excluded)	1	0.0103394	0.0060104	0.0853873		CDCP2
eGFR	cg21382567	Inverse variance weighted	8	0.000175214	0.00147465	0.90542	0.981703	TGFBR3	0.00861475
eGFR	cg21382567	Inverse variance weighted (multiplicative random effects)	8	0.000175214	0.00147465	0.90542		TGFBR3	0.00861475
eGFR	cg21382567	Inverse variance weighted (T2DM SNPs excluded)	8	0.000175214	0.00147465	0.90542		TGFBR3	0.00861475
eGFR	cg21382567	MR Egger	8	-0.00369279	0.00975737	0.718117		TGFBR3	0.00536495	0.000659643	0.701847
eGFR	cg21382567	Simple median	8	-0.000992788	0.0014051	0.479841		TGFBR3
eGFR	cg21382567	Simple mode	8	0.000175873	0.00242588	0.944233		TGFBR3
eGFR	cg21382567	Weighted mode	8	0.000787496	0.00174274	0.66503		TGFBR3
eGFR	cg22534374	Inverse variance weighted	14	0.000359702	0.00038765	0.353457	0.712352	RPS10P7	0.725485
eGFR	cg22534374	Inverse variance weighted (multiplicative random effects)	14	0.000359702	0.000333293	0.280482		RPS10P7	0.725485
eGFR	cg22534374	Inverse variance weighted (T2DM SNPs excluded)	14	0.000359702	0.00038765	0.353457		RPS10P7	0.725485
eGFR	cg22534374	MR Egger	14	0.000184266	0.000889674	0.839392		RPS10P7	0.654339	6.43519e-05	0.830268
eGFR	cg22534374	Simple median	14	0.00102529	0.000589642	0.0820639		RPS10P7
eGFR	cg22534374	Simple mode	14	0.00150313	0.000778196	0.0755089		RPS10P7
eGFR	cg22534374	Weighted mode	14	0.000167325	0.000691346	0.812534		RPS10P7
eGFR	cg22623033	Inverse variance weighted	3	-0.000203758	0.00135977	0.880885	0.977042	PIP5K1C	0.74496
eGFR	cg22623033	Inverse variance weighted (multiplicative random effects)	3	-0.000203758	0.000737824	0.782425		PIP5K1C	0.74496
eGFR	cg22623033	Inverse variance weighted (T2DM SNPs excluded)	3	-0.000203758	0.00135977	0.880885		PIP5K1C	0.74496
eGFR	cg22623033	MR Egger	3	0.000538718	0.004078	0.916384		PIP5K1C	0.457684	-0.00012618	0.87855
eGFR	cg22623033	Simple median	3	-0.000274249	0.0016991	0.871772		PIP5K1C
eGFR	cg22623033	Simple mode	3	-0.000446023	0.00177623	0.825175		PIP5K1C
eGFR	cg22623033	Weighted mode	3	-0.00026096	0.00167686	0.890617		PIP5K1C
eGFR	cg23597162	Inverse variance weighted	3	-0.00333855	0.00185238	0.0714974	0.382292	JAZF1	0.809826
eGFR	cg23597162	Inverse variance weighted (multiplicative random effects)	3	-0.00333855	0.000850757	8.70121e-05		JAZF1	0.809826
eGFR	cg23597162	Inverse variance weighted (T2DM SNPs excluded)	2	-0.00237515	0.00237567	0.317416		JAZF1	0.961156
eGFR	cg23597162	MR Egger	3	-0.0181834	0.0229302	0.573178		JAZF1	0.998761	0.0019034	0.633285
eGFR	cg23597162	Simple median	3	-0.00245468	0.00222085	0.269034		JAZF1
eGFR	cg23597162	Simple mode	3	-0.00233504	0.002582	0.461261		JAZF1
eGFR	cg23597162	Weighted mode	3	-0.00238458	0.00272519	0.473841		JAZF1
eGFR	cg23845009	Inverse variance weighted	7	-0.000969433	0.000797015	0.223859	0.61738	ABTB2	0.32352
eGFR	cg23845009	Inverse variance weighted (multiplicative random effects)	7	-0.000969433	0.000797015	0.223859		ABTB2	0.32352
eGFR	cg23845009	Inverse variance weighted (T2DM SNPs excluded)	7	-0.000969433	0.000797015	0.223859		ABTB2	0.32352
eGFR	cg23845009	MR Egger	7	-0.00643571	0.00335614	0.113278		ABTB2	0.523372	0.00114006	0.155834
eGFR	cg23845009	Simple median	7	-0.000914644	0.00102795	0.373588		ABTB2
eGFR	cg23845009	Simple mode	7	-0.000956905	0.00127975	0.48289		ABTB2
eGFR	cg23845009	Weighted mode	7	-0.000928085	0.0011477	0.449583		ABTB2
eGFR	cg24048949	Inverse variance weighted	3	-0.0024896	0.0015736	0.113627	0.415817	ZNF57	0.740765
eGFR	cg24048949	Inverse variance weighted (multiplicative random effects)	3	-0.0024896	0.000862002	0.00387505		ZNF57	0.740765
eGFR	cg24048949	Inverse variance weighted (T2DM SNPs excluded)	3	-0.0024896	0.0015736	0.113627		ZNF57	0.740765
eGFR	cg24048949	MR Egger	3	-0.0040024	0.00441298	0.531036		ZNF57	0.495061	0.00025553	0.776117
eGFR	cg24048949	Simple median	3	-0.00272026	0.00200664	0.175217		ZNF57
eGFR	cg24048949	Simple mode	3	-0.00298058	0.00221282	0.310322		ZNF57
eGFR	cg24048949	Weighted mode	3	-0.0031062	0.00197139	0.255799		ZNF57
eGFR	cg25767870	Inverse variance weighted	6	0.00156949	0.00108702	0.148783	0.464061	FAM46C	0.206553
eGFR	cg25767870	Inverse variance weighted (multiplicative random effects)	6	0.00156949	0.00108702	0.148783		FAM46C	0.206553
eGFR	cg25767870	Inverse variance weighted (T2DM SNPs excluded)	6	0.00156949	0.00108702	0.148783		FAM46C	0.206553
eGFR	cg25767870	MR Egger	6	0.00495497	0.00230935	0.0984656		FAM46C	0.358101	-0.000691335	0.183235
eGFR	cg25767870	Simple median	6	0.00141574	0.00143627	0.32428		FAM46C
eGFR	cg25767870	Simple mode	6	0.00298649	0.00234567	0.258931		FAM46C
eGFR	cg25767870	Weighted mode	6	0.00311431	0.0013088	0.0632022		FAM46C
eGFR	cg25941075	Inverse variance weighted	16	-0.00128297	0.000650001	0.0484044	0.294898	C2CD3	0.0233912
eGFR	cg25941075	Inverse variance weighted (multiplicative random effects)	16	-0.00128297	0.000650001	0.0484044		C2CD3	0.0233912
eGFR	cg25941075	Inverse variance weighted (T2DM SNPs excluded)	16	-0.00128297	0.000650001	0.0484044		C2CD3	0.0233912
eGFR	cg25941075	MR Egger	16	0.000742665	0.00120528	0.547667		C2CD3	0.0813422	-0.000502814	0.0734194
eGFR	cg25941075	Simple median	16	-0.00106782	0.000638341	0.0943664		C2CD3
eGFR	cg25941075	Simple mode	16	-0.000912321	0.000860982	0.306079		C2CD3
eGFR	cg25941075	Weighted mode	16	-0.0011235	0.000717704	0.138336		C2CD3
eGFR	cg26099045	Inverse variance weighted	10	0.00013439	0.00183072	0.941481	0.981703	PELI1	7.86988e-06
eGFR	cg26099045	Inverse variance weighted (multiplicative random effects)	10	0.00013439	0.00183072	0.941481		PELI1	7.86988e-06
eGFR	cg26099045	Inverse variance weighted (T2DM SNPs excluded)	10	0.00013439	0.00183072	0.941481		PELI1	7.86988e-06
eGFR	cg26099045	MR Egger	10	0.00260537	0.00637371	0.693433		PELI1	4.69441e-06	-0.000407195	0.694954
eGFR	cg26099045	Simple median	10	0.000359953	0.0014243	0.800482		PELI1
eGFR	cg26099045	Simple mode	10	0.00132517	0.00287675	0.655979		PELI1
eGFR	cg26099045	Weighted mode	10	-0.000648964	0.00234177	0.787944		PELI1
UACR	cg00008629	Wald ratio	1	0.00528165	0.0178428	0.767222	0.939617	PTBP3
UACR	cg00008629	Wald ratio (T2DM SNPs excluded)	1	0.00528165	0.0178428	0.767222		PTBP3
UACR	cg22304262	Inverse variance weighted	14	-0.00297974	0.00286725	0.298698	0.666429	SLC1A5	0.177368
UACR	cg22304262	Inverse variance weighted (multiplicative random effects)	14	-0.00297974	0.00286725	0.298698		SLC1A5	0.177368
UACR	cg22304262	Inverse variance weighted (T2DM SNPs excluded)	14	-0.00297974	0.00286725	0.298698		SLC1A5	0.177368
UACR	cg22304262	MR Egger	14	0.00207399	0.00714064	0.776432		SLC1A5	0.162548	-0.00152255	0.453261
UACR	cg22304262	Simple median	14	-0.00184851	0.00355374	0.602952		SLC1A5
UACR	cg22304262	Simple mode	14	-0.00164697	0.00418332	0.700184		SLC1A5
UACR	cg22304262	Weighted mode	14	-0.00187912	0.00356436	0.606936		SLC1A5
UACR	cg22959742	Inverse variance weighted	13	-0.0142047	0.00530816	0.00745042	0.0976006	FRMD4A	0.213855
UACR	cg22959742	Inverse variance weighted (multiplicative random effects)	13	-0.0142047	0.00530816	0.00745042		FRMD4A	0.213855
UACR	cg22959742	Inverse variance weighted (T2DM SNPs excluded)	13	-0.0142047	0.00530816	0.00745042		FRMD4A	0.213855
UACR	cg22959742	MR Egger	13	0.0107322	0.0135228	0.444188		FRMD4A	0.404269	-0.00361105	0.0744643
UACR	cg22959742	Simple median	13	-0.0187373	0.00790718	0.0178044		FRMD4A
UACR	cg22959742	Simple mode	13	-0.0189154	0.012682	0.161638		FRMD4A
UACR	cg22959742	Weighted mode	13	-0.00538858	0.00803933	0.515374		FRMD4A
UACR	cg23570810	Inverse variance weighted	7	-0.00490199	0.00450604	0.276651	0.656128	IFITM1	0.77292
UACR	cg23570810	Inverse variance weighted (multiplicative random effects)	7	-0.00490199	0.00333183	0.14122		IFITM1	0.77292
UACR	cg23570810	Inverse variance weighted (T2DM SNPs excluded)	7	-0.00490199	0.00450604	0.276651		IFITM1	0.77292
UACR	cg23570810	MR Egger	7	-0.00931596	0.0155384	0.57494		IFITM1	0.670368	0.000967911	0.778536
UACR	cg23570810	Simple median	7	-0.00427699	0.00590978	0.469241		IFITM1
UACR	cg23570810	Simple mode	7	-0.00490011	0.00732016	0.528144		IFITM1
UACR	cg23570810	Weighted mode	7	-0.00476808	0.00686137	0.513105		IFITM1
UACR	cg24859433	Inverse variance weighted	10	0.00147402	0.00571762	0.796559	0.939617	IER3	0.882
UACR	cg24859433	Inverse variance weighted (multiplicative random effects)	10	0.00147402	0.00400484	0.712829		IER3	0.882
UACR	cg24859433	Inverse variance weighted (T2DM SNPs excluded)	9	0.00115171	0.00578784	0.842272		IER3	0.830351
UACR	cg24859433	MR Egger	10	-0.00480452	0.0120827	0.701297		IER3	0.850973	0.00100694	0.571569
UACR	cg24859433	Simple median	10	0.00786508	0.00817199	0.335827		IER3
UACR	cg24859433	Simple mode	10	0.0113468	0.0119121	0.365701		IER3
UACR	cg24859433	Weighted mode	10	0.00532508	0.00777102	0.510449		IER3
SE: standard error; FDR: false discovery rate; eGFR: estimated glomerular filtration rate; UACR: urinary albumin-to-creatinine ratio
