# Supplementary material for: Meta-analyses identify DNA methylation associated with kidney function and damage
Source: Nat Commun. 2021 Dec 9;12:7174. doi: 10.1038/s41467-021-27234-3 (PMC8660832; doi:10.1038/s41467-021-27234-3)
Supplement: Supplementary file 15 — Supplementary Data 12 [file 41467_2021_27234_MOESM15_ESM.xlsx]

## Sheet: ST12_reverse_MR
Supplementary Table 12. Results of the reverse Mendelian randomization analysis
outcome	exposure	method	number of instruments	Effect size	SE	P-value of the MR test	FDR	Nearest Gene	heterogeneity P-value (Q-statistics)	MR Egger intercept	intercept P-value (Wald-test)
cg00247963	eGFR	Inverse variance weighted	64	0.282684	0.759602	0.709783		REXO5	1
cg00247963	eGFR	Inverse variance weighted (multiplicative random effects)	64	0.282684	0.302773	0.350485	0.984845	REXO5	1
cg00247963	eGFR	Inverse variance weighted (T2DM SNPs excluded, multiplicative random effects)	58	0.0865818	0.306053	0.777255		REXO5	1
cg00247963	eGFR	MR Egger	64	0.487437	1.77497	0.784524		REXO5	1	-0.000793808	0.898852
cg00247963	eGFR	Simple median	64	0.391916	1.06659	0.713285		REXO5
cg00247963	eGFR	Simple mode	64	0.836229	1.88359	0.658596		REXO5
cg00247963	eGFR	Weighted mode	64	0.995025	1.43395	0.490292		REXO5
cg00501876	eGFR	Inverse variance weighted	77	0.178242	0.739529	0.809539		CSRNP1	1
cg00501876	eGFR	Inverse variance weighted (multiplicative random effects)	77	0.178242	0.329752	0.588829	0.984845	CSRNP1	1
cg00501876	eGFR	Inverse variance weighted (T2DM SNPs excluded, multiplicative random effects)	68	0.174384	0.343299	0.611478		CSRNP1	1
cg00501876	eGFR	MR Egger	77	0.999595	1.82181	0.584853		CSRNP1	1	-0.00302225	0.623229
cg00501876	eGFR	Simple median	77	-0.288155	1.07713	0.789069		CSRNP1
cg00501876	eGFR	Simple mode	77	-2.37902	2.13783	0.269292		CSRNP1
cg00501876	eGFR	Weighted mode	77	2.06231	1.53871	0.184146		CSRNP1
cg01068906	eGFR	Inverse variance weighted	59	-0.57678	0.839158	0.491874		NOD2	1
cg01068906	eGFR	Inverse variance weighted (multiplicative random effects)	59	-0.57678	0.346576	0.0960679	0.984845	NOD2	1
cg01068906	eGFR	Inverse variance weighted (T2DM SNPs excluded, multiplicative random effects)	56	-0.612266	0.3518	0.0817923		NOD2	1
cg01068906	eGFR	MR Egger	59	-2.30566	2.26967	0.31399		NOD2	1	0.00621942	0.41573
cg01068906	eGFR	Simple median	59	0.117521	1.18046	0.920698		NOD2
cg01068906	eGFR	Simple mode	59	1.54788	2.32256	0.507762		NOD2
cg01068906	eGFR	Weighted mode	59	0.758197	1.7961	0.674487		NOD2
cg01695994	eGFR	Inverse variance weighted	71	-0.47646	0.750968	0.52578		LINC01970	1
cg01695994	eGFR	Inverse variance weighted (multiplicative random effects)	71	-0.47646	0.314563	0.129855	0.984845	LINC01970	1
cg01695994	eGFR	Inverse variance weighted (T2DM SNPs excluded, multiplicative random effects)	67	-0.444094	0.320379	0.1657		LINC01970	1
cg01695994	eGFR	MR Egger	71	-0.0725211	1.78557	0.96772		LINC01970	1	-0.00153306	0.803832
cg01695994	eGFR	Simple median	71	-0.549161	1.08941	0.614198		LINC01970
cg01695994	eGFR	Simple mode	71	-2.58961	2.02614	0.205435		LINC01970
cg01695994	eGFR	Weighted mode	71	-2.29154	1.73935	0.191977		LINC01970
cg01817897	eGFR	Inverse variance weighted	60	-0.534324	0.786719	0.497024		LINC02159	1
cg01817897	eGFR	Inverse variance weighted (multiplicative random effects)	60	-0.534324	0.37707	0.156471	0.984845	LINC02159	1
cg01817897	eGFR	Inverse variance weighted (T2DM SNPs excluded, multiplicative random effects)	57	-0.503925	0.388093	0.194128		LINC02159	1
cg01817897	eGFR	MR Egger	60	-0.706451	1.90603	0.712256		LINC02159	1	0.000689634	0.921364
cg01817897	eGFR	Simple median	60	-0.424108	1.19668	0.723037		LINC02159
cg01817897	eGFR	Simple mode	60	0.704297	2.21618	0.751761		LINC02159
cg01817897	eGFR	Weighted mode	60	1.01197	1.86511	0.589464		LINC02159
cg02059849	eGFR	Inverse variance weighted	60	0.132614	0.792689	0.867136		PTP4A3	1
cg02059849	eGFR	Inverse variance weighted (multiplicative random effects)	60	0.132614	0.366607	0.71755	0.984845	PTP4A3	1
cg02059849	eGFR	Inverse variance weighted (T2DM SNPs excluded, multiplicative random effects)	55	0.0936916	0.387065	0.808736		PTP4A3	1
cg02059849	eGFR	MR Egger	60	-0.955692	1.88897	0.614822		PTP4A3	1	0.00427113	0.528102
cg02059849	eGFR	Simple median	60	0.636054	1.15216	0.580911		PTP4A3
cg02059849	eGFR	Simple mode	60	2.82455	2.23328	0.210933		PTP4A3
cg02059849	eGFR	Weighted mode	60	-2.24159	1.68487	0.188498		PTP4A3
cg02304370	eGFR	Inverse variance weighted	78	0.745626	0.732957	0.309018		PHRF1	1
cg02304370	eGFR	Inverse variance weighted (multiplicative random effects)	78	0.745626	0.290327	0.0102219	0.711513	PHRF1	1
cg02304370	eGFR	Inverse variance weighted (T2DM SNPs excluded, multiplicative random effects)	70	0.883351	0.301824	0.00342573		PHRF1	1
cg02304370	eGFR	MR Egger	78	2.29251	1.76394	0.197649		PHRF1	1	-0.00570973	0.338043
cg02304370	eGFR	Simple median	78	-0.152049	1.02911	0.882541		PHRF1
cg02304370	eGFR	Simple mode	78	-1.72394	1.89646	0.366171		PHRF1
cg02304370	eGFR	Weighted mode	78	1.97465	1.41584	0.167121		PHRF1
cg03297731	eGFR	Inverse variance weighted	62	-0.234412	0.758213	0.757197		GDPD3	1
cg03297731	eGFR	Inverse variance weighted (multiplicative random effects)	62	-0.234412	0.362444	0.517791	0.984845	GDPD3	1
cg03297731	eGFR	Inverse variance weighted (T2DM SNPs excluded, multiplicative random effects)	55	-0.153997	0.386812	0.690544		GDPD3	1
cg03297731	eGFR	MR Egger	62	-1.18287	1.82401	0.519136		GDPD3	1	0.00386165	0.569646
cg03297731	eGFR	Simple median	62	0.194275	1.11651	0.861864		GDPD3
cg03297731	eGFR	Simple mode	62	0.687764	2.11366	0.745999		GDPD3
cg03297731	eGFR	Weighted mode	62	-0.166076	1.69023	0.922051		GDPD3
cg04036920	eGFR	Inverse variance weighted	67	-0.182191	0.779019	0.815085		KIAA1549L	1
cg04036920	eGFR	Inverse variance weighted (multiplicative random effects)	67	-0.182191	0.312399	0.55976	0.984845	KIAA1549L	1
cg04036920	eGFR	Inverse variance weighted (T2DM SNPs excluded, multiplicative random effects)	61	-0.181377	0.314225	0.563791		KIAA1549L	1
cg04036920	eGFR	MR Egger	67	-1.00075	1.87308	0.594969		KIAA1549L	1	0.00307865	0.632451
cg04036920	eGFR	Simple median	67	0.715324	1.12514	0.52493		KIAA1549L
cg04036920	eGFR	Simple mode	67	1.65438	2.09577	0.432712		KIAA1549L
cg04036920	eGFR	Weighted mode	67	1.02832	1.7636	0.561826		KIAA1549L
cg04460609	eGFR	Inverse variance weighted	58	-0.606922	0.808517	0.452857		LDB2	1
cg04460609	eGFR	Inverse variance weighted (multiplicative random effects)	58	-0.606922	0.304715	0.0463964	0.984845	LDB2	1
cg04460609	eGFR	Inverse variance weighted (T2DM SNPs excluded, multiplicative random effects)	56	-0.568265	0.313347	0.06975		LDB2	1
cg04460609	eGFR	MR Egger	58	-0.503976	1.92586	0.794521		LDB2	1	-0.000394318	0.953245
cg04460609	eGFR	Simple median	58	-0.976105	1.1242	0.38525		LDB2
cg04460609	eGFR	Simple mode	58	-1.10671	2.06425	0.593956		LDB2
cg04460609	eGFR	Weighted mode	58	-1.26446	1.56713	0.423097		LDB2
cg04540493	eGFR	Inverse variance weighted	69	-0.55524	0.741326	0.453868		DNAJA2	1
cg04540493	eGFR	Inverse variance weighted (multiplicative random effects)	69	-0.55524	0.307086	0.0705919	0.984845	DNAJA2	1
cg04540493	eGFR	Inverse variance weighted (T2DM SNPs excluded, multiplicative random effects)	64	-0.61546	0.320008	0.0544472		DNAJA2	1
cg04540493	eGFR	MR Egger	69	-1.97318	1.83328	0.285651		DNAJA2	1	0.00548754	0.40075
cg04540493	eGFR	Simple median	69	-0.75353	1.03506	0.466611		DNAJA2
cg04540493	eGFR	Simple mode	69	-1.49706	1.93607	0.442058		DNAJA2
cg04540493	eGFR	Weighted mode	69	-1.66298	1.60136	0.302726		DNAJA2
cg04578362	eGFR	Inverse variance weighted	70	-0.352552	0.770364	0.647209		TEX41	1
cg04578362	eGFR	Inverse variance weighted (multiplicative random effects)	70	-0.352552	0.288108	0.221073	0.984845	TEX41	1
cg04578362	eGFR	Inverse variance weighted (T2DM SNPs excluded, multiplicative random effects)	65	-0.294523	0.296054	0.31982		TEX41	1
cg04578362	eGFR	MR Egger	70	-1.1978	1.85554	0.520759		TEX41	1	0.00311094	0.618186
cg04578362	eGFR	Simple median	70	-0.188154	1.02941	0.854972		TEX41
cg04578362	eGFR	Simple mode	70	-0.198535	1.94637	0.919051		TEX41
cg04578362	eGFR	Weighted mode	70	-0.804668	1.44114	0.578411		TEX41
cg04864179	eGFR	Inverse variance weighted	70	-0.407589	0.758703	0.591117		IRF5	1
cg04864179	eGFR	Inverse variance weighted (multiplicative random effects)	70	-0.407589	0.368222	0.268332	0.984845	IRF5	1
cg04864179	eGFR	Inverse variance weighted (T2DM SNPs excluded, multiplicative random effects)	64	-0.538254	0.376013	0.152293		IRF5	1
cg04864179	eGFR	MR Egger	70	-1.06058	1.83582	0.565366		IRF5	1	0.00244604	0.697306
cg04864179	eGFR	Simple median	70	-0.344441	1.11625	0.757649		IRF5
cg04864179	eGFR	Simple mode	70	-2.81277	2.21904	0.209216		IRF5
cg04864179	eGFR	Weighted mode	70	-3.62359	1.70034	0.0366467		IRF5
cg05255330	eGFR	Inverse variance weighted	72	-0.498046	0.73894	0.500311		DLGAP1	1
cg05255330	eGFR	Inverse variance weighted (multiplicative random effects)	72	-0.498046	0.312409	0.110888	0.984845	DLGAP1	1
cg05255330	eGFR	Inverse variance weighted (T2DM SNPs excluded, multiplicative random effects)	67	-0.643268	0.322677	0.0462026		DLGAP1	1
cg05255330	eGFR	MR Egger	72	-1.77255	1.79838	0.327707		DLGAP1	1	0.00482937	0.439575
cg05255330	eGFR	Simple median	72	-0.383675	1.05729	0.71669		DLGAP1
cg05255330	eGFR	Simple mode	72	1.82159	2.03074	0.372747		DLGAP1
cg05255330	eGFR	Weighted mode	72	1.54134	1.72639	0.374974		DLGAP1
cg05492904	eGFR	Inverse variance weighted	61	-0.240013	0.772019	0.755884		CYP19A1	1
cg05492904	eGFR	Inverse variance weighted (multiplicative random effects)	61	-0.240013	0.340505	0.480889	0.984845	CYP19A1	1
cg05492904	eGFR	Inverse variance weighted (T2DM SNPs excluded, multiplicative random effects)	57	-0.212729	0.35519	0.549229		CYP19A1	1
cg05492904	eGFR	MR Egger	61	-0.649434	1.81296	0.721459		CYP19A1	1	0.00167752	0.803771
cg05492904	eGFR	Simple median	61	0.533742	1.16495	0.646832		CYP19A1
cg05492904	eGFR	Simple mode	61	1.28023	1.93857	0.511524		CYP19A1
cg05492904	eGFR	Weighted mode	61	0.291166	1.47255	0.843926		CYP19A1
cg05554494	eGFR	Inverse variance weighted	73	-0.827172	0.742111	0.265013		MEFV	1
cg05554494	eGFR	Inverse variance weighted (multiplicative random effects)	73	-0.827172	0.322732	0.0103762	0.711513	MEFV	1
cg05554494	eGFR	Inverse variance weighted (T2DM SNPs excluded, multiplicative random effects)	67	-0.898308	0.336567	0.00760706		MEFV	1
cg05554494	eGFR	MR Egger	73	-1.4756	1.78727	0.411785		MEFV	1	0.00247944	0.69123
cg05554494	eGFR	Simple median	73	-1.03161	1.09838	0.347621		MEFV
cg05554494	eGFR	Simple mode	73	-1.94005	2.14988	0.369853		MEFV
cg05554494	eGFR	Weighted mode	73	-1.76663	1.65105	0.288193		MEFV
cg06008406	eGFR	Inverse variance weighted	60	-0.531364	0.78226	0.496968		DIP2C	1
cg06008406	eGFR	Inverse variance weighted (multiplicative random effects)	60	-0.531364	0.337578	0.115476	0.984845	DIP2C	1
cg06008406	eGFR	Inverse variance weighted (T2DM SNPs excluded, multiplicative random effects)	52	-0.58914	0.359861	0.101603		DIP2C	1
cg06008406	eGFR	MR Egger	60	-1.6782	1.90406	0.381749		DIP2C	1	0.00452979	0.511458
cg06008406	eGFR	Simple median	60	-0.168462	1.0869	0.876826		DIP2C
cg06008406	eGFR	Simple mode	60	-0.201957	1.92388	0.916753		DIP2C
cg06008406	eGFR	Weighted mode	60	-1.17651	1.54972	0.45077		DIP2C
cg06158227	eGFR	Inverse variance weighted	75	-0.251139	0.729138	0.73052		ZSCAN29	1
cg06158227	eGFR	Inverse variance weighted (multiplicative random effects)	75	-0.251139	0.273771	0.358967	0.984845	ZSCAN29	1
cg06158227	eGFR	Inverse variance weighted (T2DM SNPs excluded, multiplicative random effects)	72	-0.216013	0.281618	0.443055		ZSCAN29	1
cg06158227	eGFR	MR Egger	75	0.0213451	1.72637	0.990169		ZSCAN29	1	-0.0010274	0.862246
cg06158227	eGFR	Simple median	75	-0.352636	1.04595	0.736008		ZSCAN29
cg06158227	eGFR	Simple mode	75	-1.21202	1.81742	0.506917		ZSCAN29
cg06158227	eGFR	Weighted mode	75	0.518732	1.51843	0.733602		ZSCAN29
cg06493781	eGFR	Inverse variance weighted	77	0.146983	0.725422	0.839434		MTCL1	1
cg06493781	eGFR	Inverse variance weighted (multiplicative random effects)	77	0.146983	0.282475	0.602827	0.984845	MTCL1	1
cg06493781	eGFR	Inverse variance weighted (T2DM SNPs excluded, multiplicative random effects)	72	0.174828	0.290459	0.54724		MTCL1	1
cg06493781	eGFR	MR Egger	77	0.20583	1.72953	0.905586		MTCL1	1	-0.000222814	0.970201
cg06493781	eGFR	Simple median	77	0.202639	1.05079	0.84708		MTCL1
cg06493781	eGFR	Simple mode	77	0.404429	1.9202	0.833749		MTCL1
cg06493781	eGFR	Weighted mode	77	-0.307554	1.38736	0.825156		MTCL1
cg06853836	eGFR	Inverse variance weighted	77	0.0559788	0.715793	0.937665		LOC101929460	1
cg06853836	eGFR	Inverse variance weighted (multiplicative random effects)	77	0.0559788	0.280424	0.841776	0.984845	LOC101929460	1
cg06853836	eGFR	Inverse variance weighted (T2DM SNPs excluded, multiplicative random effects)	71	-0.0526771	0.293	0.857321		LOC101929460	1
cg06853836	eGFR	MR Egger	77	0.337234	1.72394	0.845438		LOC101929460	1	-0.00107081	0.858157
cg06853836	eGFR	Simple median	77	-0.272994	1.02231	0.78944		LOC101929460
cg06853836	eGFR	Simple mode	77	-0.722757	2.06998	0.727934		LOC101929460
cg06853836	eGFR	Weighted mode	77	-0.690876	1.59762	0.666646		LOC101929460
cg06930757	eGFR	Inverse variance weighted	65	-0.0618999	0.785132	0.93716		SHANK1	1
cg06930757	eGFR	Inverse variance weighted (multiplicative random effects)	65	-0.0618999	0.350827	0.859948	0.984845	SHANK1	1
cg06930757	eGFR	Inverse variance weighted (T2DM SNPs excluded, multiplicative random effects)	64	-0.0341814	0.354377	0.923159		SHANK1	1
cg06930757	eGFR	MR Egger	65	-1.4298	1.85058	0.442636		SHANK1	1	0.00528915	0.417417
cg06930757	eGFR	Simple median	65	0.57154	1.1286	0.612564		SHANK1
cg06930757	eGFR	Simple mode	65	2.13444	2.06025	0.304096		SHANK1
cg06930757	eGFR	Weighted mode	65	0.462512	1.55101	0.766517		SHANK1
cg07242931	eGFR	Inverse variance weighted	66	-0.908103	0.752959	0.2278		MAN1C1	1
cg07242931	eGFR	Inverse variance weighted (multiplicative random effects)	66	-0.908103	0.413582	0.0281131	0.984845	MAN1C1	1
cg07242931	eGFR	Inverse variance weighted (T2DM SNPs excluded, multiplicative random effects)	63	-1.06859	0.410299	0.00920282		MAN1C1	1
cg07242931	eGFR	MR Egger	66	-2.70564	1.74876	0.126751		MAN1C1	1	0.00713976	0.259004
cg07242931	eGFR	Simple median	66	-0.65743	1.13608	0.562804		MAN1C1
cg07242931	eGFR	Simple mode	66	-3.31553	2.36889	0.166383		MAN1C1
cg07242931	eGFR	Weighted mode	66	-4.00142	1.95985	0.0452447		MAN1C1
cg07888884	eGFR	Inverse variance weighted	74	-0.183633	0.741909	0.804511		KSR1	1
cg07888884	eGFR	Inverse variance weighted (multiplicative random effects)	74	-0.183633	0.326359	0.573658	0.984845	KSR1	1
cg07888884	eGFR	Inverse variance weighted (T2DM SNPs excluded, multiplicative random effects)	69	-0.183448	0.339724	0.589204		KSR1	1
cg07888884	eGFR	MR Egger	74	-0.213996	1.84234	0.907853		KSR1	1	0.00011324	0.985684
cg07888884	eGFR	Simple median	74	-0.214149	1.03257	0.835703		KSR1
cg07888884	eGFR	Simple mode	74	-1.71993	2.16975	0.43053		KSR1
cg07888884	eGFR	Weighted mode	74	-2.00555	1.66032	0.230973		KSR1
cg08080174	eGFR	Inverse variance weighted	71	-0.777506	0.745787	0.297165		ZFHX3	1
cg08080174	eGFR	Inverse variance weighted (multiplicative random effects)	71	-0.777506	0.295062	0.00841222	0.711513	ZFHX3	1
cg08080174	eGFR	Inverse variance weighted (T2DM SNPs excluded, multiplicative random effects)	63	-0.741732	0.312795	0.0177256		ZFHX3	1
cg08080174	eGFR	MR Egger	71	-1.54435	1.81239	0.397102		ZFHX3	1	0.00292279	0.643939
cg08080174	eGFR	Simple median	71	-1.00061	1.03769	0.334909		ZFHX3
cg08080174	eGFR	Simple mode	71	-2.25577	2.04012	0.272641		ZFHX3
cg08080174	eGFR	Weighted mode	71	-2.3172	1.58201	0.147474		ZFHX3
cg08134678	eGFR	Inverse variance weighted	66	-0.311231	0.762689	0.683222		ARHGAP9	1
cg08134678	eGFR	Inverse variance weighted (multiplicative random effects)	66	-0.311231	0.362043	0.389981	0.984845	ARHGAP9	1
cg08134678	eGFR	Inverse variance weighted (T2DM SNPs excluded, multiplicative random effects)	60	-0.255231	0.370251	0.490606		ARHGAP9	1
cg08134678	eGFR	MR Egger	66	-0.677419	1.9251	0.726078		ARHGAP9	1	0.00144226	0.836535
cg08134678	eGFR	Simple median	66	-0.653333	1.11968	0.559559		ARHGAP9
cg08134678	eGFR	Simple mode	66	-1.31509	2.15924	0.544611		ARHGAP9
cg08134678	eGFR	Weighted mode	66	-0.857106	1.49479	0.568354		ARHGAP9
cg08727202	eGFR	Inverse variance weighted	60	-0.444868	0.791587	0.574119		TST	1
cg08727202	eGFR	Inverse variance weighted (multiplicative random effects)	60	-0.444868	0.349763	0.203403	0.984845	TST	1
cg08727202	eGFR	Inverse variance weighted (T2DM SNPs excluded, multiplicative random effects)	59	-0.45071	0.354118	0.2031		TST	1
cg08727202	eGFR	MR Egger	60	-1.06289	1.89827	0.577688		TST	1	0.00233004	0.721494
cg08727202	eGFR	Simple median	60	-0.598235	1.0958	0.585111		TST
cg08727202	eGFR	Simple mode	60	-1.8643	2.13326	0.385704		TST
cg08727202	eGFR	Weighted mode	60	-1.1695	1.75553	0.507892		TST
cg08872425	eGFR	Inverse variance weighted	64	-0.589464	0.754937	0.434913		MGMT	1
cg08872425	eGFR	Inverse variance weighted (multiplicative random effects)	64	-0.589464	0.317056	0.0630019	0.984845	MGMT	1
cg08872425	eGFR	Inverse variance weighted (T2DM SNPs excluded, multiplicative random effects)	60	-0.54114	0.332243	0.103366		MGMT	1
cg08872425	eGFR	MR Egger	64	-0.979078	1.81413	0.59134		MGMT	1	0.00155168	0.814064
cg08872425	eGFR	Simple median	64	-0.845263	1.0857	0.436248		MGMT
cg08872425	eGFR	Simple mode	64	-1.94571	1.93839	0.319327		MGMT
cg08872425	eGFR	Weighted mode	64	-2.04828	1.54673	0.190199		MGMT
cg09610644	eGFR	Inverse variance weighted	64	0.743141	0.75832	0.327094		BDH1	1
cg09610644	eGFR	Inverse variance weighted (multiplicative random effects)	64	0.743141	0.396192	0.0606948	0.984845	BDH1	1
cg09610644	eGFR	Inverse variance weighted (T2DM SNPs excluded, multiplicative random effects)	58	0.825164	0.407763	0.0430077		BDH1	1
cg09610644	eGFR	MR Egger	64	1.77056	1.83009	0.337066		BDH1	1	-0.00410758	0.539591
cg09610644	eGFR	Simple median	64	0.637214	1.14019	0.576254		BDH1
cg09610644	eGFR	Simple mode	64	3.25333	2.14653	0.134616		BDH1
cg09610644	eGFR	Weighted mode	64	3.11107	1.66042	0.0656165		BDH1
cg10632966	eGFR	Inverse variance weighted	61	-0.12633	0.819633	0.877507		RPEL1	1
cg10632966	eGFR	Inverse variance weighted (multiplicative random effects)	61	-0.12633	0.359975	0.725632	0.984845	RPEL1	1
cg10632966	eGFR	Inverse variance weighted (T2DM SNPs excluded, multiplicative random effects)	59	-0.231546	0.360913	0.521161		RPEL1	1
cg10632966	eGFR	MR Egger	61	-0.636918	2.00915	0.752357		RPEL1	1	0.00193271	0.781721
cg10632966	eGFR	Simple median	61	0.13138	1.17909	0.91128		RPEL1
cg10632966	eGFR	Simple mode	61	2.41627	2.27294	0.292014		RPEL1
cg10632966	eGFR	Weighted mode	61	-0.135294	1.57725	0.931928		RPEL1
cg10960375	eGFR	Inverse variance weighted	61	-0.605021	0.807789	0.453867		LOC101928323	1
cg10960375	eGFR	Inverse variance weighted (multiplicative random effects)	61	-0.605021	0.376251	0.107829	0.984845	LOC101928323	1
cg10960375	eGFR	Inverse variance weighted (T2DM SNPs excluded, multiplicative random effects)	57	-0.699134	0.38823	0.0717304		LOC101928323	1
cg10960375	eGFR	MR Egger	61	-0.616905	1.91215	0.748121		LOC101928323	1	4.58499e-05	0.994552
cg10960375	eGFR	Simple median	61	-0.688106	1.21169	0.570109		LOC101928323
cg10960375	eGFR	Simple mode	61	-2.04309	2.39343	0.396709		LOC101928323
cg10960375	eGFR	Weighted mode	61	-3.00627	1.85757	0.110825		LOC101928323
cg11544657	eGFR	Inverse variance weighted	70	-0.133067	0.755348	0.860164		CTNNBIP1	1
cg11544657	eGFR	Inverse variance weighted (multiplicative random effects)	70	-0.133067	0.302398	0.659909	0.984845	CTNNBIP1	1
cg11544657	eGFR	Inverse variance weighted (T2DM SNPs excluded, multiplicative random effects)	64	-0.169333	0.312054	0.587377		CTNNBIP1	1
cg11544657	eGFR	MR Egger	70	0.880587	1.84113	0.63398		CTNNBIP1	1	-0.00384266	0.548047
cg11544657	eGFR	Simple median	70	-0.912587	1.05153	0.385468		CTNNBIP1
cg11544657	eGFR	Simple mode	70	-1.84093	2.11427	0.386929		CTNNBIP1
cg11544657	eGFR	Weighted mode	70	-0.644393	1.54137	0.677198		CTNNBIP1
cg12065228	eGFR	Inverse variance weighted	66	-0.0421339	0.752333	0.955338		PQLC2	1
cg12065228	eGFR	Inverse variance weighted (multiplicative random effects)	66	-0.0421339	0.335759	0.900137	0.984845	PQLC2	1
cg12065228	eGFR	Inverse variance weighted (T2DM SNPs excluded, multiplicative random effects)	62	-0.0588121	0.338521	0.862076		PQLC2	1
cg12065228	eGFR	MR Egger	66	0.276352	1.83841	0.880984		PQLC2	1	-0.00127274	0.850014
cg12065228	eGFR	Simple median	66	-0.222233	1.0864	0.837917		PQLC2
cg12065228	eGFR	Simple mode	66	-1.1408	2.05961	0.581553		PQLC2
cg12065228	eGFR	Weighted mode	66	-0.662474	1.45155	0.649629		PQLC2
cg12644285	eGFR	Inverse variance weighted	72	0.219998	0.769876	0.775064		CHD2	1
cg12644285	eGFR	Inverse variance weighted (multiplicative random effects)	72	0.219998	0.289174	0.446789	0.984845	CHD2	1
cg12644285	eGFR	Inverse variance weighted (T2DM SNPs excluded, multiplicative random effects)	65	0.239847	0.294913	0.416056		CHD2	1
cg12644285	eGFR	MR Egger	72	0.249955	1.90582	0.89603		CHD2	1	-0.000108143	0.986339
cg12644285	eGFR	Simple median	72	0.10126	1.07174	0.924726		CHD2
cg12644285	eGFR	Simple mode	72	-0.987067	2.05668	0.632751		CHD2
cg12644285	eGFR	Weighted mode	72	-1.05198	1.62183	0.518666		CHD2
cg13235761	eGFR	Inverse variance weighted	66	0.147806	0.771628	0.848094		ATP2B4	1
cg13235761	eGFR	Inverse variance weighted (multiplicative random effects)	66	0.147806	0.307678	0.630949	0.984845	ATP2B4	1
cg13235761	eGFR	Inverse variance weighted (T2DM SNPs excluded, multiplicative random effects)	61	0.079831	0.319795	0.802872		ATP2B4	1
cg13235761	eGFR	MR Egger	66	-0.256761	1.84013	0.889466		ATP2B4	1	0.00155008	0.809416
cg13235761	eGFR	Simple median	66	0.351337	1.1065	0.750849		ATP2B4
cg13235761	eGFR	Simple mode	66	0.285551	2.22398	0.898231		ATP2B4
cg13235761	eGFR	Weighted mode	66	-0.727368	1.45596	0.619059		ATP2B4
cg13641778	eGFR	Inverse variance weighted	68	0.042932	0.753192	0.954545		TMEM110-MUSTN1	1
cg13641778	eGFR	Inverse variance weighted (multiplicative random effects)	68	0.042932	0.288821	0.881833	0.984845	TMEM110-MUSTN1	1
cg13641778	eGFR	Inverse variance weighted (T2DM SNPs excluded, multiplicative random effects)	61	0.0811755	0.29789	0.785237		TMEM110-MUSTN1	1
cg13641778	eGFR	MR Egger	68	-0.45032	1.75862	0.798698		TMEM110-MUSTN1	1	0.00192067	0.757247
cg13641778	eGFR	Simple median	68	0.620891	1.08975	0.568843		TMEM110-MUSTN1
cg13641778	eGFR	Simple mode	68	0.946833	1.93664	0.626505		TMEM110-MUSTN1
cg13641778	eGFR	Weighted mode	68	-0.906868	1.47958	0.542004		TMEM110-MUSTN1
cg13924998	eGFR	Inverse variance weighted	67	-0.711914	0.762639	0.350568		INHBA	1
cg13924998	eGFR	Inverse variance weighted (multiplicative random effects)	67	-0.711914	0.322386	0.0272256	0.984845	INHBA	1
cg13924998	eGFR	Inverse variance weighted (T2DM SNPs excluded, multiplicative random effects)	64	-0.714095	0.32707	0.0290131		INHBA	1
cg13924998	eGFR	MR Egger	67	-2.85558	1.87485	0.132586		INHBA	1	0.00836367	0.2152
cg13924998	eGFR	Simple median	67	-0.458397	1.0545	0.663777		INHBA
cg13924998	eGFR	Simple mode	67	-0.49432	2.06845	0.811861		INHBA
cg13924998	eGFR	Weighted mode	67	-1.1516	1.4484	0.429417		INHBA
cg13976502	eGFR	Inverse variance weighted	53	0.0895479	0.809257	0.91189		ELMSAN1	1
cg13976502	eGFR	Inverse variance weighted (multiplicative random effects)	53	0.0895479	0.377778	0.812627	0.984845	ELMSAN1	1
cg13976502	eGFR	Inverse variance weighted (T2DM SNPs excluded, multiplicative random effects)	49	-0.168393	0.378571	0.656456		ELMSAN1	1
cg13976502	eGFR	MR Egger	53	-0.177534	2.00209	0.929688		ELMSAN1	1	0.0010931	0.884617
cg13976502	eGFR	Simple median	53	0.0341806	1.17259	0.976745		ELMSAN1
cg13976502	eGFR	Simple mode	53	2.97879	2.16942	0.175618		ELMSAN1
cg13976502	eGFR	Weighted mode	53	-2.0168	1.62582	0.220366		ELMSAN1
cg14012686	eGFR	Inverse variance weighted	63	0.765648	0.77288	0.32186		M1AP	1
cg14012686	eGFR	Inverse variance weighted (multiplicative random effects)	63	0.765648	0.320059	0.0167471	0.803863	M1AP	1
cg14012686	eGFR	Inverse variance weighted (T2DM SNPs excluded, multiplicative random effects)	56	0.635508	0.341129	0.0624683		M1AP	1
cg14012686	eGFR	MR Egger	63	0.812294	1.91424	0.672809		M1AP	1	-0.000182793	0.978838
cg14012686	eGFR	Simple median	63	0.714301	1.07854	0.507788		M1AP
cg14012686	eGFR	Simple mode	63	2.63654	2.1527	0.2253		M1AP
cg14012686	eGFR	Weighted mode	63	2.53557	1.62275	0.123257		M1AP
cg14029001	eGFR	Inverse variance weighted	65	-0.616475	0.745749	0.408435		CCND3	1
cg14029001	eGFR	Inverse variance weighted (multiplicative random effects)	65	-0.616475	0.309175	0.0461591	0.984845	CCND3	1
cg14029001	eGFR	Inverse variance weighted (T2DM SNPs excluded, multiplicative random effects)	58	-0.681968	0.336597	0.0427582		CCND3	1
cg14029001	eGFR	MR Egger	65	-0.811238	1.82933	0.658951		CCND3	1	0.000764129	0.907552
cg14029001	eGFR	Simple median	65	-0.727374	1.06454	0.494431		CCND3
cg14029001	eGFR	Simple mode	65	-1.13507	1.9791	0.568298		CCND3
cg14029001	eGFR	Weighted mode	65	-0.640763	1.53389	0.677538		CCND3
cg14205519	eGFR	Inverse variance weighted	57	0.237874	0.822607	0.772451		C9orf139	1
cg14205519	eGFR	Inverse variance weighted (multiplicative random effects)	57	0.237874	0.36305	0.512332	0.984845	C9orf139	1
cg14205519	eGFR	Inverse variance weighted (T2DM SNPs excluded, multiplicative random effects)	52	0.380668	0.361976	0.292965		C9orf139	1
cg14205519	eGFR	MR Egger	57	0.371514	1.90887	0.846403		C9orf139	1	-0.0005111	0.938441
cg14205519	eGFR	Simple median	57	1.05957	1.21313	0.382436		C9orf139
cg14205519	eGFR	Simple mode	57	1.71656	2.17588	0.433495		C9orf139
cg14205519	eGFR	Weighted mode	57	1.97712	1.62938	0.230062		C9orf139
cg15616998	eGFR	Inverse variance weighted	74	0.169943	0.747611	0.820179		MFSD2A	1
cg15616998	eGFR	Inverse variance weighted (multiplicative random effects)	74	0.169943	0.310548	0.584217	0.984845	MFSD2A	1
cg15616998	eGFR	Inverse variance weighted (T2DM SNPs excluded, multiplicative random effects)	67	0.357651	0.322395	0.267276		MFSD2A	1
cg15616998	eGFR	MR Egger	74	1.25323	1.81751	0.492707		MFSD2A	1	-0.00404898	0.515254
cg15616998	eGFR	Simple median	74	-0.798337	1.03754	0.441626		MFSD2A
cg15616998	eGFR	Simple mode	74	-2.00657	2.13794	0.351056		MFSD2A
cg15616998	eGFR	Weighted mode	74	-0.761808	1.60144	0.635707		MFSD2A
cg15787712	eGFR	Inverse variance weighted	57	-0.414687	0.789738	0.599517		MIR23A	1
cg15787712	eGFR	Inverse variance weighted (multiplicative random effects)	57	-0.414687	0.366817	0.258264	0.984845	MIR23A	1
cg15787712	eGFR	Inverse variance weighted (T2DM SNPs excluded, multiplicative random effects)	51	-0.25719	0.388526	0.507996		MIR23A	1
cg15787712	eGFR	MR Egger	57	-1.21414	1.88249	0.52163		MIR23A	1	0.00325849	0.641747
cg15787712	eGFR	Simple median	57	-0.331025	1.11997	0.767562		MIR23A
cg15787712	eGFR	Simple mode	57	-0.986729	2.17111	0.651239		MIR23A
cg15787712	eGFR	Weighted mode	57	-1.39382	1.57118	0.37881		MIR23A
cg15996397	eGFR	Inverse variance weighted	67	-0.66753	0.776292	0.389846		LINC01104	1
cg15996397	eGFR	Inverse variance weighted (multiplicative random effects)	67	-0.66753	0.396724	0.0924512	0.984845	LINC01104	1
cg15996397	eGFR	Inverse variance weighted (T2DM SNPs excluded, multiplicative random effects)	62	-0.78637	0.41825	0.0600887		LINC01104	1
cg15996397	eGFR	MR Egger	67	-1.04457	1.8403	0.572257		LINC01104	1	0.00143729	0.821936
cg15996397	eGFR	Simple median	67	-0.723949	1.13563	0.523807		LINC01104
cg15996397	eGFR	Simple mode	67	-2.88355	2.37777	0.229564		LINC01104
cg15996397	eGFR	Weighted mode	67	-2.27	1.70055	0.18651		LINC01104
cg16428517	eGFR	Inverse variance weighted	69	-0.412259	0.749668	0.582373		LINC00921	1
cg16428517	eGFR	Inverse variance weighted (multiplicative random effects)	69	-0.412259	0.325245	0.204965	0.984845	LINC00921	1
cg16428517	eGFR	Inverse variance weighted (T2DM SNPs excluded, multiplicative random effects)	65	-0.338217	0.333986	0.311219		LINC00921	1
cg16428517	eGFR	MR Egger	69	-0.417057	1.77221	0.814669		LINC00921	1	1.84834e-05	0.997625
cg16428517	eGFR	Simple median	69	-0.857255	1.11788	0.443165		LINC00921
cg16428517	eGFR	Simple mode	69	-1.05374	2.08454	0.61484		LINC00921
cg16428517	eGFR	Weighted mode	69	-0.95704	1.51572	0.529889		LINC00921
cg16527877	eGFR	Inverse variance weighted	57	-0.121187	0.794681	0.878795		CDC7	1
cg16527877	eGFR	Inverse variance weighted (multiplicative random effects)	57	-0.121187	0.338928	0.720673	0.984845	CDC7	1
cg16527877	eGFR	Inverse variance weighted (T2DM SNPs excluded, multiplicative random effects)	53	-0.0938782	0.34837	0.787561		CDC7	1
cg16527877	eGFR	MR Egger	57	-0.745846	1.8137	0.682503		CDC7	1	0.00252139	0.703087
cg16527877	eGFR	Simple median	57	0.0145746	1.21234	0.990408		CDC7
cg16527877	eGFR	Simple mode	57	0.302223	2.0343	0.882432		CDC7
cg16527877	eGFR	Weighted mode	57	0.100481	1.49137	0.946523		CDC7
cg16618493	eGFR	Inverse variance weighted	64	-0.245431	0.75377	0.744724		ZBTB7B	1
cg16618493	eGFR	Inverse variance weighted (multiplicative random effects)	64	-0.245431	0.314478	0.435133	0.984845	ZBTB7B	1
cg16618493	eGFR	Inverse variance weighted (T2DM SNPs excluded, multiplicative random effects)	59	-0.373466	0.32995	0.257682		ZBTB7B	1
cg16618493	eGFR	MR Egger	64	-1.25682	1.80712	0.489352		ZBTB7B	1	0.00407079	0.540283
cg16618493	eGFR	Simple median	64	-0.0225764	1.09098	0.98349		ZBTB7B
cg16618493	eGFR	Simple mode	64	-0.180396	1.98321	0.927812		ZBTB7B
cg16618493	eGFR	Weighted mode	64	-0.662256	1.50801	0.662048		ZBTB7B
cg16834011	eGFR	Inverse variance weighted	64	-0.101597	0.77227	0.895336		COMT	1
cg16834011	eGFR	Inverse variance weighted (multiplicative random effects)	64	-0.101597	0.323204	0.753262	0.984845	COMT	1
cg16834011	eGFR	Inverse variance weighted (T2DM SNPs excluded, multiplicative random effects)	58	-0.210812	0.332912	0.526578		COMT	1
cg16834011	eGFR	MR Egger	64	-1.13075	1.8106	0.534578		COMT	1	0.00402138	0.532025
cg16834011	eGFR	Simple median	64	-0.0511683	1.13025	0.963891		COMT
cg16834011	eGFR	Simple mode	64	-0.365366	1.95406	0.852279		COMT
cg16834011	eGFR	Weighted mode	64	0.0931269	1.45558	0.949189		COMT
cg17944885	eGFR	Inverse variance weighted	69	-0.850149	0.73631	0.248251		ZNF788	1
cg17944885	eGFR	Inverse variance weighted (multiplicative random effects)	69	-0.850149	0.349915	0.0151161	0.803863	ZNF788	1
cg17944885	eGFR	Inverse variance weighted (T2DM SNPs excluded, multiplicative random effects)	64	-0.993049	0.356002	0.0052798		ZNF788	1
cg17944885	eGFR	MR Egger	69	-1.63447	1.77107	0.359387		ZNF788	1	0.00310294	0.627901
cg17944885	eGFR	Simple median	69	-0.557385	1.0997	0.612258		ZNF788
cg17944885	eGFR	Simple mode	69	-3.50032	2.35154	0.141236		ZNF788
cg17944885	eGFR	Weighted mode	69	-3.59565	1.87427	0.0592571		ZNF788
cg18194850	eGFR	Inverse variance weighted	64	0.263804	0.778	0.73455		SUCLG2	1
cg18194850	eGFR	Inverse variance weighted (multiplicative random effects)	64	0.263804	0.315543	0.403138	0.984845	SUCLG2	1
cg18194850	eGFR	Inverse variance weighted (T2DM SNPs excluded, multiplicative random effects)	57	0.23059	0.32885	0.483178		SUCLG2	1
cg18194850	eGFR	MR Egger	64	0.953147	1.90284	0.618211		SUCLG2	1	-0.00263305	0.692756
cg18194850	eGFR	Simple median	64	0.025836	1.12332	0.981651		SUCLG2
cg18194850	eGFR	Simple mode	64	2.32583	2.03069	0.256399		SUCLG2
cg18194850	eGFR	Weighted mode	64	-0.0716344	1.4313	0.960242		SUCLG2
cg18943655	eGFR	Inverse variance weighted	57	-0.524929	0.793306	0.508165		ADGRB2	1
cg18943655	eGFR	Inverse variance weighted (multiplicative random effects)	57	-0.524929	0.328928	0.110516	0.984845	ADGRB2	1
cg18943655	eGFR	Inverse variance weighted (T2DM SNPs excluded, multiplicative random effects)	54	-0.545531	0.327682	0.0959493		ADGRB2	1
cg18943655	eGFR	MR Egger	57	-0.492466	1.8606	0.792244		ADGRB2	1	-0.000130617	0.984681
cg18943655	eGFR	Simple median	57	-0.535545	1.20292	0.656173		ADGRB2
cg18943655	eGFR	Simple mode	57	-2.5473	2.00999	0.210286		ADGRB2
cg18943655	eGFR	Weighted mode	57	-2.19222	1.51586	0.1537		ADGRB2
cg19946376	eGFR	Inverse variance weighted	68	-0.823217	0.743525	0.268215		EIF4G1	1
cg19946376	eGFR	Inverse variance weighted (multiplicative random effects)	68	-0.823217	0.315833	0.00914748	0.711513	EIF4G1	1
cg19946376	eGFR	Inverse variance weighted (T2DM SNPs excluded, multiplicative random effects)	63	-0.945953	0.323839	0.00348844		EIF4G1	1
cg19946376	eGFR	MR Egger	68	-2.40365	1.81921	0.190976		EIF4G1	1	0.0061467	0.344631
cg19946376	eGFR	Simple median	68	-0.208057	1.09742	0.849632		EIF4G1
cg19946376	eGFR	Simple mode	68	-0.125451	1.9078	0.947767		EIF4G1
cg19946376	eGFR	Weighted mode	68	-2.83138	1.43569	0.0527234		EIF4G1
cg20004659	eGFR	Inverse variance weighted	68	-0.178496	0.739318	0.809219		ABCC3	1
cg20004659	eGFR	Inverse variance weighted (multiplicative random effects)	68	-0.178496	0.363931	0.623803	0.984845	ABCC3	1
cg20004659	eGFR	Inverse variance weighted (T2DM SNPs excluded, multiplicative random effects)	65	-0.222175	0.370668	0.548914		ABCC3	1
cg20004659	eGFR	MR Egger	68	-2.3962	1.81899	0.192285		ABCC3	1	0.00863751	0.186663
cg20004659	eGFR	Simple median	68	0.48531	1.10106	0.659383		ABCC3
cg20004659	eGFR	Simple mode	68	3.54543	2.19966	0.111705		ABCC3
cg20004659	eGFR	Weighted mode	68	-2.62181	1.70563	0.128965		ABCC3
cg20146909	eGFR	Inverse variance weighted	58	-0.0684668	0.778421	0.929912		LRRC8D	1
cg20146909	eGFR	Inverse variance weighted (multiplicative random effects)	58	-0.0684668	0.341884	0.841275	0.984845	LRRC8D	1
cg20146909	eGFR	Inverse variance weighted (T2DM SNPs excluded, multiplicative random effects)	52	-0.0541073	0.367319	0.882893		LRRC8D	1
cg20146909	eGFR	MR Egger	58	-1.69373	1.95525	0.390053		LRRC8D	1	0.00658149	0.368748
cg20146909	eGFR	Simple median	58	0.897253	1.13072	0.427473		LRRC8D
cg20146909	eGFR	Simple mode	58	1.55213	2.08454	0.459577		LRRC8D
cg20146909	eGFR	Weighted mode	58	1.00625	1.62673	0.538661		LRRC8D
cg20732160	eGFR	Inverse variance weighted	72	0.170931	0.741094	0.817589		PFKFB4	1
cg20732160	eGFR	Inverse variance weighted (multiplicative random effects)	72	0.170931	0.292839	0.55942	0.984845	PFKFB4	1
cg20732160	eGFR	Inverse variance weighted (T2DM SNPs excluded, multiplicative random effects)	67	0.190129	0.3003	0.52665		PFKFB4	1
cg20732160	eGFR	MR Egger	72	-1.09944	1.71824	0.524349		PFKFB4	1	0.00492924	0.415289
cg20732160	eGFR	Simple median	72	0.86521	1.03972	0.40532		PFKFB4
cg20732160	eGFR	Simple mode	72	1.96569	2.08087	0.348042		PFKFB4
cg20732160	eGFR	Weighted mode	72	-1.22883	1.57264	0.437178		PFKFB4
cg20777437	eGFR	Inverse variance weighted	67	-0.497551	0.78435	0.525854		CDCP2	1
cg20777437	eGFR	Inverse variance weighted (multiplicative random effects)	67	-0.497551	0.34043	0.143868	0.984845	CDCP2	1
cg20777437	eGFR	Inverse variance weighted (T2DM SNPs excluded, multiplicative random effects)	60	-0.511168	0.350817	0.145095		CDCP2	1
cg20777437	eGFR	MR Egger	67	-1.51425	1.98015	0.447208		CDCP2	1	0.00375601	0.577956
cg20777437	eGFR	Simple median	67	-0.355602	1.15633	0.758444		CDCP2
cg20777437	eGFR	Simple mode	67	-1.7728	2.263	0.436205		CDCP2
cg20777437	eGFR	Weighted mode	67	-1.88415	1.78112	0.293982		CDCP2
cg21382567	eGFR	Inverse variance weighted	71	-0.179445	0.746585	0.810055		TGFBR3	1
cg21382567	eGFR	Inverse variance weighted (multiplicative random effects)	71	-0.179445	0.335112	0.592319	0.984845	TGFBR3	1
cg21382567	eGFR	Inverse variance weighted (T2DM SNPs excluded, multiplicative random effects)	68	-0.221046	0.345007	0.521717		TGFBR3	1
cg21382567	eGFR	MR Egger	71	-1.47372	1.74271	0.400672		TGFBR3	1	0.00494762	0.413952
cg21382567	eGFR	Simple median	71	0.372394	1.06272	0.726027		TGFBR3
cg21382567	eGFR	Simple mode	71	0.903023	2.24107	0.688218		TGFBR3
cg21382567	eGFR	Weighted mode	71	-2.62137	1.59948	0.105724		TGFBR3
cg22534374	eGFR	Inverse variance weighted	64	0.251567	0.767801	0.743179		RPS10P7	1
cg22534374	eGFR	Inverse variance weighted (multiplicative random effects)	64	0.251567	0.271004	0.353263	0.984845	RPS10P7	1
cg22534374	eGFR	Inverse variance weighted (T2DM SNPs excluded, multiplicative random effects)	58	0.23739	0.29081	0.414325		RPS10P7	1
cg22534374	eGFR	MR Egger	64	0.955561	1.78114	0.593541		RPS10P7	1	-0.00278808	0.662882
cg22534374	eGFR	Simple median	64	0.234347	1.08579	0.829119		RPS10P7
cg22534374	eGFR	Simple mode	64	0.591445	1.87183	0.753068		RPS10P7
cg22534374	eGFR	Weighted mode	64	1.04961	1.52595	0.494079		RPS10P7
cg22623033	eGFR	Inverse variance weighted	56	1.08866	0.831315	0.190345		PIP5K1C	1
cg22623033	eGFR	Inverse variance weighted (multiplicative random effects)	56	1.08866	0.317373	0.000603114	0.144747	PIP5K1C	1
cg22623033	eGFR	Inverse variance weighted (T2DM SNPs excluded, multiplicative random effects)	50	0.996702	0.325352	0.00218794		PIP5K1C	1
cg22623033	eGFR	MR Egger	56	1.36225	2.04806	0.508792		PIP5K1C	1	-0.0010601	0.884333
cg22623033	eGFR	Simple median	56	1.4657	1.23453	0.235127		PIP5K1C
cg22623033	eGFR	Simple mode	56	1.67268	2.24927	0.46025		PIP5K1C
cg22623033	eGFR	Weighted mode	56	1.5469	1.43311	0.285121		PIP5K1C
cg23048494	eGFR	Inverse variance weighted	71	0.0949933	0.759484	0.900463		S100A4	1
cg23048494	eGFR	Inverse variance weighted (multiplicative random effects)	71	0.0949933	0.29326	0.745998	0.984845	S100A4	1
cg23048494	eGFR	Inverse variance weighted (T2DM SNPs excluded, multiplicative random effects)	64	0.0613933	0.312417	0.84421		S100A4	1
cg23048494	eGFR	MR Egger	71	0.3036	1.8501	0.870133		S100A4	1	-0.000773516	0.901949
cg23048494	eGFR	Simple median	71	0.258501	1.05724	0.806839		S100A4
cg23048494	eGFR	Simple mode	71	1.71339	2.01119	0.397159		S100A4
cg23048494	eGFR	Weighted mode	71	0.000295779	1.48692	0.999842		S100A4
cg23597162	eGFR	Inverse variance weighted	62	-1.356	0.771999	0.0790071		JAZF1	1
cg23597162	eGFR	Inverse variance weighted (multiplicative random effects)	62	-1.356	0.325322	3.07056e-05	0.0147387	JAZF1	1
cg23597162	eGFR	Inverse variance weighted (T2DM SNPs excluded, multiplicative random effects)	59	-1.45625	0.330084	1.02528e-05		JAZF1	1
cg23597162	eGFR	MR Egger	62	-1.89162	1.87504	0.317101		JAZF1	1	0.00214818	0.755018
cg23597162	eGFR	Simple median	62	-1.73597	1.15196	0.131818		JAZF1
cg23597162	eGFR	Simple mode	62	-3.40283	1.85422	0.0713553		JAZF1
cg23597162	eGFR	Weighted mode	62	-1.83219	1.57976	0.250653		JAZF1
cg23845009	eGFR	Inverse variance weighted	55	0.140391	0.780428	0.857239		ABTB2	1
cg23845009	eGFR	Inverse variance weighted (multiplicative random effects)	55	0.140391	0.354606	0.692173	0.984845	ABTB2	1
cg23845009	eGFR	Inverse variance weighted (T2DM SNPs excluded, multiplicative random effects)	50	0.155052	0.375554	0.679708		ABTB2	1
cg23845009	eGFR	MR Egger	55	0.83069	1.86612	0.65803		ABTB2	1	-0.00283724	0.685477
cg23845009	eGFR	Simple median	55	-0.0579041	1.13905	0.959457		ABTB2
cg23845009	eGFR	Simple mode	55	-0.432371	2.02143	0.831436		ABTB2
cg23845009	eGFR	Weighted mode	55	0.0401144	1.6418	0.980597		ABTB2
cg24048949	eGFR	Inverse variance weighted	69	-0.651103	0.73676	0.376837		ZNF57	1
cg24048949	eGFR	Inverse variance weighted (multiplicative random effects)	69	-0.651103	0.331462	0.0494908	0.984845	ZNF57	1
cg24048949	eGFR	Inverse variance weighted (T2DM SNPs excluded, multiplicative random effects)	65	-0.630717	0.345629	0.0680254		ZNF57	1
cg24048949	eGFR	MR Egger	69	-0.304878	1.784	0.864821		ZNF57	1	-0.00137789	0.831902
cg24048949	eGFR	Simple median	69	-0.397035	1.05908	0.707745		ZNF57
cg24048949	eGFR	Simple mode	69	0.793034	2.09797	0.706608		ZNF57
cg24048949	eGFR	Weighted mode	69	-3.10437	1.63787	0.0622948		ZNF57
cg25570328	eGFR	Inverse variance weighted	66	-0.146056	0.771862	0.849916		SULT1C2	1
cg25570328	eGFR	Inverse variance weighted (multiplicative random effects)	66	-0.146056	0.359074	0.684187	0.984845	SULT1C2	1
cg25570328	eGFR	Inverse variance weighted (T2DM SNPs excluded, multiplicative random effects)	60	-0.21367	0.367172	0.560612		SULT1C2	1
cg25570328	eGFR	MR Egger	66	-0.655781	1.87888	0.728214		SULT1C2	1	0.00199646	0.767003
cg25570328	eGFR	Simple median	66	-0.185566	1.09323	0.865214		SULT1C2
cg25570328	eGFR	Simple mode	66	-2.8627	2.12594	0.182801		SULT1C2
cg25570328	eGFR	Weighted mode	66	-1.66996	1.55276	0.286136		SULT1C2
cg25767870	eGFR	Inverse variance weighted	58	-0.421019	0.775606	0.587249		FAM46C	1
cg25767870	eGFR	Inverse variance weighted (multiplicative random effects)	58	-0.421019	0.360092	0.242323	0.984845	FAM46C	1
cg25767870	eGFR	Inverse variance weighted (T2DM SNPs excluded, multiplicative random effects)	54	-0.389558	0.374694	0.298493		FAM46C	1
cg25767870	eGFR	MR Egger	58	-1.36578	1.82984	0.458553		FAM46C	1	0.00383446	0.570926
cg25767870	eGFR	Simple median	58	0.229009	1.13283	0.839794		FAM46C
cg25767870	eGFR	Simple mode	58	-1.78699	2.11966	0.402721		FAM46C
cg25767870	eGFR	Weighted mode	58	-2.22695	1.63834	0.179414		FAM46C
cg25839744	eGFR	Inverse variance weighted	72	0.260937	0.747648	0.727082		RIPOR3	1
cg25839744	eGFR	Inverse variance weighted (multiplicative random effects)	72	0.260937	0.296424	0.378707	0.984845	RIPOR3	1
cg25839744	eGFR	Inverse variance weighted (T2DM SNPs excluded, multiplicative random effects)	69	0.219215	0.30611	0.473911		RIPOR3	1
cg25839744	eGFR	MR Egger	72	0.161302	1.87489	0.931686		RIPOR3	1	0.000382923	0.953955
cg25839744	eGFR	Simple median	72	-0.0179286	1.06534	0.986573		RIPOR3
cg25839744	eGFR	Simple mode	72	-0.952193	1.9192	0.621328		RIPOR3
cg25839744	eGFR	Weighted mode	72	-0.880861	1.47202	0.551475		RIPOR3
cg25941075	eGFR	Inverse variance weighted	70	0.117524	0.738453	0.873551		C2CD3	1
cg25941075	eGFR	Inverse variance weighted (multiplicative random effects)	70	0.117524	0.325749	0.718262	0.984845	C2CD3	1
cg25941075	eGFR	Inverse variance weighted (T2DM SNPs excluded, multiplicative random effects)	65	0.196913	0.337186	0.559228		C2CD3	1
cg25941075	eGFR	MR Egger	70	0.679346	1.75181	0.699378		C2CD3	1	-0.00219806	0.724682
cg25941075	eGFR	Simple median	70	0.00136057	1.05108	0.998967		C2CD3
cg25941075	eGFR	Simple mode	70	0.0720394	1.84341	0.96894		C2CD3
cg25941075	eGFR	Weighted mode	70	0.325297	1.49192	0.828042		C2CD3
cg26099045	eGFR	Inverse variance weighted	69	0.712222	0.786827	0.365368		PELI1	1
cg26099045	eGFR	Inverse variance weighted (multiplicative random effects)	69	0.712222	0.28401	0.0121505	0.729033	PELI1	1
cg26099045	eGFR	Inverse variance weighted (T2DM SNPs excluded, multiplicative random effects)	64	0.655789	0.289629	0.0235595		PELI1	1
cg26099045	eGFR	MR Egger	69	0.787839	1.87058	0.674976		PELI1	1	-0.000280371	0.964593
cg26099045	eGFR	Simple median	69	0.620962	1.12468	0.580863		PELI1
cg26099045	eGFR	Simple mode	69	0.205832	2.22225	0.926475		PELI1
cg26099045	eGFR	Weighted mode	69	0.908651	1.53462	0.555746		PELI1
cg26252592	eGFR	Inverse variance weighted	68	-0.0881515	0.757402	0.907346		KIF21B	1
cg26252592	eGFR	Inverse variance weighted (multiplicative random effects)	68	-0.0881515	0.297436	0.766947	0.984845	KIF21B	1
cg26252592	eGFR	Inverse variance weighted (T2DM SNPs excluded, multiplicative random effects)	63	-0.0840221	0.316416	0.790591		KIF21B	1
cg26252592	eGFR	MR Egger	68	-0.430171	1.85298	0.817139		KIF21B	1	0.00132083	0.840347
cg26252592	eGFR	Simple median	68	-0.314706	1.10281	0.775362		KIF21B
cg26252592	eGFR	Simple mode	68	-1.27322	2.00777	0.528144		KIF21B
cg26252592	eGFR	Weighted mode	68	-0.873114	1.63803	0.595778		KIF21B
cg27278843	eGFR	Inverse variance weighted	81	-0.141212	0.710943	0.842555		TET3	1
cg27278843	eGFR	Inverse variance weighted (multiplicative random effects)	81	-0.141212	0.30728	0.645836	0.984845	TET3	1
cg27278843	eGFR	Inverse variance weighted (T2DM SNPs excluded, multiplicative random effects)	74	-0.249881	0.320539	0.435648		TET3	1
cg27278843	eGFR	MR Egger	81	0.875716	1.74527	0.617227		TET3	1	-0.00381836	0.52531
cg27278843	eGFR	Simple median	81	-1.03521	1.00931	0.305054		TET3
cg27278843	eGFR	Simple mode	81	-2.76058	1.93344	0.15724		TET3
cg27278843	eGFR	Weighted mode	81	-1.14913	1.44931	0.43019		TET3
cg00008629	UACR	Inverse variance weighted	25	-0.111464	0.270714	0.680529		PTBP3	1
cg00008629	UACR	Inverse variance weighted (multiplicative random effects)	25	-0.111464	0.0955465	0.243375	0.984845	PTBP3	1
cg00008629	UACR	Inverse variance weighted (T2DM SNPs excluded, multiplicative random effects)	24	-0.110008	0.0987334	0.265195		PTBP3	1
cg00008629	UACR	MR Egger	25	0.132369	0.991572	0.894964		PTBP3	1	-0.00424402	0.800519
cg00008629	UACR	Simple median	25	-0.200251	0.366746	0.585052		PTBP3
cg00008629	UACR	Simple mode	25	-0.224903	0.617685	0.718967		PTBP3
cg00008629	UACR	Weighted mode	25	-0.260555	0.570776	0.652141		PTBP3
cg02711608	UACR	Inverse variance weighted	22	-0.140809	0.273205	0.606277		SLC1A5	0.999998
cg02711608	UACR	Inverse variance weighted (multiplicative random effects)	22	-0.140809	0.10443	0.177544	0.984845	SLC1A5	0.999998
cg02711608	UACR	Inverse variance weighted (T2DM SNPs excluded, multiplicative random effects)	19	-0.178332	0.108822	0.101266		SLC1A5	0.999993
cg02711608	UACR	MR Egger	22	-0.38093	1.01428	0.711193		SLC1A5	0.999996	0.00443751	0.808321
cg02711608	UACR	Simple median	22	-0.069312	0.338987	0.837988		SLC1A5
cg02711608	UACR	Simple mode	22	0.0340726	0.604298	0.955569		SLC1A5
cg02711608	UACR	Weighted mode	22	0.0340726	0.575077	0.953314		SLC1A5
cg18181703	UACR	Inverse variance weighted	28	0.103944	0.251157	0.678977		SOCS3	0.999997
cg18181703	UACR	Inverse variance weighted (multiplicative random effects)	28	0.103944	0.113246	0.358693	0.984845	SOCS3	0.999997
cg18181703	UACR	Inverse variance weighted (T2DM SNPs excluded, multiplicative random effects)	23	0.0429872	0.120423	0.721115		SOCS3	0.999988
cg18181703	UACR	MR Egger	28	0.490586	1.09391	0.657528		SOCS3	0.999995	-0.00680929	0.719427
cg18181703	UACR	Simple median	28	0.0731311	0.319195	0.818783		SOCS3
cg18181703	UACR	Simple mode	28	0.58883	0.569384	0.31024		SOCS3
cg18181703	UACR	Weighted mode	28	0.609528	0.536397	0.265802		SOCS3
cg22304262	UACR	Inverse variance weighted	20	-0.100239	0.28266	0.72287		SLC1A5	0.999955
cg22304262	UACR	Inverse variance weighted (multiplicative random effects)	20	-0.100239	0.122747	0.414139	0.984845	SLC1A5	0.999955
cg22304262	UACR	Inverse variance weighted (T2DM SNPs excluded, multiplicative random effects)	17	-0.0248498	0.130631	0.84913		SLC1A5	0.999837
cg22304262	UACR	MR Egger	20	0.377215	1.07684	0.73018		SLC1A5	0.999933	-0.00925285	0.651377
cg22304262	UACR	Simple median	20	-0.259475	0.352301	0.461417		SLC1A5
cg22304262	UACR	Simple mode	20	-0.380298	0.615634	0.544085		SLC1A5
cg22304262	UACR	Weighted mode	20	-0.202742	0.567508	0.724843		SLC1A5
cg22959742	UACR	Inverse variance weighted	27	-0.0701874	0.252309	0.780874		FRMD4A	1
cg22959742	UACR	Inverse variance weighted (multiplicative random effects)	27	-0.0701874	0.0875106	0.422527	0.984845	FRMD4A	1
cg22959742	UACR	Inverse variance weighted (T2DM SNPs excluded, multiplicative random effects)	26	-0.0745553	0.0901125	0.408034		FRMD4A	1
cg22959742	UACR	MR Egger	27	0.0915443	0.937281	0.922973		FRMD4A	1	-0.00286416	0.85925
cg22959742	UACR	Simple median	27	-0.0467322	0.328603	0.88691		FRMD4A
cg22959742	UACR	Simple mode	27	-0.0163023	0.593417	0.978293		FRMD4A
cg22959742	UACR	Weighted mode	27	-0.134936	0.532276	0.80187		FRMD4A
cg23570810	UACR	Inverse variance weighted	22	0.164707	0.27153	0.544124		IFITM1	0.999951
cg23570810	UACR	Inverse variance weighted (multiplicative random effects)	22	0.164707	0.124929	0.187368	0.984845	IFITM1	0.999951
cg23570810	UACR	Inverse variance weighted (T2DM SNPs excluded, multiplicative random effects)	18	0.101545	0.138833	0.464525		IFITM1	0.99974
cg23570810	UACR	MR Egger	22	0.578524	1.02886	0.580165		IFITM1	0.999921	-0.00766131	0.681127
cg23570810	UACR	Simple median	22	0.123952	0.353138	0.725588		IFITM1
cg23570810	UACR	Simple mode	22	0.531607	0.598342	0.384353		IFITM1
cg23570810	UACR	Weighted mode	22	0.538718	0.538518	0.328519		IFITM1
cg24859433	UACR	Inverse variance weighted	28	-0.0188418	0.250323	0.94		IER3	0.999998
cg24859433	UACR	Inverse variance weighted (multiplicative random effects)	28	-0.0188418	0.110197	0.864237	0.984845	IER3	0.999998
cg24859433	UACR	Inverse variance weighted (T2DM SNPs excluded, multiplicative random effects)	24	-0.027012	0.116367	0.816439		IER3	0.999993
cg24859433	UACR	MR Egger	28	0.509018	1.04245	0.629436		IER3	0.999998	-0.00889301	0.606344
cg24859433	UACR	Simple median	28	-0.0653615	0.328785	0.842422		IER3
cg24859433	UACR	Simple mode	28	-0.0938188	0.613115	0.87952		IER3
cg24859433	UACR	Weighted mode	28	-0.106998	0.603737	0.860653		IER3
SE: standard error; FDR: false discovery rate; eGFR: estimated glomerular filtration rate; UACR: urinary albumin-to-creatinine ratio
