# Supplementary material for: Meta-analyses identify DNA methylation associated with kidney function and damage
Source: Nat Commun. 2021 Dec 9;12:7174. doi: 10.1038/s41467-021-27234-3 (PMC8660832; doi:10.1038/s41467-021-27234-3)
Supplement: Supplementary file 16 — Supplementary Data 13 [file 41467_2021_27234_MOESM16_ESM.xlsx]

## Sheet: ST13_TFBS_eGFR
Supplementary Table 13. Enrichment analysis of eGFR-associated CpGs in transcription factor binding sites
Transcription Factor	P-value	Q-value	Probe
EP300	7.49e-09	7.23e-06	cg00247963,cg00501876,cg00729699,cg01219553,cg01231543,cg01695994,cg01801191,cg02183564,cg02304370,cg02642117,cg02647929,cg02714303,cg02913882,cg02977524,cg03156547,cg03281139,cg03413355,cg03450635,cg03485667,cg03919488,cg04173586,cg04299274,cg04514392,cg04578362,cg04583842,cg04609499,cg04754652,cg04983687,cg05201300,cg05492904,cg05575921,cg05681757,cg05822017,cg05874806,cg05915362,cg05927789,cg0…
CEBPB	1.75e-06	0.000845	cg00247963,cg00563348,cg01219553,cg01419539,cg01439754,cg01695994,cg01947583,cg02642117,cg02913882,cg02977524,cg03052004,cg03413355,cg04182865,cg04578362,cg04852339,cg04983687,cg05201300,cg05492904,cg05670953,cg05681757,cg05915362,cg06008406,cg06559575,cg06823060,cg07248223,cg07440264,cg07443529,cg07551060,cg07589342,cg07888884,cg08476055,cg08529529,cg08692676,cg08763102,cg09478591,cg09711214,cg1…
JUN	5.87e-05	0.0187	cg00409844,cg01695994,cg02304370,cg02714303,cg02913882,cg03281139,cg03919488,cg05492904,cg05822017,cg05915362,cg05986288,cg07248223,cg07440264,cg07551060,cg08692676,cg08998950,cg09610644,cg10005565,cg10031769,cg10371155,cg12491115,cg12498580,cg13551141,cg14195992,cg14239983,cg14959425,cg16151960,cg16407699,cg16420340,cg16734795,cg17097293,cg17183174,cg17237804,cg18428542,cg20761853,cg20782117,cg2…
GATA2	0.0001	0.0187	cg00381391,cg01097897,cg01545493,cg01801191,cg03217337,cg03919488,cg04983687,cg05670953,cg05681757,cg05915362,cg06699555,cg06997767,cg07242931,cg07440264,cg07888884,cg08329754,cg10031769,cg10492836,cg10779317,cg11405200,cg11466832,cg11701312,cg12041266,cg12303084,cg12498580,cg13551141,cg13726456,cg13941801,cg14439774,cg14750778,cg14959425,cg15536947,cg15804598,cg16151960,cg16544989,cg16734795,cg1…
ESR1	0.000101	0.0187	cg01231543,cg01799015,cg02913882,cg03485667,cg04011474,cg07551060,cg07589342,cg07988171,cg09022230,cg09147843,cg10173620,cg12137220,cg13726456,cg14195992,cg14239983,cg15112747,cg15701612,cg16151960,cg17124293,cg17237804,cg20782117,cg22221831,cg24141724,cg24429533,cg24996979,cg26718213
POLR2A	0.000116	0.0187	cg00049440,cg00105306,cg00218406,cg00247963,cg00346446,cg00350296,cg00357551,cg00501622,cg00501876,cg00634542,cg00729699,cg00769590,cg00930606,cg00981060,cg01097897,cg01219553,cg01231543,cg01300684,cg01403010,cg01419539,cg01447828,cg01513978,cg01695994,cg01801191,cg01844235,cg01885635,cg02049979,cg02183564,cg02203067,cg02358653,cg02402423,cg02647929,cg02714303,cg02913882,cg02968508,cg02973084,cg0…
STAT3	0.000164	0.0226	cg00247963,cg01231543,cg01695994,cg02642117,cg02714303,cg02913882,cg03281139,cg03519879,cg03919488,cg04011474,cg05201300,cg05235344,cg05822017,cg05915362,cg05927789,cg06048102,cg06853836,cg07134252,cg07440264,cg08529529,cg08937734,cg10005565,cg10371155,cg10955164,cg11555067,cg12498580,cg12756527,cg13551141,cg14195992,cg14239983,cg14382215,cg14690467,cg14959425,cg15903956,cg16113254,cg16151960,cg1…
FOS	0.000241	0.0291	cg00247963,cg00290023,cg00409844,cg01097897,cg01419539,cg01695994,cg01731783,cg02049682,cg02304370,cg02642117,cg02913882,cg03217337,cg03281139,cg03877174,cg03885055,cg03919488,cg04070976,cg04609499,cg05201300,cg05822017,cg05915362,cg06008406,cg06559575,cg06853836,cg07134252,cg07248223,cg07440264,cg07520810,cg07551060,cg08692676,cg08998950,cg09264489,cg10005565,cg10811945,cg11997536,cg12491115,cg1…
EBF1	0.000552	0.0579	cg00350296,cg00501876,cg00563348,cg02977524,cg03408024,cg04173586,cg04299274,cg04583842,cg05339037,cg06021552,cg06560379,cg06653796,cg06975311,cg07248223,cg07440264,cg08529529,cg09183671,cg09802688,cg10427868,cg10913077,cg11701312,cg12498580,cg12756527,cg13091627,cg13344587,cg13408344,cg14239983,cg14478589,cg15903956,cg16407699,cg16717225,cg17822325,cg18398753,cg18590502,cg21698310,cg22164298,cg2…
RAD21	0.0006	0.0579	cg00013733,cg00247963,cg00357551,cg00563348,cg02170577,cg02239377,cg02642117,cg02913882,cg02977524,cg03281139,cg03297731,cg03517919,cg03721291,cg03877174,cg04299274,cg04578362,cg04609499,cg05235344,cg05681757,cg05874806,cg05915362,cg06024215,cg06638529,cg06997767,cg07242931,cg07248223,cg07440264,cg07520810,cg07888884,cg08937734,cg09264489,cg09802688,cg10005565,cg10975897,cg12087627,cg12137220,cg1…
MYC	0.000992	0.087	cg00247963,cg00357551,cg00409844,cg00563348,cg01219553,cg01231543,cg01419539,cg01695994,cg01731783,cg01811583,cg01885635,cg02183564,cg02402423,cg02647929,cg02913882,cg03281139,cg03297731,cg03413355,cg03485667,cg03590328,cg03721291,cg03885055,cg03919650,cg04299274,cg04983687,cg05439368,cg05822017,cg05915362,cg05986288,cg06024215,cg06048102,cg06141561,cg06560379,cg06792126,cg06853836,cg07134252,cg0…
FOSL1	0.00125	0.101	cg03517919,cg04983687,cg05670953,cg05915362,cg07440264,cg07520810,cg07551060,cg08998950,cg10371155,cg13551141,cg16407699,cg20782117,cg24429533,cg26191447,cg27118035
BCL3	0.00163	0.115	cg00729699,cg02913882,cg03281139,cg04983687,cg05915362,cg06141561,cg06560379,cg07248223,cg07440264,cg07551060,cg08529529,cg08763102,cg09802688,cg10005565,cg10632966,cg10955164,cg12756527,cg13091627,cg13408344,cg13551141,cg13726456,cg15903956,cg16407699,cg16734795,cg19352832,cg20945261,cg23533927,cg24163210,cg24405951,cg24429533,cg25799109,cg26033520,cg27660627
BHLHE40	0.00166	0.115	cg00813162,cg01439754,cg02183564,cg02647929,cg02714303,cg02977524,cg03281139,cg03297731,cg03507593,cg04173586,cg04299274,cg04754652,cg04983687,cg05527044,cg05915362,cg06141561,cg06560379,cg06638529,cg07520810,cg08692676,cg08763102,cg09610644,cg12137220,cg12227660,cg12303084,cg12486287,cg12498580,cg12756527,cg12836643,cg13408344,cg13609861,cg13726456,cg14195992,cg14369329,cg15804598,cg15903956,cg1…
NR2F2	0.00214	0.138	cg00346446,cg02304370,cg04983687,cg05822017,cg05915362,cg06141561,cg06638529,cg08998950,cg09478591,cg12013713,cg13726456,cg14369329,cg16407699,cg16734795,cg16739178,cg19570155,cg20761853,cg20782117,cg20995127,cg21029167,cg22825202,cg23659289,cg24429533,cg25799109,cg26718213
HNF4A	0.00308	0.186	cg00634542,cg02183564,cg02304370,cg02647929,cg02714303,cg04260584,cg04609499,cg05492904,cg05874806,cg06823060,cg09711214,cg10632966,cg13461821,cg14322343,cg14369329,cg16587010,cg17511532,cg22039458,cg23227726,cg24860589,cg27660627
CTCF	0.00591	0.328	cg00013733,cg00247963,cg00313685,cg00357551,cg00563348,cg00958412,cg01231543,cg01419539,cg01731783,cg01801191,cg01885635,cg01966117,cg02170577,cg02239377,cg02314339,cg02712949,cg02714303,cg03297731,cg03318904,cg03413355,cg03450635,cg03517919,cg03721291,cg03877174,cg03885055,cg04085571,cg04094640,cg04260584,cg04583842,cg05915362,cg06024215,cg06141561,cg06638529,cg06653796,cg07888884,cg08329754,cg0…
MAX	0.00612	0.328	cg00247963,cg00563348,cg00729699,cg00813162,cg01231543,cg01439754,cg01885635,cg02183564,cg02304370,cg02402423,cg02647929,cg02913882,cg02977524,cg03052004,cg03156547,cg03281139,cg03297731,cg03413355,cg03485667,cg03721291,cg04085571,cg04299274,cg04425005,cg04864179,cg04983687,cg05235344,cg05527044,cg05681757,cg05915362,cg05958351,cg05986288,cg06141561,cg06158227,cg06638529,cg06653796,cg06690548,cg0…
SMC3	0.00672	0.341	cg00247963,cg00357551,cg00563348,cg01231543,cg01799015,cg02239377,cg02913882,cg02977524,cg03052004,cg03297731,cg03485667,cg03517919,cg03721291,cg04299274,cg05235344,cg05874806,cg05915362,cg06024215,cg06638529,cg07440264,cg08937734,cg11466832,cg12137220,cg12756527,cg12836643,cg13544027,cg13726456,cg14195992,cg15903956,cg16151960,cg16407699,cg17237804,cg18398753,cg18702971,cg19267205,cg19458497,cg2…
JUNB	0.00946	0.436	cg01231543,cg01801191,cg01885635,cg02304370,cg04983687,cg05822017,cg05915362,cg07440264,cg07551060,cg08692676,cg08998950,cg10371155,cg13551141,cg13726456,cg17097293,cg20782117,cg24429533,cg27118035
RXRA	0.0095	0.436	cg00729699,cg01231543,cg02183564,cg02714303,cg03217337,cg03297731,cg05596552,cg05874806,cg07248223,cg08763102,cg11405200,cg12137220,cg14195992,cg14322343,cg14369329,cg17511532,cg19138865,cg24429533,cg25711239,cg27660627
HNF4G	0.0157	0.691	cg00634542,cg02183564,cg04260584,cg04609499,cg05492904,cg05874806,cg06823060,cg09711214,cg13461821,cg14322343,cg14369329,cg16587010,cg16639691,cg16739178,cg19138865,cg23227726,cg27660627
STAT5A	0.0197	0.826	cg00346446,cg04299274,cg04864179,cg04983687,cg05915362,cg06141561,cg06699555,cg07248223,cg07440264,cg08529529,cg08763102,cg10955164,cg13408344,cg13726456,cg16151960,cg16407699,cg16734795,cg18505752,cg20761853,cg20782117,cg20970369,cg21029167,cg24260327,cg25799109
NR3C1	0.0285	1	cg00247963,cg00729699,cg01231543,cg02714303,cg02913882,cg03074946,cg03281139,cg04578362,cg05915362,cg06823060,cg07440264,cg07520810,cg07551060,cg09610644,cg10173620,cg10975897,cg13551141,cg14195992,cg14239983,cg15112747,cg15701612,cg16407699,cg17540192,cg20782117,cg24429533,cg24746938,cg24996979,cg27660627
JUND	0.0297	1	cg00409844,cg00563348,cg00729699,cg01447828,cg02183564,cg02304370,cg02714303,cg02913882,cg02977524,cg03281139,cg04299274,cg04609499,cg04852339,cg04983687,cg05492904,cg05518050,cg05670953,cg05822017,cg05915362,cg06638529,cg06699555,cg07134252,cg07248223,cg07440264,cg07520810,cg07551060,cg07589342,cg08692676,cg08998950,cg10031769,cg10173620,cg10371155,cg11405200,cg11466832,cg12137220,cg12303084,cg1…
TAL1	0.0308	1	cg01885635,cg02402423,cg04983687,cg05235344,cg05915362,cg06699555,cg11555067,cg12013713,cg16544989,cg16734795,cg19570155,cg20782117,cg21029167,cg24429533,cg26033520
FOSL2	0.0381	1	cg00247963,cg00409844,cg00634542,cg01695994,cg02183564,cg02304370,cg03281139,cg03297731,cg03485667,cg03919488,cg04609499,cg05492904,cg05681757,cg05915362,cg07134252,cg07440264,cg07520810,cg07551060,cg08692676,cg09264489,cg10005565,cg12137220,cg12498580,cg13126206,cg13551141,cg14195992,cg14239983,cg16151960,cg16407699,cg17237804,cg17511532,cg18428542,cg24429533,cg26577252,cg27660627
PAX5	0.0418	1	cg00350296,cg02977524,cg03485667,cg04583842,cg04754652,cg05132782,cg05915362,cg06141561,cg06560379,cg06975311,cg07248223,cg07551060,cg07589342,cg08529529,cg08763102,cg09183671,cg09802688,cg10955164,cg11498582,cg12498580,cg12655542,cg12756527,cg13408344,cg13726456,cg14550066,cg15903956,cg16407699,cg17822325,cg18398753,cg19352832,cg20945261,cg24429533,cg24996979,cg26718213
TBL1XR1	0.0451	1	cg00346446,cg04299274,cg04983687,cg05439368,cg05822017,cg05915362,cg05927789,cg06560379,cg06975311,cg07248223,cg08529529,cg08763102,cg08998950,cg10031769,cg12756527,cg13408344,cg13609861,cg13726456,cg15536947,cg15903956,cg16544989,cg16734795,cg20674658,cg20761853,cg20782117,cg20995127,cg21029167,cg22164298,cg24429533,cg24819835,cg25799109,cg26033520,cg27653384
FOXA1	0.0463	1	cg00247963,cg00729699,cg01231543,cg01439754,cg02183564,cg02304370,cg02714303,cg02913882,cg02968508,cg03485667,cg04173586,cg04425005,cg04609499,cg05492904,cg05874806,cg05915362,cg06048102,cg06823060,cg07589342,cg09022230,cg09039672,cg09147843,cg09711214,cg10173620,cg12559925,cg13408344,cg14195992,cg14239983,cg14322343,cg15701612,cg15804598,cg16151960,cg17823346,cg20674658,cg20732160,cg21340821,cg2…
BATF	0.0505	1	cg02358653,cg02977524,cg05915362,cg07248223,cg07440264,cg07551060,cg07589342,cg08763102,cg12498580,cg12756527,cg13726456,cg15903956,cg19051213,cg19837174,cg27118035
Hek 293 CTCF	0.0612	1	cg00563348,cg02239377,cg03297731,cg03517919,cg03721291,cg03877174,cg06024215,cg06638529,cg08937734,cg10975897,cg12087627,cg12836643,cg13544027,cg13726456,cg16544989,cg18702971,cg19267205,cg20674658,cg20965527,cg21898299,cg22825202,cg23198334,cg23509869,cg23599026,cg23659289,cg25423174,cg25711239,cg26033520,cg26921611,cg27653384
IKZF1	0.0619	1	cg04085571,cg04299274,cg05439368,cg07248223,cg07589342,cg08529529,cg11555067,cg14239983,cg25799109,cg27118035,cg27128761
SP1	0.0639	1	cg00501876,cg00634542,cg00729699,cg01419539,cg01447828,cg02183564,cg02304370,cg02714303,cg03297731,cg03485667,cg04070976,cg04583842,cg04609499,cg04983687,cg05201300,cg05492904,cg05681757,cg05874806,cg05915362,cg05927789,cg06560379,cg06638529,cg06823060,cg07248223,cg07520810,cg08763102,cg09264489,cg10173620,cg10254082,cg12137220,cg12486287,cg12756527,cg14195992,cg14239983,cg16095551,cg16113254,cg1…
SMARCC1	0.0692	1	cg01219553,cg01695994,cg02714303,cg02977524,cg03165378,cg03281139,cg03485667,cg04299274,cg05575921,cg05822017,cg05986288,cg07440264,cg07551060,cg14239983,cg16407699,cg20331980,cg24405951,cg24429533,cg25423174,cg26033520,cg26413708
ATF1	0.0738	1	cg03281139,cg05915362,cg08998950,cg10031769,cg14439774,cg16734795,cg17183174,cg19570155,cg20782117,cg20995127,cg24429533,cg25720264,cg26033520,cg26413708,cg27118035
TEAD4	0.0804	1	cg00247963,cg00729699,cg01097897,cg01231543,cg02049979,cg02647929,cg02714303,cg03297731,cg04260584,cg04609499,cg04983687,cg05235344,cg05492904,cg05670953,cg05681757,cg05822017,cg05915362,cg06141561,cg06560379,cg06638529,cg07440264,cg08998950,cg09022230,cg13391675,cg13461821,cg14239983,cg15701612,cg15804598,cg16095551,cg16407699,cg16734795,cg17511532,cg19570155,cg20782117,cg20945261,cg20995127,cg2…
SMARCA4	0.0817	1	cg01695994,cg04983687,cg05670953,cg06141561,cg13001142,cg16734795,cg24375627,cg24429533,cg26033520
MAFK	0.0855	1	cg00247963,cg00563348,cg02913882,cg03281139,cg04609499,cg05089897,cg05429117,cg05670953,cg06853836,cg07440264,cg08998950,cg10005565,cg10173620,cg13544027,cg15499736,cg15701612,cg16151960,cg18427091,cg20965527,cg21898299,cg22534374,cg24207616,cg24429533,cg25474070,cg26033520,cg26413708,cg27118035,cg27653384
NFE2	0.0978	1	cg05089897,cg08998950,cg20945261,cg24429533
Rptec CTCF	0.1	1	cg00313685,cg00563348,cg01231543,cg02239377,cg02712949,cg03297731,cg03517919,cg03721291,cg04260584,cg06024215,cg06638529,cg08727202,cg08937734,cg09264489,cg10975897,cg12836643,cg13544027,cg13641778,cg14195992,cg16544989,cg16735495,cg18376497,cg18702971,cg19267205,cg20674658,cg20965527,cg21898299,cg22825202,cg23198334,cg23509869,cg23599026,cg23659289,cg25423174,cg25711239,cg26033520,cg26432350,cg2…
TFAP2A	0.103	1	cg00501876,cg01219553,cg02913882,cg03165378,cg03281139,cg04299274,cg05235344,cg07440264,cg09264489,cg10163377,cg10955164,cg12120406,cg14439774,cg14959425,cg16151960,cg16407699,cg17237804,cg18427091,cg18428542,cg18590502,cg20777437,cg20898283,cg24996979,cg25711239,cg26033520,cg26144734,cg27660627
BCL11A	0.116	1	cg02977524,cg04754652,cg05915362,cg06560379,cg07248223,cg07589342,cg08763102,cg10955164,cg12756527,cg13408344,cg15903956,cg19352832
NFATC1	0.134	1	cg00346446,cg04299274,cg04754652,cg05927789,cg06141561,cg07248223,cg08763102,cg10955164,cg12498580,cg12756527,cg13551141,cg18505752,cg22164298,cg24163210,cg25799109
NFIC	0.142	1	cg01799015,cg02049979,cg02183564,cg02304370,cg02647929,cg02714303,cg03413355,cg04011474,cg04299274,cg04754652,cg04864179,cg05201300,cg06141561,cg06560379,cg06975311,cg07248223,cg07551060,cg07589342,cg08237401,cg08529529,cg08763102,cg10254082,cg10955164,cg11555067,cg12303084,cg12655542,cg12756527,cg13408344,cg14195992,cg14322343,cg15903956,cg16407699,cg17511532,cg18398753,cg19352832,cg19908768,cg1…
RELA	0.146	1	cg02977524,cg03485667,cg04011474,cg04299274,cg04754652,cg04864179,cg05201300,cg05439368,cg05503062,cg05915362,cg05927789,cg06560379,cg06983052,cg07551060,cg07589342,cg08529529,cg08763102,cg09802688,cg10913077,cg11498582,cg11555067,cg11701312,cg11924638,cg12303084,cg12498580,cg12655542,cg12756527,cg13408344,cg13726456,cg14239983,cg15903956,cg16151960,cg16618493,cg17822325,cg18505752,cg19267205,cg1…
RCOR1	0.148	1	cg00563348,cg01231543,cg01731783,cg02402423,cg02647929,cg02913882,cg03281139,cg03297731,cg03485667,cg04983687,cg05235344,cg05915362,cg05986288,cg06638529,cg07248223,cg07440264,cg07520810,cg08998950,cg10031769,cg11405200,cg11466832,cg12065228,cg12120406,cg13726456,cg14239983,cg14439774,cg15804598,cg16151960,cg16407699,cg16544989,cg16734795,cg16855355,cg17237804,cg19458497,cg20713968,cg20761853,cg2…
PPARGC1A	0.158	1	cg05874806,cg06653796,cg07520810
ZBTB33	0.161	1	cg00634542,cg00729699,cg01419539,cg03297731,cg03919488,cg05915362,cg06141561,cg06690548,cg07440264,cg07551060,cg09264489,cg13551141,cg13726456,cg14195992,cg16407699,cg16886828,cg24429533,cg26033520,cg27653384
TCF3	0.164	1	cg04583842,cg06653796,cg07589342,cg08529529,cg08763102,cg09802688,cg12756527,cg15903956,cg16855355,cg17822325,cg23205886,cg24819835,cg24996979,cg25423174,cg25799109,cg26912602
MAFF	0.174	1	cg00346446,cg04609499,cg05089897,cg05429117,cg05670953,cg05915362,cg06853836,cg07440264,cg08998950,cg15499736,cg20782117,cg20965527,cg24429533,cg25474070
TFAP2C	0.174	1	cg01219553,cg01231543,cg01811583,cg01885635,cg02913882,cg03165378,cg04189320,cg04299274,cg05235344,cg05312779,cg05822017,cg05986288,cg07440264,cg09264489,cg10955164,cg12120406,cg12893030,cg14439774,cg14959425,cg16151960,cg16407699,cg17237804,cg18427091,cg18428542,cg18590502,cg20898283,cg23889047,cg24996979,cg25711239,cg26033520,cg26144734,cg27660627
Hek 293 Kap1	0.197	1	cg00357551,cg01695994,cg02714303,cg03519879,cg04852339,cg05175964,cg05516004,cg05915362,cg06638529,cg07551060,cg08237401,cg08329754,cg08476055,cg08692676,cg11405200,cg11795488,cg14096899,cg16407699,cg17124293,cg19908768,cg20331980,cg23597162,cg24746938,cg25799109,cg26257082,cg27660627
PBX3	0.204	1	cg01419539,cg07589342,cg12756527,cg13551141,cg16151960,cg17822325,cg22164298,cg25020550,cg26257082
USF1	0.204	1	cg00247963,cg00501876,cg00813162,cg01439754,cg02183564,cg02497046,cg02541658,cg02913882,cg03074946,cg03156547,cg03507593,cg03919488,cg06653796,cg06773488,cg07134252,cg07211476,cg07440264,cg07520810,cg08237401,cg09264489,cg12227660,cg12485386,cg12486287,cg14369329,cg15106082,cg15804598,cg16151960,cg16407699,cg20945261,cg22039458,cg22266072,cg22755445,cg23048494,cg23205886,cg24260327,cg24429533,cg2…
HDAC2	0.205	1	cg00247963,cg00729699,cg01231543,cg02183564,cg02714303,cg03297731,cg03413355,cg04260584,cg05492904,cg05915362,cg06141561,cg06638529,cg06823060,cg08537847,cg09711214,cg12065228,cg13235761,cg13344587,cg13726456,cg14239983,cg14322343,cg14369329,cg16407699,cg17511532,cg18398753,cg23509869,cg23659289,cg26033520,cg27653384,cg27660627
USF2	0.208	1	cg00501876,cg01439754,cg02642117,cg03281139,cg03507593,cg06141561,cg06653796,cg06792126,cg07520810,cg12498580,cg14959425,cg15804598,cg16151960,cg18428542,cg18505752,cg20945261,cg20970369,cg22755445,cg23205886,cg26033520,cg26257082,cg27660627
GATA3	0.21	1	cg01231543,cg02913882,cg07242931,cg08329754,cg09022230,cg09147843,cg10031769,cg10173620,cg10779317,cg12498580,cg13726456,cg14239983,cg14439774,cg15804598,cg16151960,cg17237804,cg20331980,cg22221831,cg22753611,cg23198334,cg23597162,cg23599026,cg24996979,cg26257082
POU5F1	0.215	1	cg01811583,cg12137220,cg13391675
TCF12	0.221	1	cg00357551,cg00729699,cg01695994,cg02714303,cg02913882,cg03281139,cg03919488,cg04583842,cg05681757,cg05915362,cg05969150,cg05986288,cg06141561,cg06560379,cg06653796,cg07440264,cg07520810,cg07589342,cg07988171,cg08763102,cg09264489,cg09802688,cg10173620,cg10371155,cg12137220,cg12756527,cg13408344,cg13551141,cg14195992,cg14239983,cg16061953,cg16151960,cg16407699,cg17822325,cg19136673,cg23597162,cg2…
BCLAF1	0.231	1	cg04299274,cg05915362,cg06141561,cg07248223,cg07551060,cg08763102,cg08998950,cg10955164,cg11555067,cg12498580,cg16544989,cg20782117,cg21029167,cg23659289,cg25799109,cg27653384
HSF1	0.235	1	cg01219553,cg25711239,cg27660627
MEF2A	0.248	1	cg03281139,cg04754652,cg05915362,cg06975311,cg07248223,cg07589342,cg08529529,cg08763102,cg13442969,cg15903956,cg20995127,cg22164298,cg25799109
SRF	0.252	1	cg03297731,cg05681757,cg05915362,cg07551060,cg08763102,cg08998950,cg20782117,cg21029167,cg23659289,cg24429533,cg27118035,cg27653384
Hre CTCF	0.264	1	cg00357551,cg02239377,cg03517919,cg03721291,cg04260584,cg06024215,cg06638529,cg08937734,cg11466832,cg12137220,cg12836643,cg13544027,cg13726456,cg16544989,cg16886828,cg18702971,cg19267205,cg20965527,cg22825202,cg23198334,cg23509869,cg23659289,cg24429533,cg25423174,cg25711239,cg26033520,cg27653384
WRNIP1	0.279	1	cg00346446,cg01901101,cg04299274,cg05339037,cg05670953,cg05915362,cg06737484,cg10955164,cg11314827,cg11555067,cg12756527,cg14897188,cg15536947,cg16100721,cg16151960,cg19136673,cg19910679,cg20146909,cg22039458,cg25423174,cg26257082,cg27118035
FOXA2	0.286	1	cg00729699,cg01439754,cg01799015,cg02714303,cg04173586,cg05492904,cg05822017,cg06823060,cg10173620,cg13408344,cg14195992,cg14322343,cg20674658,cg22825202,cg24860589,cg27660627
STAT2	0.291	1	cg04983687,cg05915362,cg08998950,cg16407699,cg16734795,cg20782117
RUNX3	0.292	1	cg00981060,cg01403010,cg02145310,cg03297731,cg03413355,cg03507593,cg03517919,cg03877174,cg04299274,cg04754652,cg05915362,cg06141561,cg07248223,cg07551060,cg07589342,cg08763102,cg09478591,cg09802688,cg12655542,cg12756527,cg13408344,cg15536947,cg15903956,cg16717225,cg18352516,cg18398753,cg19136673,cg19352832,cg19910679,cg22039458,cg22164298,cg23509869,cg23659289,cg24497361,cg24714606,cg24819835,cg2…
ZNF274	0.292	1	cg04983687,cg10831642,cg13726456
ZKSCAN1	0.296	1	cg06690548,cg07440264,cg13726456,cg16407699,cg22825871,cg27118035
GATA1	0.297	1	cg00533183,cg01801191,cg02314339,cg02402423,cg03450635,cg04983687,cg05518050,cg05915362,cg12013713,cg12041266,cg12303084,cg12498580,cg13726456,cg15804598,cg16151960,cg16734795,cg21029167,cg23205886,cg23599026,cg26099045,cg26413708,cg26916780
MAZ	0.299	1	cg00563348,cg01219553,cg01231543,cg02304370,cg03281139,cg03297731,cg03517919,cg03721291,cg04011474,cg04299274,cg04583842,cg04983687,cg05439368,cg05915362,cg06024215,cg06560379,cg06638529,cg06653796,cg06975311,cg07248223,cg07440264,cg07520810,cg08537847,cg08998950,cg10163377,cg11466832,cg11555067,cg12137220,cg12396368,cg12486287,cg12728588,cg12756527,cg12836643,cg13091627,cg13408344,cg13726456,cg1…
BRCA1	0.304	1	cg03281139,cg05235344,cg07440264,cg12303084,cg13726456,cg16151960,cg16407699,cg20898283,cg23659289,cg26033520,cg26413708,cg27055365
ZNF217	0.329	1	cg01231543,cg05312779,cg09147843,cg10173620,cg10632966,cg22221831,cg24996979
MTA3	0.33	1	cg02314339,cg03507593,cg04161859,cg04864179,cg06141561,cg06975311,cg07248223,cg07551060,cg08763102,cg10955164,cg11498582,cg12498580,cg12756527,cg13726456,cg14897188,cg15804598,cg26257082,cg26912602
MBD4	0.339	1	cg00729699,cg02714303,cg02977524,cg06141561,cg07520810,cg10955164,cg12303084,cg14322343,cg16095551
KAP1	0.346	1	cg00357551,cg01545493,cg01695994,cg02714303,cg03519879,cg04852339,cg05175964,cg05516004,cg05915362,cg06141561,cg06638529,cg07520810,cg07551060,cg08237401,cg08329754,cg08476055,cg08692676,cg11405200,cg11795488,cg12137220,cg13726456,cg14096899,cg16407699,cg17124293,cg19908768,cg20331980,cg22753611,cg23048494,cg23597162,cg23659289,cg24405951,cg24429533,cg24746938,cg25799109,cg26033520,cg26257082,cg2…
POU2F2	0.346	1	cg00563348,cg02977524,cg03507593,cg04299274,cg05915362,cg06141561,cg06560379,cg06975311,cg07248223,cg07551060,cg07589342,cg08529529,cg08763102,cg09802688,cg11498582,cg11701312,cg12137220,cg12498580,cg12655542,cg12836643,cg13726456,cg15903956,cg16061953,cg18398753,cg19136673,cg25799109,cg26257082
ARID3A	0.351	1	cg02647929,cg02714303,cg05492904,cg05822017,cg05915362,cg08998950,cg13461821,cg13726456,cg14239983,cg16095551,cg20331980,cg20782117,cg20965527,cg23659289,cg24207616,cg24429533,cg27653384,cg27660627
CHD2	0.364	1	cg00634542,cg01231543,cg01419539,cg02913882,cg03281139,cg03485667,cg04299274,cg05235344,cg05439368,cg05822017,cg05915362,cg06559575,cg06560379,cg06975311,cg07248223,cg07440264,cg08529529,cg08763102,cg09478591,cg10955164,cg11555067,cg12396368,cg12498580,cg12655542,cg12756527,cg13391675,cg13408344,cg13609861,cg14195992,cg14239983,cg15903956,cg16151960,cg16407699,cg17237804,cg20331980,cg20970369,cg2…
TBP	0.364	1	cg00409844,cg00634542,cg01219553,cg01447828,cg02402423,cg02647929,cg02714303,cg02913882,cg02977524,cg03281139,cg03919488,cg04070976,cg04173586,cg04299274,cg04583842,cg05235344,cg05670953,cg05681757,cg05915362,cg06560379,cg06690548,cg07248223,cg07440264,cg07520810,cg08237401,cg08529529,cg08763102,cg09264489,cg09478591,cg09802688,cg10031769,cg10173620,cg10254082,cg11555067,cg12137220,cg12303084,cg1…
TRIM28	0.381	1	cg04983687,cg05915362,cg08998950,cg10955164,cg13726456,cg16734795,cg20782117,cg21029167,cg23048494,cg23659289,cg24429533,cg26227957
HDAC8	0.391	1	cg11701312,cg13726456,cg16407699,cg27653384
CTCFL	0.403	1	cg03297731,cg19267205,cg20965527,cg22825202,cg25423174,cg25711239,cg26924825,cg27653384
SPI1	0.42	1	cg00408773,cg00409844,cg01403010,cg02203067,cg02578470,cg02647929,cg04113258,cg04816311,cg05915362,cg06560379,cg07242931,cg07248223,cg07888884,cg08529529,cg08763102,cg12491115,cg13726456,cg14478589,cg15903956,cg17183174,cg18398753,cg19837174,cg23051123,cg24935598,cg27128761
ZNF263	0.421	1	cg00013733,cg00105306,cg00218406,cg00357551,cg00375581,cg00501622,cg04460609,cg04852339,cg04983687,cg05235344,cg05969150,cg05986288,cg06017697,cg06141561,cg07093539,cg07520810,cg07888884,cg08329754,cg08354053,cg08872425,cg08998950,cg10755077,cg10831642,cg13344587,cg13726456,cg16100721,cg16151960,cg16702313,cg16988611,cg17124293,cg19018709,cg20782117,cg21680729,cg22039458,cg22530519,cg23659289,cg2…
IRF4	0.448	1	cg02977524,cg06560379,cg07248223,cg07551060,cg08763102,cg09802688,cg12756527,cg15903956,cg16407699,cg18505752,cg23051123,cg24819835
ATF3	0.464	1	cg01439754,cg03281139,cg03919488,cg05915362,cg06141561,cg07440264,cg07551060,cg08998950,cg09264489,cg11405200,cg11460110,cg13551141,cg14239983,cg16407699,cg17511532,cg20782117,cg24429533,cg26033520,cg27118035,cg27653384,cg27660627
REST	0.489	1	cg00829404,cg01068906,cg01219553,cg01695994,cg02541658,cg02714303,cg02913882,cg03156547,cg03297731,cg03485667,cg03517919,cg03919488,cg04173586,cg04983687,cg05527044,cg05681757,cg05915362,cg05986288,cg06024215,cg06699555,cg07242931,cg07440264,cg07520810,cg08998950,cg09264489,cg10632966,cg12137220,cg12474798,cg13091627,cg13235761,cg13551141,cg14239983,cg14369329,cg16113254,cg16151960,cg16407699,cg1…
MXI1	0.508	1	cg00501876,cg00944304,cg01231543,cg02183564,cg02304370,cg02714303,cg03281139,cg03297731,cg03485667,cg04173586,cg04299274,cg04983687,cg05235344,cg05527044,cg05915362,cg05986288,cg06653796,cg06690548,cg06975311,cg07248223,cg07440264,cg07520810,cg08237401,cg08529529,cg08763102,cg09478591,cg11555067,cg12137220,cg12303084,cg12486287,cg12498580,cg12756527,cg13126206,cg13408344,cg13726456,cg14322343,cg1…
MYBL2	0.508	1	cg00105306,cg00634542,cg02304370,cg02714303,cg03413355,cg04609499,cg05201300,cg05492904,cg05681757,cg05822017,cg05874806,cg07520810,cg08537847,cg10254082,cg12137220,cg12303084,cg14195992,cg14322343,cg16095551,cg16407699,cg17511532,cg19908768,cg24860589,cg25941075,cg26924825,cg27660627
STAT1	0.514	1	cg00563348,cg01231543,cg01695994,cg02913882,cg03281139,cg05235344,cg05339037,cg05915362,cg06141561,cg07440264,cg08998950,cg11032810,cg12396368,cg14959425,cg16151960,cg16407699,cg16734795,cg18428542,cg20146909,cg20898283,cg24429533,cg25423174,cg26033520
EGR1	0.522	1	cg00013733,cg01447828,cg02239377,cg03413355,cg04578362,cg04983687,cg05235344,cg05915362,cg06560379,cg06997767,cg07440264,cg08329754,cg08998950,cg10755077,cg11498582,cg12137220,cg12474798,cg12559925,cg13235761,cg13408344,cg15106082,cg15536947,cg16544989,cg16734795,cg16739178,cg20441553,cg20782117,cg23599026,cg23903708,cg24429533,cg26191447,cg27246129,cg27653384
Hek 293t Znf263	0.529	1	cg00013733,cg00105306,cg00218406,cg00357551,cg00375581,cg00501622,cg04460609,cg05235344,cg05969150,cg05986288,cg06017697,cg06141561,cg07093539,cg07520810,cg07888884,cg08329754,cg08354053,cg08872425,cg10755077,cg10831642,cg13344587,cg13726456,cg16151960,cg16988611,cg17124293,cg19018709,cg20782117,cg22530519,cg23659289,cg23878206,cg24886710,cg27278843
CEBPD	0.569	1	cg00729699,cg06823060,cg10955164,cg12303084,cg16735495,cg17511532,cg20777437,cg27493411,cg27660627
SIRT6	0.578	1	cg08998950,cg26033520
ZBTB7A	0.609	1	cg01231543,cg01447828,cg01820192,cg02402423,cg04983687,cg05915362,cg06560379,cg06638529,cg06823060,cg07551060,cg09182678,cg11466832,cg12486287,cg13609861,cg13669080,cg13726456,cg14029001,cg16544989,cg16739178,cg19267205,cg20782117,cg22039458,cg23048494,cg23659289,cg27653384
ESRRA	0.618	1	cg14322343
ZEB1	0.637	1	cg04299274,cg04583842,cg13726456,cg15903956,cg17822325
ZNF143	0.643	1	cg00501876,cg00563348,cg03297731,cg03517919,cg03721291,cg03877174,cg04260584,cg06024215,cg06638529,cg08476055,cg11466832,cg12137220,cg12836643,cg14469436,cg16544989,cg19267205,cg19458497,cg20674658,cg20782117,cg21029167,cg21898299,cg22825202,cg23509869,cg23599026,cg23659289,cg24429533,cg24996979,cg25423174,cg25711239,cg26432350,cg26916780,cg26921611,cg27653384
TAF1	0.671	1	cg00346446,cg00350296,cg01219553,cg01885635,cg02402423,cg02714303,cg02913882,cg02977524,cg03297731,cg03413355,cg03485667,cg03919488,cg04173586,cg04864179,cg05681757,cg05915362,cg06141561,cg06560379,cg06690548,cg06975311,cg07248223,cg07440264,cg07520810,cg08237401,cg08476055,cg08529529,cg08537847,cg08763102,cg08998950,cg09264489,cg09478591,cg09802688,cg10173620,cg10254082,cg10955164,cg11498582,cg1…
ELK1	0.674	1	cg00563348,cg05915362,cg09478591,cg10755077,cg11555067,cg12498580,cg13726456,cg15903956,cg16151960,cg19910679,cg20970369,cg27055365
CCNT2	0.675	1	cg04983687,cg05822017,cg05915362,cg06017697,cg06560379,cg06638529,cg07440264,cg08998950,cg12486287,cg12644285,cg13669080,cg16407699,cg16544989,cg16734795,cg16739178,cg20761853,cg23659289,cg24163210,cg24429533,cg26033520
TCF7L2	0.675	1	cg00346446,cg00357551,cg00634542,cg01684586,cg01811583,cg01844235,cg02714303,cg02913882,cg03281139,cg04189320,cg05201300,cg05915362,cg07440264,cg07520810,cg07551060,cg07904865,cg08329754,cg08537847,cg09147843,cg09183671,cg10173620,cg12137220,cg13091627,cg13726456,cg14239983,cg14959425,cg15432711,cg16095551,cg16151960,cg16407699,cg17511532,cg18427091,cg20331980,cg20898283,cg22266072,cg23635663,cg2…
CBX3	0.68	1	cg01799015,cg01885635,cg05915362,cg06638529,cg08998950,cg11466832,cg12013713,cg13726456,cg16407699,cg16544989,cg20674658,cg20782117,cg20945261,cg23048494,cg23509869,cg23659289,cg24429533,cg26227957,cg27118035
RFX5	0.704	1	cg00563348,cg02913882,cg02977524,cg03281139,cg05235344,cg05822017,cg05915362,cg06975311,cg07440264,cg11935041,cg12486287,cg12756527,cg13726456,cg14195992,cg14959425,cg16151960,cg19908768,cg20331980,cg20674658,cg23599026,cg26033520,cg26577252,cg27660627
SP2	0.705	1	cg01419539,cg05915362,cg09264489,cg13726456,cg14382215
BACH1	0.713	1	cg05089897,cg05915362,cg08998950,cg10173620,cg11466832,cg12486287,cg13726456,cg22025064,cg23659289,cg24429533
ELF1	0.716	1	cg00501876,cg00634542,cg01419539,cg02203067,cg03281139,cg03297731,cg03413355,cg03919488,cg04011474,cg04583842,cg04983687,cg05874806,cg05915362,cg06141561,cg06560379,cg06638529,cg07440264,cg07888884,cg07988171,cg08476055,cg08763102,cg08998950,cg09802688,cg10254082,cg10755077,cg12137220,cg12756527,cg13408344,cg13726456,cg15903956,cg16407699,cg16734795,cg18428542,cg20777437,cg20782117,cg23509869,cg2…
SETDB1	0.721	1	cg00958412,cg01799015,cg01817897,cg02170577,cg13726456,cg20945261,cg23048494,cg26257082
SMARCB1	0.746	1	cg01219553,cg01231543,cg02541658,cg03485667,cg04983687,cg05915362,cg06141561,cg07551060,cg08998950,cg13001142,cg16734795,cg20898283,cg24405951,cg24429533,cg25423174,cg27660627
HMGN3	0.813	1	cg01885635,cg04983687,cg05822017,cg06017697,cg06638529,cg08998950,cg09478591,cg10755077,cg12486287,cg14029001,cg16407699,cg16544989,cg16734795,cg16739178,cg23659289,cg24163210,cg26033520,cg26432350
SMARCC2	0.829	1	cg07440264,cg18428542,cg27660627
YY1	0.829	1	cg00357551,cg00563348,cg00634542,cg00813162,cg00930606,cg02402423,cg02541658,cg03297731,cg03517919,cg04583842,cg04609499,cg05544807,cg05670953,cg05915362,cg06024215,cg06560379,cg06638529,cg07520810,cg08476055,cg08529529,cg08537847,cg08763102,cg09802688,cg10288307,cg11466832,cg12013713,cg12137220,cg12486287,cg12498580,cg12756527,cg13235761,cg13726456,cg14239983,cg15432711,cg16151960,cg16407699,cg1…
PRDM1	0.845	1	cg24375627
ATF2	0.851	1	cg00357551,cg01811583,cg04011474,cg06141561,cg06975311,cg07248223,cg07551060,cg07589342,cg08237401,cg08529529,cg08763102,cg10955164,cg11405200,cg12498580,cg12655542,cg13408344,cg13726456,cg15903956,cg16151960,cg16407699,cg18505752,cg20898283,cg23659289,cg25799109
SREBP1	0.858	1	cg09478591,cg14369329
Hek 293T cf7I2	0.885	1	cg08329754,cg20331980,cg24746938,cg27660627
NR2C2	0.887	1	cg13726456,cg16407699,cg24429533
Hek 293 Elk4	0.905	1	cg03519879
GABPA	0.906	1	cg00729699,cg01231543,cg03281139,cg04983687,cg05527044,cg05915362,cg06560379,cg06638529,cg07440264,cg08537847,cg08998950,cg10254082,cg10632966,cg13551141,cg13609861,cg14058848,cg14550066,cg16407699,cg18509466,cg19973758,cg21029167,cg22266072,cg23659289,cg24405951,cg24429533,cg26009832,cg26413708,cg26432350,cg27653384
THAP1	0.909	1	cg13726456,cg27653384
E2F4	0.917	1	cg01219553,cg02642117,cg03297731,cg04173586,cg04983687,cg06853836,cg08998950,cg11701312,cg12486287,cg14239983,cg15763670,cg16407699,cg17378803,cg19862899,cg20777437,cg20945261,cg24375627,cg24429533
GTF3C2	0.919	1	cg23509869
NRF1	0.924	1	cg00729699,cg05681757,cg10955164,cg13726456,cg27660627
FOXM1	0.925	1	cg00563348,cg01885635,cg04299274,cg04583842,cg04816311,cg05927789,cg06141561,cg06560379,cg07248223,cg07589342,cg08529529,cg08763102,cg12756527,cg13408344,cg19458497,cg22460173,cg25799109
SP4	0.925	1	cg01231543,cg06141561,cg06638529,cg12486287,cg13726456,cg16407699,cg20898283,cg22025064,cg23659289,cg24163210
NANOG	0.934	1	cg12137220
CREB1	0.937	1	cg00247963,cg03281139,cg03297731,cg06823060,cg07440264,cg07551060,cg07988171,cg09264489,cg16151960,cg16407699,cg27660627
FOXP2	0.945	1	cg02913882,cg03281139,cg03297731,cg04173586,cg06017697,cg07520810,cg08329754,cg08476055,cg12137220,cg14239983,cg15112747,cg16151960,cg16407699,cg22825202,cg23659289,cg23903708,cg25720264,cg26191447,cg26432350
PML	0.945	1	cg00346446,cg01885635,cg04299274,cg04864179,cg04983687,cg05119988,cg05915362,cg06141561,cg06560379,cg07248223,cg07520810,cg08763102,cg09478591,cg09802688,cg10955164,cg10960375,cg11314827,cg11498582,cg12303084,cg12756527,cg13726456,cg13941801,cg16151960,cg16734795,cg16855355,cg20761853,cg22164298,cg23659289,cg26257082
KDM5A	0.948	1	cg21029167
NFYA	0.951	1	cg04070976,cg04983687,cg25423174,cg26257082,cg27653384
SIX5	0.955	1	cg00357551,cg03877174,cg03919488,cg13551141,cg20004659,cg21029167
MEF2C	0.957	1	cg03281139,cg13726456
ETS1	0.964	1	cg00729699,cg03919488,cg04983687,cg05915362,cg06141561,cg06638529,cg08537847,cg10632966,cg12396368,cg12486287,cg16407699,cg16544989,cg20945261,cg24429533
UBTF	0.974	1	cg01885635,cg02402423,cg04983687,cg05915362,cg07520810,cg08537847,cg12013713,cg16544989,cg16739178,cg20995127,cg21029167,cg24429533,cg24860589,cg26718213
GTF2F1	0.979	1	cg01885635,cg02714303,cg03281139,cg05235344,cg05915362,cg07440264,cg12137220,cg13726456,cg14195992,cg16151960,cg16407699,cg20898283,cg24429533,cg25423174,cg25799109,cg26033520,cg27660627
CTBP2	0.982	1	cg01431482,cg05915362,cg11935041,cg13726456,cg14239983,cg16739178,cg16988611,cg18509466
NFYB	0.982	1	cg04070976,cg04983687,cg11555067,cg15903956,cg16407699,cg24375627,cg24819835,cg26257082
SIN3AK20	0.993	1	cg00729699,cg02183564,cg02304370,cg02714303,cg03281139,cg03919488,cg05339037,cg05527044,cg05874806,cg05915362,cg05986288,cg06141561,cg07440264,cg07520810,cg08237401,cg08537847,cg10955164,cg12137220,cg12474798,cg13126206,cg13344587,cg13408344,cg13551141,cg14239983,cg14369329,cg14382215,cg15648041,cg16052901,cg16113254,cg16151960,cg16587010,cg19190762,cg20331980,cg20722088,cg20782117,cg20898283,cg2…
E2F6	0.994	1	cg01695994,cg01844235,cg01885635,cg03413355,cg05915362,cg07520810,cg07551060,cg11555067,cg12498580,cg13609861,cg14550066,cg16151960,cg16407699,cg16739178,cg18428542,cg19267205,cg20945261,cg21029167,cg24163210,cg24429533,cg26420795,cg27653384
SUZ12	0.994	1	cg02028663,cg13726456,cg18509466,cg24819835
Hek 293 Pol2	0.996	1	cg01885635,cg09478591,cg10955164,cg12303084,cg23048494,cg26257082
SIN3A	0.998	1	cg01447828,cg01844235,cg02557933,cg04299274,cg05681757,cg05915362,cg06638529,cg06975311,cg09478591,cg12137220,cg12303084,cg12474798,cg12756527,cg13235761,cg13726456,cg13832201,cg14239983,cg14369329,cg14897188,cg15903956,cg16113254,cg17974684,cg19138865,cg20674658,cg20722088,cg20898283,cg20970369,cg21960364,cg22825202,cg23659289,cg23679992,cg23944572,cg24163210,cg26432350,cg26916780
TAF7	0.998	1	cg00346446,cg10955164,cg13726456,cg13981001,cg14382215,cg23659289
CHD1	0.999	1	cg00501876,cg04299274,cg05339037,cg05670953,cg05958351,cg06560379,cg06975311,cg06983052,cg07242931,cg11555067,cg12303084,cg12474798,cg12498580,cg12756527,cg13726456,cg14550066,cg15804598,cg16052901,cg19136673,cg20970369,cg22460173,cg23205886
ELK4	0.999	1	cg03519879,cg05915362,cg24375627
BDP1	1	1
BRF1	1	1
BRF2	1	1
EZH2	1	1	cg00350296,cg01256165,cg01431482,cg02028663,cg02215171,cg02541658,cg07248440,cg11111225,cg13726456,cg15146567,cg16061953,cg16391678,cg17974684,cg18509466,cg19908207,cg20138067,cg20945261,cg21609154,cg23533927,cg24819835,cg25738340,cg26718213,cg27370104
E2F1	1	1	cg00346446,cg01219553,cg01844235,cg01885635,cg02642117,cg03217337,cg08329754,cg09147843,cg13859589,cg14439774,cg16407699,cg17378803,cg17974684,cg24996979,cg25799109
FAM48A	1	1
GRp20	1	1
GTF2B	1	1
HDAC1	1	1	cg04983687,cg05670953,cg05915362,cg08998950,cg12303084,cg14029001,cg14550066,cg22039458
HDAC6	1	1
IRF1	1	1	cg04983687,cg05915362,cg08998950,cg12013713,cg12303084,cg12486287,cg16739178,cg20761853,cg21029167,cg24429533,cg27118035
IRF3	1	1
KDM5B	1	1	cg01885635,cg02402423,cg05915362,cg08537847,cg08998950,cg09478591,cg10031769,cg10955164,cg12396368,cg12498580,cg14550066,cg22460173
PHF8	1	1	cg01885635,cg05670953,cg07248223,cg08537847,cg09478591,cg11466832,cg12227660,cg12303084,cg14550066,cg16407699,cg16855355,cg17378803,cg23048494,cg24429533
POLR3G	1	1
RBBP5	1	1	cg01695994,cg01811583,cg01885635,cg07440264,cg07520810,cg08998950,cg09478591,cg10020787,cg11935041,cg12013713,cg12498580,cg13235761,cg14897188,cg16407699,cg16639691,cg16739178,cg16855355,cg20898283,cg23659289,cg24429533,cg24497361,cg26718213,cg27366007
RDBP	1	1
RPC155	1	1
SAP30	1	1	cg01885635,cg10163377,cg10755077,cg14550066,cg17378803,cg24163210
ZZZ3	1	1
P-values were obtained by permutation testing.
