# Supplementary material for: Meta-analyses identify DNA methylation associated with kidney function and damage
Source: Nat Commun. 2021 Dec 9;12:7174. doi: 10.1038/s41467-021-27234-3 (PMC8660832; doi:10.1038/s41467-021-27234-3)
Supplement: Supplementary file 17 — Supplementary Data 14 [file 41467_2021_27234_MOESM17_ESM.xlsx]

## Sheet: ST14_TFBS_UACR
Supplementary Table 14. Enrichment analysis of UACR-associated CpGs in transcription factor binding sites
Transcription Factor	P-value	Q-value	Probe
POLR2A	6.93e-19	6.69e-16	cg00159243,cg00252813,cg00548098,cg01015663,cg01127300,cg01340312,cg01437204,cg01538305,cg01649611,cg01971407,cg02025971,cg02212836,cg02402368,cg02470690,cg02583484,cg02711608,cg02716826,cg03038262,cg03224418,cg03240059,cg03636183,cg03725309,cg03929796,cg03935116,cg04389058,cg04424621,cg04597545,cg04772644,cg04973995,cg05209483,cg05492306,cg05557932,cg05575921,cg05673882,cg06285727,cg06298346,cg0…
FOS	1.28e-12	6.19e-10	cg00116430,cg00159243,cg00417304,cg00548098,cg01015663,cg01127300,cg01431184,cg01649611,cg02716826,cg03224418,cg03725309,cg04973995,cg05209483,cg05492306,cg06946797,cg07336872,cg07573872,cg07573985,cg07711192,cg07960624,cg08138505,cg08893087,cg09578353,cg10421247,cg12138695,cg13518625,cg14480266,cg16037711,cg16708465,cg16736826,cg18879828,cg19940644,cg21325715,cg22579075,cg23683800,cg24263283,cg2…
EP300	1.20e-10	3.86e-08	cg00159243,cg00252813,cg01127300,cg01431184,cg01649611,cg02402368,cg02711608,cg02716826,cg03314569,cg03725309,cg04610187,cg04973995,cg05209483,cg05492306,cg05575921,cg05673882,cg06762457,cg06946797,cg07573872,cg07626482,cg07960624,cg08666707,cg08822075,cg08893087,cg10421247,cg12138695,cg12269535,cg12303084,cg12516875,cg12596182,cg13518625,cg13823169,cg16037711,cg16903811,cg17333042,cg17803993,cg1…
MAX	2.67e-10	6.44e-08	cg00159243,cg00252813,cg00548098,cg01015663,cg01127300,cg01431184,cg01649611,cg01971407,cg02025971,cg02212836,cg02297838,cg02711608,cg02716826,cg03149958,cg03224418,cg03636183,cg03725309,cg03929796,cg04608933,cg04772644,cg04973995,cg05209483,cg05492306,cg05557932,cg05673882,cg06285727,cg06690548,cg06762457,cg06970472,cg07057831,cg07336872,cg07461772,cg07573872,cg07626482,cg07643930,cg08138505,cg0…
JUN	2.53e-09	4.09e-07	cg00159243,cg00417304,cg00548098,cg01015663,cg01127300,cg01431184,cg01649611,cg02716826,cg03725309,cg04973995,cg05492306,cg07336872,cg07573872,cg07960624,cg08138505,cg12138695,cg13518625,cg15415259,cg16736826,cg19940644,cg20595453,cg21325715,cg22579075,cg23683800,cg24859433,cg26352795,cg27115863
SMARCC1	2.54e-09	4.09e-07	cg00451635,cg00548098,cg01538305,cg05575921,cg06946797,cg07336872,cg07573872,cg07573985,cg08138505,cg10917602,cg12596182,cg13518625,cg16736826,cg17971578,cg19266329,cg19940644,cg23437216,cg24263283,cg24698211,cg25362050,cg26841068,cg27115863
JUND	6.07e-09	8.37e-07	cg00130530,cg00159243,cg00548098,cg01015663,cg01127300,cg01340312,cg01649611,cg02711608,cg02716826,cg03636183,cg03725309,cg04772644,cg04973995,cg05673882,cg06285727,cg07336872,cg07573872,cg07643930,cg07960624,cg08138505,cg08666707,cg08822075,cg08893087,cg09578353,cg12303084,cg12596182,cg13518625,cg14580211,cg16037711,cg16736826,cg16903811,cg17971578,cg18363008,cg18879828,cg19004565,cg19940644,cg2…
RELA	8.49e-09	1.02e-06	cg00417304,cg00594191,cg01127300,cg01340312,cg01649611,cg02212836,cg02470690,cg03149958,cg03929796,cg03935116,cg05209483,cg05673882,cg06285727,cg06762457,cg06826457,cg06946797,cg07461772,cg07573985,cg07884764,cg07960624,cg08138505,cg08666707,cg08893087,cg09578353,cg12303084,cg13518625,cg16903811,cg17803993,cg17971578,cg19589396,cg19940644,cg21393163,cg22579075,cg22805381,cg23683800,cg24916358,cg2…
STAT1	2.20e-08	2.36e-06	cg00159243,cg01127300,cg01437204,cg03149958,cg04610187,cg05209483,cg07573872,cg07573985,cg08666707,cg10917602,cg12596182,cg13518625,cg15871086,cg16708465,cg16736826,cg17971578,cg20595453,cg21325715,cg21393163,cg21550372,cg23450972,cg23683800,cg24437104,cg24859433,cg25292309,cg25362050
YY1	2.83e-08	2.73e-06	cg00159243,cg00417304,cg00594191,cg01015663,cg01127300,cg01649611,cg03935116,cg04772644,cg05209483,cg05237436,cg05673882,cg06285727,cg06762457,cg06826457,cg06946797,cg06970472,cg07461772,cg07643930,cg08138505,cg08820801,cg08893087,cg09046979,cg09578353,cg10064322,cg10917602,cg12269535,cg12394289,cg12516875,cg12596182,cg13518625,cg13823169,cg15415259,cg16037711,cg17803993,cg18103548,cg18363008,cg1…
SMC3	3.55e-08	3.11e-06	cg00159243,cg00921350,cg01649611,cg03725309,cg04772644,cg05209483,cg06285727,cg06826457,cg06970472,cg07336872,cg08138505,cg08893087,cg09046979,cg11660018,cg12394289,cg13518625,cg15415259,cg16903811,cg17971578,cg18363008,cg18468088,cg19004565,cg19266329,cg21325715,cg23372422,cg23437216,cg24859433,cg24916358,cg25292309,cg25362050,cg26841068
FOSL2	7.02e-08	5.65e-06	cg00548098,cg01015663,cg01127300,cg01431184,cg01649611,cg02716826,cg04973995,cg07336872,cg08138505,cg08666707,cg10421247,cg13518625,cg14580211,cg16736826,cg18363008,cg18879828,cg19631472,cg19940644,cg21325715,cg23683800,cg24859433,cg25362050,cg26352795,cg27115863,cg27178677
STAT3	1.13e-07	8.37e-06	cg00159243,cg01015663,cg01127300,cg01649611,cg02716826,cg03149958,cg04389058,cg05209483,cg06762457,cg07573872,cg07960624,cg09395195,cg10421247,cg12596182,cg13518625,cg15871086,cg16736826,cg17971578,cg18651578,cg19589396,cg19940644,cg21325715,cg21393163,cg22579075,cg24437104,cg24859433,cg25292309,cg25362050
BCL11A	3.77e-07	2.6e-05	cg01649611,cg03935116,cg05209483,cg05673882,cg07960624,cg08666707,cg08822075,cg12138695,cg13518625,cg17803993,cg21393163,cg22579075,cg23683800
MAZ	6.73e-07	4.33e-05	cg00159243,cg00417304,cg00594191,cg01127300,cg01649611,cg01971407,cg02025971,cg02212836,cg02711608,cg02716826,cg03149958,cg03725309,cg03929796,cg03935116,cg04772644,cg04973995,cg05209483,cg05492306,cg06285727,cg07336872,cg07884764,cg08666707,cg08822075,cg09395195,cg10064322,cg10421247,cg10917602,cg12269535,cg12394289,cg15415259,cg16903811,cg17971578,cg18302606,cg18468088,cg18901355,cg19004565,cg1…
ATF3	1.35e-06	8.11e-05	cg01015663,cg01127300,cg01649611,cg02711608,cg03725309,cg05209483,cg05492306,cg07336872,cg08138505,cg10421247,cg13518625,cg15415259,cg17971578,cg21325715,cg21990700,cg23683800,cg24263283,cg24859433,cg25362050,cg26841068,cg27425327
SIN3AK20	2.28e-06	0.00013	cg00159243,cg00252813,cg02025971,cg02583484,cg02716826,cg03725309,cg04424621,cg05209483,cg05237436,cg05492306,cg05557932,cg05673882,cg06285727,cg06762457,cg06826457,cg06946797,cg07057831,cg07626482,cg07643930,cg08255475,cg08666707,cg08820801,cg09182189,cg10421247,cg12269535,cg12596182,cg13518625,cg14476101,cg14580211,cg16037711,cg17333042,cg17848515,cg17971578,cg18302606,cg18363008,cg19004565,cg2…
IKZF1	6.38e-06	0.000342	cg00008629,cg01649611,cg02212836,cg05492306,cg05673882,cg06762457,cg08893087,cg13518625,cg19940644,cg26905258
MXI1	7.31e-06	0.000371	cg00008629,cg01015663,cg01127300,cg01431184,cg01649611,cg01971407,cg02212836,cg02711608,cg03149958,cg03224418,cg03725309,cg04389058,cg04424621,cg04772644,cg04973995,cg05209483,cg05557932,cg06690548,cg06946797,cg07573872,cg07626482,cg07643930,cg07884764,cg08255475,cg08820801,cg08893087,cg10917602,cg12303084,cg12394289,cg12596182,cg14977069,cg17971578,cg18363008,cg19004565,cg21325715,cg21429551,cg2…
MYC	8.32e-06	0.000401	cg00159243,cg00548098,cg01015663,cg01127300,cg01649611,cg02711608,cg02716826,cg03636183,cg03725309,cg04389058,cg04424621,cg04772644,cg04973995,cg05209483,cg05492306,cg05673882,cg06285727,cg06970472,cg07336872,cg07461772,cg07573872,cg07643930,cg07960624,cg08138505,cg08250921,cg08820801,cg08893087,cg09578353,cg10064322,cg10421247,cg10589813,cg10917602,cg12269535,cg12394289,cg12596182,cg13518625,cg1…
CHD1	1.24e-05	0.000568	cg00159243,cg00310412,cg01340312,cg01940273,cg01971407,cg02297838,cg02470690,cg03224418,cg03636183,cg03935116,cg04424621,cg04973995,cg05209483,cg05557932,cg05673882,cg07626482,cg07643930,cg08822075,cg08996521,cg09395195,cg10508317,cg11927233,cg12303084,cg14476101,cg16049283,cg17333042,cg17840178,cg17971578,cg19266329,cg21140898,cg22407942
BCL3	1.57e-05	0.000687	cg01127300,cg01538305,cg01649611,cg02212836,cg05209483,cg05492306,cg07626482,cg10421247,cg13518625,cg13823169,cg16037711,cg17803993,cg19631472,cg19940644,cg22579075,cg24263283,cg24859433,cg25362050
CTCF	2.07e-05	0.000831	cg00116430,cg00130530,cg00417304,cg00921350,cg01340312,cg02402368,cg02711608,cg03038262,cg03240059,cg03636183,cg03929796,cg04389058,cg04608933,cg04772644,cg04973995,cg05007163,cg05557932,cg06285727,cg06762457,cg06826457,cg06970472,cg07336872,cg07573985,cg07589968,cg08138505,cg08893087,cg09046979,cg09578353,cg10064322,cg11660018,cg12269535,cg12394289,cg13518625,cg13823169,cg14977069,cg15415259,cg1…
SMARCB1	2.00e-05	0.000831	cg00548098,cg01127300,cg02711608,cg03224418,cg03562120,cg04973995,cg05209483,cg07573985,cg07643930,cg08138505,cg08255475,cg09578353,cg10589813,cg12596182,cg16736826,cg17333042,cg17971578,cg21325715,cg27115863
EBF1	2.61e-05	0.00101	cg00594191,cg01127300,cg05673882,cg06298346,cg06762457,cg06946797,cg07336872,cg08666707,cg08893087,cg09395195,cg12269535,cg13518625,cg14977069,cg17803993,cg18302606,cg19589396,cg19940644,cg21393163,cg22881435,cg23683800,cg24916358
NFIC	3.72e-05	0.00138	cg01649611,cg02212836,cg05209483,cg05673882,cg06946797,cg07461772,cg07573985,cg07626482,cg07884764,cg07960624,cg08893087,cg09578353,cg12303084,cg13518625,cg16049283,cg16708465,cg17333042,cg17803993,cg17971578,cg18901355,cg19004565,cg19589396,cg19940644,cg22579075,cg26905258,cg27425327
BATF	4.92e-05	0.00176	cg01649611,cg03725309,cg05209483,cg05673882,cg08138505,cg08996521,cg13518625,cg17803993,cg19589396,cg21393163,cg23683800
SMARCA4	5.97e-05	0.00201	cg05492306,cg05673882,cg10589813,cg17333042,cg17971578,cg21325715,cg22042546,cg24859433,cg25362050
WRNIP1	6.04e-05	0.00201	cg00252813,cg01971407,cg02212836,cg03038262,cg03149958,cg03224418,cg03929796,cg03935116,cg05209483,cg06285727,cg06826457,cg06946797,cg07328519,cg07643930,cg19004565,cg19940644,cg21393163,cg24694018
CHD2	7.60e-05	0.00206	cg00159243,cg01649611,cg01971407,cg02711608,cg02716826,cg03725309,cg03929796,cg04424621,cg04973995,cg05209483,cg05492306,cg05673882,cg06946797,cg07626482,cg07884764,cg08666707,cg10589813,cg12138695,cg12596182,cg13518625,cg13823169,cg19004565,cg19940644,cg21325715,cg22708738,cg24859433,cg25362050,cg26841068,cg27115863
MTA3	6.76e-05	0.00206	cg00417304,cg01649611,cg02212836,cg02470690,cg03929796,cg03935116,cg05209483,cg05492306,cg05673882,cg07884764,cg08893087,cg13518625,cg13823169,cg17803993,cg17971578,cg19266329
RAD21	7.67e-05	0.00206	cg00159243,cg00548098,cg00921350,cg01127300,cg01649611,cg04772644,cg05673882,cg06285727,cg06762457,cg06826457,cg06970472,cg08138505,cg08666707,cg09046979,cg11660018,cg12394289,cg12596182,cg13518625,cg15415259,cg16903811,cg18363008,cg18468088,cg18879828,cg19266329,cg19940644,cg23372422,cg23437216,cg24859433,cg24916358,cg25292309,cg25362050,cg26841068
Rptec CTCF	6.87e-05	0.00206	cg00921350,cg04772644,cg06285727,cg06826457,cg06970472,cg07573985,cg08138505,cg09046979,cg11660018,cg12269535,cg12394289,cg13823169,cg15415259,cg16903811,cg18468088,cg19004565,cg19266329,cg23372422,cg23437216,cg25292309,cg25362050,cg26841068
TCF12	7.50e-05	0.00206	cg01127300,cg01649611,cg02711608,cg05209483,cg05673882,cg06970472,cg07643930,cg08666707,cg08820801,cg10421247,cg12269535,cg13518625,cg13823169,cg16037711,cg17803993,cg18302606,cg21990700,cg22579075,cg23683800,cg24263283,cg24859433,cg24916358,cg25362050,cg26352795,cg26841068,cg27425327
TCF7L2	7.69e-05	0.00206	cg00159243,cg00451635,cg01015663,cg01127300,cg01649611,cg02716826,cg03314569,cg04389058,cg04873098,cg05492306,cg05557932,cg06946797,cg07336872,cg07573985,cg07643930,cg08893087,cg09578353,cg10421247,cg10508317,cg12596182,cg13518625,cg14580211,cg14975410,cg16037711,cg17971578,cg21325715,cg22579075,cg23635560,cg23683800,cg24859433,cg25362050
TFAP2C	7.11e-05	0.00206	cg00548098,cg01127300,cg02711608,cg03314569,cg06946797,cg06970472,cg07328519,cg07336872,cg10421247,cg12596182,cg13518625,cg14901243,cg16736826,cg17971578,cg19589396,cg22407942,cg23683800,cg24437104,cg24859433,cg24916358,cg25362050,cg27115863
JUNB	1.09e-04	0.00285	cg00548098,cg01015663,cg01649611,cg03725309,cg07336872,cg08138505,cg13518625,cg16736826,cg20595453,cg21325715,cg23683800
TEAD4	2.14e-04	0.00542	cg00159243,cg01127300,cg01649611,cg02470690,cg02711608,cg03314569,cg03725309,cg04424621,cg04610187,cg05237436,cg05673882,cg08138505,cg08666707,cg08893087,cg12269535,cg16037711,cg16903811,cg17971578,cg21325715,cg22407942,cg23372422,cg23437216,cg24916358,cg25292309
ZBTB7A	2.19e-04	0.00542	cg00116430,cg01015663,cg01127300,cg01437204,cg01649611,cg01971407,cg02711608,cg03929796,cg05209483,cg05237436,cg05492306,cg06285727,cg07573985,cg10064322,cg10421247,cg12394289,cg18302606,cg18468088,cg18901355,cg19940644,cg22708738
ESR1	2.67e-04	0.00628	cg01015663,cg01127300,cg02711608,cg04389058,cg16037711,cg24296397,cg24437104,cg24859433,cg24916358,cg25362050,cg27115863
ZNF263	2.64e-04	0.00628	cg00310412,cg02711608,cg02716826,cg03929796,cg04772644,cg05209483,cg06285727,cg06970472,cg07626482,cg08138505,cg09182189,cg10421247,cg10917602,cg12269535,cg12616487,cg15415259,cg17333042,cg17971578,cg18103548,cg18468088,cg19004565,cg21140898,cg21325715,cg23372422,cg25371036,cg26841068
NR3C1	3.33e-04	0.00765	cg01127300,cg01649611,cg08250921,cg09182189,cg12596182,cg13518625,cg16736826,cg19589396,cg19631472,cg22579075,cg24296397,cg24437104,cg24859433,cg24916358,cg25362050
ELF1	3.51e-04	0.00771	cg00130530,cg00159243,cg01127300,cg01437204,cg01649611,cg01971407,cg02711608,cg03149958,cg05209483,cg05492306,cg06946797,cg06970472,cg07336872,cg07884764,cg08138505,cg08893087,cg09578353,cg12596182,cg13823169,cg16037711,cg16736826,cg16903811,cg17803993,cg18468088,cg19004565,cg19631472,cg21325715,cg23635560,cg25362050,cg26841068
FOXM1	3.51e-04	0.00771	cg01649611,cg02212836,cg03149958,cg05209483,cg05673882,cg07643930,cg07960624,cg08893087,cg10421247,cg13518625,cg16708465,cg17803993,cg19940644,cg22579075,cg23372422,cg24694018,cg26841068,cg26905258
CEBPB	4.67e-04	0.01	cg00159243,cg01015663,cg01431184,cg01649611,cg03038262,cg03725309,cg04389058,cg04424621,cg05209483,cg06484123,cg07336872,cg07884764,cg08255475,cg08893087,cg09046979,cg12138695,cg13518625,cg16736826,cg17803993,cg19940644,cg21325715,cg21429551,cg22579075,cg22805381,cg23372422,cg24859433,cg25362050,cg26841068
MYBL2	5.52e-04	0.0116	cg01538305,cg01649611,cg03314569,cg07573985,cg07643930,cg08893087,cg10421247,cg12303084,cg14480266,cg14580211,cg15415259,cg16049283,cg17333042,cg17971578,cg18363008,cg19004565,cg21990700,cg22579075,cg23635560,cg24694018
Hek 293t Znf263	6.13e-04	0.0126	cg00310412,cg02711608,cg02716826,cg03929796,cg04772644,cg05209483,cg06285727,cg06970472,cg08138505,cg09182189,cg10421247,cg12616487,cg15415259,cg17333042,cg17971578,cg18103548,cg18468088,cg19004565,cg21140898,cg21325715,cg23372422,cg25371036
RCOR1	8.04e-04	0.0158	cg00159243,cg00548098,cg01649611,cg02711608,cg02716826,cg03725309,cg04772644,cg04973995,cg05492306,cg06285727,cg06970472,cg07336872,cg08138505,cg12596182,cg13518625,cg16736826,cg16903811,cg17971578,cg19004565,cg19940644,cg21140898,cg21325715,cg23372422,cg23683800,cg25362050,cg26841068
TBL1XR1	8.03e-04	0.0158	cg00159243,cg01649611,cg02716826,cg03149958,cg03725309,cg03935116,cg04424621,cg04772644,cg04973995,cg05209483,cg06946797,cg16903811,cg17803993,cg19940644,cg21393163,cg24916358,cg25325512,cg26905258
MAFK	9.59e-04	0.0181	cg00548098,cg01127300,cg01340312,cg01649611,cg02716826,cg03725309,cg05492306,cg07960624,cg08893087,cg12596182,cg19589396,cg19940644,cg23683800,cg24859433,cg25362050
ZNF143	9.53e-04	0.0181	cg00159243,cg01649611,cg02711608,cg04772644,cg05492306,cg06285727,cg06970472,cg07461772,cg08138505,cg09046979,cg12269535,cg12394289,cg15415259,cg16903811,cg18468088,cg19004565,cg19940644,cg21325715,cg23372422,cg23437216,cg25292309,cg26841068
FOSL1	1.65e-03	0.0305	cg01015663,cg01649611,cg07336872,cg13518625,cg21325715,cg23683800,cg27115863
IRF4	1.76e-03	0.032	cg00417304,cg01649611,cg04772644,cg05673882,cg06762457,cg08893087,cg13518625,cg17803993,cg18468088,cg24916358
GATA2	2.25e-03	0.0403	cg00548098,cg02402368,cg02716826,cg03725309,cg04772644,cg04973995,cg05237436,cg06762457,cg07643930,cg07960624,cg08324925,cg08822075,cg09578353,cg12303084,cg12596182,cg16037711,cg16736826,cg22407942,cg22579075,cg24859433
ELK1	2.61e-03	0.0458	cg03149958,cg07884764,cg09578353,cg12269535,cg12596182,cg14975410,cg18468088,cg19940644,cg22708738,cg23635560,cg24859433,cg25362050
HDAC1	2.86e-03	0.0494	cg00285394,cg00548098,cg03725309,cg04424621,cg04608933,cg05492306,cg07336872,cg07626482,cg07643930,cg08255475,cg08820801,cg10508317,cg12269535,cg12303084,cg13823169,cg17971578,cg23635560
TBP	3.21e-03	0.0543	cg00159243,cg01127300,cg02025971,cg02212836,cg02711608,cg03149958,cg03224418,cg03725309,cg03935116,cg04389058,cg04973995,cg05209483,cg05492306,cg06690548,cg06762457,cg06946797,cg07589968,cg08893087,cg10421247,cg12138695,cg12303084,cg12596182,cg13518625,cg16903811,cg18363008,cg19004565,cg21140898,cg21325715,cg21429551,cg23635560,cg24263283,cg24859433,cg26841068,cg26905258
ARID3A	3.37e-03	0.056	cg00159243,cg00548098,cg01649611,cg03725309,cg04772644,cg06285727,cg15415259,cg16037711,cg16903811,cg19940644,cg21325715,cg22579075
NR2F2	3.43e-03	0.056	cg00130530,cg00159243,cg00548098,cg01340312,cg01649611,cg03725309,cg05492306,cg16903811,cg17333042,cg17971578,cg23635560
HDAC8	4.46e-03	0.0717	cg02711608,cg05492306,cg17971578,cg19004565,cg21325715
NFATC1	4.96e-03	0.0784	cg01649611,cg02470690,cg05209483,cg05673882,cg09578353,cg13518625,cg17803993,cg19266329,cg22579075
EGR1	5.27e-03	0.0821	cg00159243,cg01127300,cg02716826,cg04973995,cg05209483,cg05237436,cg05492306,cg06762457,cg07328519,cg07336872,cg07960624,cg08822075,cg12269535,cg16037711,cg18302606,cg18468088,cg19631472,cg19653417,cg25325512,cg27115863
HMGN3	5.49e-03	0.084	cg02711608,cg03636183,cg03929796,cg04424621,cg04973995,cg05492306,cg07328519,cg07336872,cg07626482,cg10421247,cg10508317,cg10917602,cg12269535,cg15415259,cg22708738,cg23635560
REST	7.46e-03	0.111	cg00159243,cg01127300,cg01649611,cg04608933,cg04973995,cg05209483,cg05492306,cg06970472,cg07626482,cg07643930,cg07960624,cg08820801,cg10421247,cg12596182,cg13518625,cg13823169,cg14476101,cg14580211,cg16037711,cg17803993,cg17971578,cg18468088,cg18879828,cg21325715,cg21990700,cg23437216,cg25362050,cg27115863
STAT5A	7.33e-03	0.111	cg00159243,cg01649611,cg02470690,cg03725309,cg05209483,cg07643930,cg10917602,cg16708465,cg17803993,cg17971578,cg21325715
TFAP2A	8.31e-03	0.12	cg01127300,cg03314569,cg06946797,cg06970472,cg07328519,cg10421247,cg12596182,cg16037711,cg19589396,cg24437104,cg24859433,cg24916358,cg25362050,cg27115863
UBTF	8.36e-03	0.12	cg00159243,cg01437204,cg02711608,cg03636183,cg06285727,cg07573985,cg07589968,cg10064322,cg10508317,cg15415259,cg19693031,cg19940644,cg21325715,cg23635560,cg24694018
USF2	1.04e-02	0.148	cg01649611,cg02212836,cg03149958,cg03224418,cg03725309,cg04424621,cg04973995,cg07643930,cg08138505,cg12596182,cg13518625,cg14977069
KAP1	1.11e-02	0.153	cg01649611,cg02711608,cg03725309,cg05209483,cg05237436,cg05673882,cg06285727,cg06826457,cg08893087,cg09578353,cg10421247,cg15415259,cg17803993,cg17971578,cg19940644,cg22042546,cg23437216,cg24694018,cg26841068
RUNX3	1.10e-02	0.153	cg01127300,cg01649611,cg02212836,cg03935116,cg05209483,cg06762457,cg06946797,cg06970472,cg08666707,cg13518625,cg17333042,cg17803993,cg18468088,cg19589396,cg19940644,cg21393163,cg22579075,cg23683800,cg24916358,cg26905258
TAF1	1.59e-02	0.216	cg00159243,cg01127300,cg01538305,cg01649611,cg02025971,cg02212836,cg02711608,cg03935116,cg04973995,cg05209483,cg05492306,cg05673882,cg06690548,cg06762457,cg06946797,cg07573985,cg07626482,cg07884764,cg08666707,cg08822075,cg09182189,cg10421247,cg12303084,cg12596182,cg13518625,cg14580211,cg14977069,cg17971578,cg18363008,cg19940644,cg21429551,cg22579075,cg24859433,cg26352795,cg26841068
USF1	1.61e-02	0.216	cg01649611,cg02212836,cg03149958,cg03224418,cg04608933,cg04772644,cg04973995,cg05492306,cg06762457,cg07626482,cg07643930,cg08820801,cg12596182,cg14476101,cg14977069,cg19935065,cg25362050,cg26804423
ATF2	1.73e-02	0.229	cg00594191,cg01649611,cg02212836,cg05209483,cg05673882,cg06946797,cg08822075,cg08893087,cg10917602,cg12269535,cg13518625,cg17803993,cg17971578,cg19940644,cg22881435,cg23683800
SMARCC2	1.85e-02	0.241	cg00548098,cg07573985,cg12596182,cg24263283,cg25362050
BHLHE40	1.88e-02	0.242	cg01015663,cg01649611,cg02716826,cg03224418,cg03725309,cg04389058,cg04973995,cg06762457,cg06946797,cg07626482,cg07643930,cg12303084,cg16736826,cg16903811,cg19004565,cg21325715,cg23683800,cg24916358
CTCFL	2.06e-02	0.261	cg04772644,cg07573985,cg08138505,cg12394289,cg23372422,cg26841068
ZBTB33	2.30e-02	0.288	cg01649611,cg06690548,cg07626482,cg09578353,cg13518625,cg16037711,cg17803993,cg24263283,cg24859433,cg25362050
Hek 293 CTCF	2.88e-02	0.354	cg04772644,cg06970472,cg07573985,cg08138505,cg09046979,cg12394289,cg15415259,cg18468088,cg23372422,cg23437216,cg25292309,cg26841068
RFX5	2.90e-02	0.354	cg00159243,cg01649611,cg03149958,cg03725309,cg04973995,cg06285727,cg08099136,cg08138505,cg13518625,cg21325715,cg21429551,cg24859433,cg25292309,cg25362050
BACH1	3.75e-02	0.447	cg00252813,cg01127300,cg05492306,cg08138505,cg08666707,cg08893087,cg16903811,cg23683800
Hek 293 Kap1	3.73e-02	0.447	cg01649611,cg05237436,cg06285727,cg08893087,cg09578353,cg15415259,cg17803993,cg17971578,cg22042546,cg23437216,cg24694018,cg26841068
E2F6	3.81e-02	0.449	cg01015663,cg01127300,cg02716826,cg03929796,cg04973995,cg05492306,cg07626482,cg07643930,cg08820801,cg10064322,cg10508317,cg10917602,cg12269535,cg17803993,cg19940644,cg21325715,cg23635560,cg24859433,cg27425327
Hre CTCF	4.70e-02	0.537	cg04772644,cg06826457,cg06970472,cg07573985,cg08138505,cg11660018,cg12394289,cg15415259,cg18468088,cg25292309,cg25362050,cg26841068
POU2F2	4.70e-02	0.537	cg03935116,cg05209483,cg05673882,cg06946797,cg06970472,cg08822075,cg12269535,cg17803993,cg18468088,cg19266329,cg21393163,cg22579075,cg25292309
SAP30	4.77e-02	0.537	cg00252813,cg00548098,cg02716826,cg05492306,cg05557932,cg07626482,cg07643930,cg08820801,cg09182189,cg13823169,cg17971578,cg25325512
STAT2	4.79e-02	0.537	cg05209483,cg17971578,cg19940644,cg21325715
FOXP2	6.13e-02	0.676	cg01127300,cg01649611,cg02716826,cg03929796,cg04973995,cg05492306,cg06970472,cg07626482,cg07960624,cg10064322,cg18363008,cg23635560,cg25362050
TRIM28	6.16e-02	0.676	cg00159243,cg01649611,cg03725309,cg04973995,cg07626482,cg17971578,cg26841068
PHF8	6.25e-02	0.677	cg00159243,cg00548098,cg01437204,cg01538305,cg01971407,cg02711608,cg03636183,cg05557932,cg07573985,cg07643930,cg08820801,cg08996521,cg10421247,cg10917602,cg12303084,cg13823169,cg17333042,cg17971578,cg19589396,cg19940644,cg26841068
ZKSCAN1	7.20e-02	0.772	cg06690548,cg12596182,cg16736826,cg24859433
TCF3	7.92e-02	0.84	cg01649611,cg03929796,cg05209483,cg08893087,cg12269535,cg17803993,cg24916358
MAFF	8.16e-02	0.846	cg01127300,cg02716826,cg08893087,cg16903811,cg19940644,cg23683800
PPARGC1A	8.07e-02	0.846	cg03224418,cg19631472
GABPA	8.53e-02	0.876	cg01127300,cg01431184,cg01649611,cg03725309,cg05209483,cg05492306,cg08820801,cg12394289,cg12596182,cg13518625,cg13823169,cg16037711,cg19940644,cg23372422,cg23683800,cg24263283,cg24859433
TAF7	9.28e-02	0.943	cg01127300,cg02025971,cg02470690,cg08822075,cg09578353,cg14476101,cg17971578,cg26276120,cg26841068
PRDM1	9.69e-02	0.974	cg01649611,cg25292309
GTF2F1	9.81e-02	0.975	cg00159243,cg02711608,cg03725309,cg06285727,cg08138505,cg10421247,cg12596182,cg17971578,cg19004565,cg21140898,cg21429551,cg24694018,cg25362050
ATF1	3.33e-01	1	cg01649611,cg03725309,cg04973995,cg21325715
BCLAF1	1.24e-01	1	cg01649611,cg04424621,cg05209483,cg06285727,cg10421247,cg13518625,cg19940644
BDP1	1.00e+00	1
BRCA1	2.28e-01	1	cg00159243,cg05209483,cg12303084,cg16037711,cg21325715
BRF1	1.00e+00	1
BRF2	1.00e+00	1
CBX3	3.80e-01	1	cg01649611,cg03725309,cg04973995,cg08820801,cg10064322,cg17971578,cg21325715,cg23437216
CCNT2	2.36e-01	1	cg00548098,cg02711608,cg03636183,cg04973995,cg07328519,cg07626482,cg10064322,cg10421247,cg10508317,cg12269535
CEBPD	1.92e-01	1	cg01649611,cg05209483,cg12269535,cg12303084,cg18901355
CREB1	6.28e-01	1	cg01127300,cg01649611,cg04973995,cg05492306,cg08820801
CTBP2	1.26e-01	1	cg01940273,cg08822075,cg10421247,cg12269535,cg18103548,cg21990700,cg25875537,cg27111756
E2F1	4.23e-01	1	cg00451635,cg01127300,cg04973995,cg05492306,cg07057831,cg07336872,cg07643930,cg08996521,cg09578353,cg12269535,cg15415259,cg16037711,cg19631472,cg26276120,cg26841068,cg27241845
E2F4	6.05e-01	1	cg01127300,cg04973995,cg05209483,cg07336872,cg07573872,cg12269535,cg19940644,cg27115863
ELK4	2.66e-01	1	cg05209483,cg05492306,cg12269535,cg12596182,cg14975410,cg25362050
ESRRA	2.64e-01	1	cg08255475
ETS1	1.23e-01	1	cg03725309,cg03929796,cg05492306,cg07461772,cg07626482,cg13823169,cg17971578,cg19004565,cg21990700,cg23635560,cg24859433
EZH2	9.03e-01	1	cg00310412,cg01649611,cg01940273,cg03038262,cg03240059,cg04096767,cg07589968,cg17333042,cg18103548,cg21140898,cg23635560,cg25875537,cg27111756
FAM48A	1.00e+00	1
FOXA1	1.53e-01	1	cg00130530,cg01127300,cg01649611,cg02810967,cg04433322,cg06826457,cg07057831,cg15212369,cg18363008,cg18468088,cg19631472,cg21429551
FOXA2	5.37e-01	1	cg01127300,cg01649611,cg07057831,cg18363008
GATA1	1.78e-01	1	cg00159243,cg02716826,cg03725309,cg04772644,cg07626482,cg12269535,cg12303084,cg19589396,cg22042546
GATA3	1.83e-01	1	cg00548098,cg01127300,cg02711608,cg04389058,cg05237436,cg06762457,cg16037711,cg16736826
GRp20	1.00e+00	1
GTF2B	5.31e-01	1	cg01437204,cg05492306
GTF3C2	6.14e-01	1	cg04080291
HDAC2	2.66e-01	1	cg01127300,cg01649611,cg02025971,cg03725309,cg04608933,cg06285727,cg08893087,cg10508317,cg17971578,cg18363008
HDAC6	2.12e-01	1	cg10508317
Hek 293 Elk4	2.29e-01	1	cg12269535,cg14975410
Hek 293 Pol2	6.34e-01	1	cg04973995,cg10421247,cg12303084,cg17333042,cg17971578
Hek 293T cf7I2	5.92e-01	1	cg04873098,cg08893087
HNF4A	2.03e-01	1	cg01649611,cg03038262,cg05209483,cg08255475,cg18363008
HNF4G	3.12e-01	1	cg01649611,cg05209483,cg08893087,cg18363008
HSF1	1.00e+00	1
IRF1	9.03e-01	1	cg04973995,cg07573985,cg07626482,cg12303084,cg17333042,cg25325512
IRF3	1.00e+00	1
KDM5A	1.00e+00	1
KDM5B	3.06e-01	1	cg00159243,cg03038262,cg03636183,cg04424621,cg05557932,cg07573985,cg07626482,cg08255475,cg08996521,cg10508317,cg17971578,cg21325715
MBD4	2.33e-01	1	cg01649611,cg05209483,cg06762457,cg12303084
MEF2A	3.56e-01	1	cg03149958,cg05209483,cg05673882,cg22042546
MEF2C	1.75e-01	1	cg01649611,cg03149958,cg17803993
NANOG	5.33e-01	1	cg08822075
NFE2	3.96e-01	1	cg08893087
NFYA	8.32e-01	1	cg04973995,cg19940644
NFYB	2.27e-01	1	cg02716826,cg03149958,cg03725309,cg04973995,cg19940644,cg24859433,cg26804423
NR2C2	1.00e+00	1
NRF1	1.00e+00	1
PAX5	1.48e-01	1	cg01127300,cg02716826,cg05209483,cg05673882,cg06285727,cg06762457,cg07884764,cg08893087,cg13518625,cg17803993,cg22881435
PBX3	3.35e-01	1	cg05209483,cg07626482,cg19940644
PML	1.42e-01	1	cg00159243,cg00417304,cg01649611,cg02212836,cg03725309,cg05209483,cg05492306,cg05673882,cg07573985,cg07884764,cg08893087,cg10421247,cg12303084,cg17803993,cg17971578,cg19940644,cg25371036
POLR3G	1.00e+00	1
POU5F1	3.56e-01	1	cg08822075
RBBP5	2.27e-01	1	cg01538305,cg01971407,cg02716826,cg04424621,cg04433322,cg04608933,cg05492306,cg05557932,cg07057831,cg07461772,cg07626482,cg08893087,cg10508317,cg12596182,cg15415259,cg16049283,cg17971578,cg18468088,cg19266329,cg21140898,cg21990700,cg26841068
RDBP	1.00e+00	1
RPC155	5.44e-01	1	cg03725309
RXRA	9.61e-01	1	cg01649611
SETDB1	9.64e-01	1	cg19631472
SIN3A	1.51e-01	1	cg00008629,cg02025971,cg04424621,cg04772644,cg04973995,cg05209483,cg06946797,cg07626482,cg08666707,cg08820801,cg08822075,cg09578353,cg12269535,cg12303084,cg16903811,cg17971578,cg18302606,cg19004565,cg21990700,cg22708738,cg23635560,cg24694018,cg26905258
SIRT6	4.45e-01	1	cg21325715
SIX5	7.29e-01	1	cg07461772,cg07643930,cg08820801
SP1	3.14e-01	1	cg01127300,cg01649611,cg03929796,cg04424621,cg04973995,cg05209483,cg05673882,cg06946797,cg08666707,cg08822075,cg08893087,cg13518625,cg18363008,cg18901355
SP2	6.03e-01	1	cg00130530,cg04973995
SP4	7.90e-01	1	cg03929796,cg10421247,cg10917602,cg12269535
SPI1	1.52e-01	1	cg00130530,cg00417304,cg02716826,cg03929796,cg05209483,cg05673882,cg07643930,cg13518625,cg23450972,cg23635560
SREBP1	1.00e+00	1
SRF	3.47e-01	1	cg07643930,cg07711192,cg12269535,cg16903811
SUZ12	7.25e-01	1	cg04096767,cg10508317,cg21140898
TAL1	4.55e-01	1	cg00159243,cg02470690,cg03725309
THAP1	7.58e-01	1	cg18468088
ZEB1	1.00e+00	1
ZNF217	1.81e-01	1	cg02711608,cg10421247,cg16037711
ZNF274	1.00e+00	1
ZZZ3	1.00e+00	1
P-values were obtained by permutation testing.
