# Supplementary material for: Meta-analyses identify DNA methylation associated with kidney function and damage
Source: Nat Commun. 2021 Dec 9;12:7174. doi: 10.1038/s41467-021-27234-3 (PMC8660832; doi:10.1038/s41467-021-27234-3)
Supplement: Supplementary file 18 — Supplementary Data 15 [file 41467_2021_27234_MOESM18_ESM.xlsx]

## Sheet: ST15_histone_eGFR
Supplementary Table 15. Enrichment analysis of eGFR-associated CpGs for histone marks
Cell	Tissue	Datatype	P-value	Q-value	Probe
E051 Primary hematopoietic stem cells G-CSF-mobili	Blood	H3K4me1	1.36e-36	2.26e-34	cg00024471,cg00049440,cg00088797,cg00105306,cg00115639,cg00131893,cg00218406,cg00247963,cg00262030,cg00290023,cg00313685,cg00346446,cg00350296,cg00357551,cg00381391,cg00382930,cg00408773,cg00489795,cg00501622,cg00501876,cg00533183,cg00563348,cg00611192,cg00699898,cg00729699,cg00799984,cg00802237,cg00813162,cg00930606,cg00944304,cg00968616,cg00981060,cg01004980,cg01022370,cg01068906,cg01097897,cg0…
E029 Primary monocytes from peripheral blood	Blood	H3K4me1	3.33e-36	2.76e-34	cg00024471,cg00049440,cg00115639,cg00131893,cg00218406,cg00262030,cg00290023,cg00346446,cg00350296,cg00381391,cg00501876,cg00533183,cg00563348,cg00611192,cg00634542,cg00769590,cg00799984,cg00802237,cg00813162,cg00853671,cg00930606,cg00958412,cg01004980,cg01068906,cg01097897,cg01211396,cg01219553,cg01256165,cg01403010,cg01419539,cg01439754,cg01447828,cg01465769,cg01513978,cg01695994,cg01731783,cg0…
E093 Fetal Thymus	Fetal Thymus	H3K4me1	4.56e-35	2.21e-33	cg00013733,cg00024471,cg00049440,cg00088797,cg00131893,cg00218406,cg00247963,cg00262030,cg00290023,cg00312809,cg00313685,cg00346446,cg00350296,cg00357551,cg00382930,cg00403579,cg00489795,cg00501622,cg00501876,cg00533183,cg00563348,cg00611192,cg00620464,cg00634542,cg00664021,cg00699898,cg00729699,cg00769590,cg00799984,cg00802237,cg00813162,cg00829404,cg00896068,cg00930606,cg00944304,cg00958412,cg0…
E091 Placenta	Placenta	H3K4me1	5.33e-35	2.21e-33	cg00049440,cg00088797,cg00105306,cg00131893,cg00193959,cg00218406,cg00247963,cg00251678,cg00262030,cg00312809,cg00313685,cg00346446,cg00350296,cg00357551,cg00370047,cg00375581,cg00408773,cg00409844,cg00417025,cg00501622,cg00501876,cg00533183,cg00563348,cg00611192,cg00634542,cg00699898,cg00769590,cg00799984,cg00802237,cg00813162,cg00829404,cg00896068,cg00930606,cg00944304,cg00958412,cg01004980,cg0…
E090 Fetal Muscle Leg	Fetal Muscle Leg	H3K4me1	2.74e-34	9.1e-33	cg00013733,cg00024471,cg00049440,cg00088797,cg00115639,cg00131893,cg00218406,cg00247963,cg00251678,cg00262030,cg00313685,cg00346446,cg00350296,cg00357551,cg00370047,cg00375581,cg00403579,cg00417025,cg00489795,cg00501622,cg00501876,cg00533183,cg00563348,cg00611192,cg00620464,cg00699898,cg00729699,cg00799984,cg00802237,cg00813162,cg00829404,cg00930606,cg00944304,cg00958412,cg00968616,cg01004980,cg0…
E017 IMR90 fetal lung fibroblasts Cell Line	Lung	H3K4me1	1.24e-30	3.43e-29	cg00024471,cg00049440,cg00088797,cg00094412,cg00105306,cg00115639,cg00193959,cg00218406,cg00247963,cg00290023,cg00313685,cg00346446,cg00350296,cg00366037,cg00370047,cg00375581,cg00403579,cg00409844,cg00489795,cg00501622,cg00501876,cg00533183,cg00563348,cg00611192,cg00729699,cg00799984,cg00813162,cg00896068,cg00930606,cg00944304,cg00958412,cg00981060,cg01004980,cg01022370,cg01068906,cg01097897,cg0…
E050 Primary hematopoietic stem cells G-CSF-mobili	Blood	H3K4me1	4.7e-29	1.11e-27	cg00024471,cg00049440,cg00088797,cg00094412,cg00105306,cg00115639,cg00131893,cg00218406,cg00247963,cg00262030,cg00313685,cg00346446,cg00350296,cg00357551,cg00381391,cg00382930,cg00408773,cg00489795,cg00501622,cg00501876,cg00533183,cg00563348,cg00611192,cg00634542,cg00699898,cg00729699,cg00769590,cg00799984,cg00802237,cg00813162,cg00930606,cg00944304,cg00968616,cg00981060,cg01004980,cg01022370,cg0…
E094 Gastric	Gastric	H3K4me1	5.34e-29	1.11e-27	cg00013733,cg00088797,cg00094412,cg00105306,cg00115639,cg00131893,cg00218406,cg00247963,cg00251678,cg00262030,cg00313685,cg00346446,cg00350296,cg00366037,cg00370047,cg00375581,cg00382930,cg00403579,cg00409844,cg00417025,cg00501622,cg00501876,cg00533183,cg00611192,cg00620464,cg00634542,cg00699898,cg00729699,cg00799984,cg00802237,cg00813162,cg00826902,cg00829404,cg00896068,cg00930606,cg00944304,cg0…
E098 Pancreas	Pancreas	H3K4me1	3.4e-28	6.27e-27	cg00013733,cg00024471,cg00088797,cg00105306,cg00115639,cg00131893,cg00193959,cg00218406,cg00247963,cg00251678,cg00262030,cg00290023,cg00312809,cg00313685,cg00346446,cg00350296,cg00357551,cg00366037,cg00370047,cg00375581,cg00403579,cg00408773,cg00409844,cg00417025,cg00489795,cg00501622,cg00501876,cg00533183,cg00611192,cg00620464,cg00634542,cg00664021,cg00699898,cg00729699,cg00799984,cg00802237,cg0…
E059 Foreskin Melanocyte Primary Cells skin01	Skin	H3K4me1	1.29e-27	2.14e-26	cg00013733,cg00024471,cg00049440,cg00088797,cg00094412,cg00105306,cg00218406,cg00247963,cg00251678,cg00262030,cg00312809,cg00313685,cg00346446,cg00350296,cg00357551,cg00366037,cg00370047,cg00375581,cg00403579,cg00408773,cg00409844,cg00417025,cg00489795,cg00501622,cg00501876,cg00533183,cg00563348,cg00611192,cg00664021,cg00699898,cg00729699,cg00769590,cg00799984,cg00813162,cg00896068,cg00930606,cg0…
E092 Fetal Stomach	Fetal Stomach	H3K36me3	1.5e-28	2.5e-26	cg00013733,cg00088797,cg00094412,cg00105306,cg00131893,cg00193959,cg00247963,cg00251678,cg00262030,cg00312809,cg00313685,cg00346446,cg00366037,cg00375581,cg00382930,cg00403579,cg00408773,cg00417025,cg00489795,cg00501622,cg00501876,cg00533183,cg00611192,cg00664021,cg00769590,cg00799984,cg00813162,cg00826902,cg00930606,cg00944304,cg00958412,cg00968616,cg01004980,cg01022370,cg01068906,cg01211396,cg0…
E055 Foreskin Fibroblast Primary Cells skin01	Skin	H3K4me1	2.57e-27	3.88e-26	cg00013733,cg00024471,cg00088797,cg00094412,cg00105306,cg00131893,cg00218406,cg00247963,cg00290023,cg00313685,cg00346446,cg00350296,cg00357551,cg00366037,cg00370047,cg00375581,cg00381391,cg00382930,cg00403579,cg00408773,cg00409844,cg00489795,cg00501622,cg00501876,cg00533183,cg00563348,cg00611192,cg00620464,cg00634542,cg00664021,cg00699898,cg00729699,cg00769590,cg00799984,cg00802237,cg00813162,cg0…
E085 Fetal Intestine Small	Feta Intestine Small	H3K4me1	7.31e-27	1.01e-25	cg00013733,cg00024471,cg00049440,cg00088797,cg00094412,cg00105306,cg00115639,cg00218406,cg00247963,cg00251678,cg00262030,cg00312809,cg00313685,cg00346446,cg00350296,cg00366037,cg00370047,cg00381391,cg00403579,cg00409844,cg00501622,cg00501876,cg00533183,cg00563348,cg00611192,cg00620464,cg00634542,cg00729699,cg00799984,cg00802237,cg00813162,cg00826902,cg00930606,cg00944304,cg01004980,cg01022370,cg0…
E109 Small Intestine	Small Intestine	H3K4me1	2.4e-26	3.04e-25	cg00013733,cg00024471,cg00049440,cg00088797,cg00094412,cg00105306,cg00131893,cg00193959,cg00218406,cg00247963,cg00290023,cg00346446,cg00350296,cg00357551,cg00366037,cg00370047,cg00403579,cg00409844,cg00417025,cg00501876,cg00533183,cg00563348,cg00611192,cg00620464,cg00634542,cg00699898,cg00729699,cg00799984,cg00802237,cg00813162,cg00826902,cg00829404,cg00930606,cg00944304,cg01004980,cg01022370,cg0…
E089 Fetal Muscle Trunk	Fetal Muscle Trunk	H3K4me1	2.56e-26	3.04e-25	cg00013733,cg00049440,cg00088797,cg00094412,cg00105306,cg00115639,cg00131893,cg00218406,cg00247963,cg00251678,cg00262030,cg00312809,cg00313685,cg00346446,cg00350296,cg00366037,cg00370047,cg00375581,cg00382930,cg00403579,cg00408773,cg00417025,cg00489795,cg00501622,cg00501876,cg00533183,cg00611192,cg00634542,cg00664021,cg00699898,cg00729699,cg00769590,cg00799984,cg00802237,cg00813162,cg00829404,cg0…
E006 H1 Derived Mesenchymal Stem Cells	ES Cell	H3K4me1	1.12e-25	1.24e-24	cg00013733,cg00049440,cg00088797,cg00094412,cg00097968,cg00105306,cg00131893,cg00193959,cg00218406,cg00247963,cg00251678,cg00262030,cg00290023,cg00312809,cg00313685,cg00346446,cg00350296,cg00370047,cg00375581,cg00382930,cg00403579,cg00409844,cg00489795,cg00501622,cg00501876,cg00533183,cg00611192,cg00664021,cg00699898,cg00729699,cg00769590,cg00799984,cg00813162,cg00829404,cg00853671,cg00930606,cg0…
E085 Fetal Intestine Small	Feta Intestine Small	H3K36me3	1.08e-25	8.95e-24	cg00013733,cg00088797,cg00094412,cg00105306,cg00131893,cg00193959,cg00218406,cg00247963,cg00251678,cg00312809,cg00313685,cg00346446,cg00366037,cg00375581,cg00403579,cg00408773,cg00409844,cg00417025,cg00489795,cg00501622,cg00501876,cg00533183,cg00611192,cg00634542,cg00664021,cg00699898,cg00729699,cg00769590,cg00799984,cg00802237,cg00813162,cg00826902,cg00930606,cg00944304,cg00958412,cg00968616,cg0…
E022 iPS DF 19.11 Cells	IPS cell	H3K4me1	2.07e-23	2.15e-22	cg00013733,cg00049440,cg00094412,cg00105306,cg00115639,cg00131893,cg00218406,cg00247963,cg00251678,cg00262030,cg00290023,cg00312809,cg00313685,cg00346446,cg00350296,cg00357551,cg00370047,cg00375581,cg00382930,cg00403579,cg00408773,cg00409844,cg00417025,cg00489795,cg00501622,cg00501876,cg00533183,cg00563348,cg00611192,cg00634542,cg00664021,cg00699898,cg00729699,cg00769590,cg00799984,cg00813162,cg0…
E056 Foreskin Fibroblast Primary Cells skin02	Skin	H3K4me1	2.55e-23	2.49e-22	cg00013733,cg00024471,cg00049440,cg00088797,cg00094412,cg00105306,cg00131893,cg00218406,cg00247963,cg00251678,cg00262030,cg00290023,cg00312809,cg00313685,cg00346446,cg00350296,cg00357551,cg00366037,cg00370047,cg00375581,cg00381391,cg00382930,cg00403579,cg00408773,cg00409844,cg00489795,cg00501622,cg00501876,cg00533183,cg00563348,cg00611192,cg00620464,cg00634542,cg00664021,cg00699898,cg00729699,cg0…
E092 Fetal Stomach	Fetal Stomach	H3K4me1	7.18e-23	6.62e-22	cg00024471,cg00049440,cg00088797,cg00094412,cg00105306,cg00115639,cg00131893,cg00193959,cg00218406,cg00247963,cg00251678,cg00262030,cg00313685,cg00346446,cg00350296,cg00357551,cg00366037,cg00370047,cg00375581,cg00382930,cg00403579,cg00417025,cg00501622,cg00501876,cg00533183,cg00563348,cg00611192,cg00620464,cg00699898,cg00729699,cg00769590,cg00799984,cg00813162,cg00829404,cg00896068,cg00930606,cg0…
E080 Fetal Adrenal Gland	Fetal Adrenal Gland	H3K4me1	2.18e-22	1.9e-21	cg00013733,cg00049440,cg00088797,cg00105306,cg00131893,cg00218406,cg00247963,cg00262030,cg00346446,cg00350296,cg00357551,cg00370047,cg00382930,cg00403579,cg00408773,cg00409844,cg00489795,cg00501622,cg00501876,cg00533183,cg00611192,cg00699898,cg00729699,cg00799984,cg00813162,cg00896068,cg00930606,cg00944304,cg00958412,cg01004980,cg01022370,cg01068906,cg01097897,cg01211396,cg01231543,cg01243312,cg0…
E084 Fetal Intestine Large	Fetal Intestine Large	H3K4me1	3.53e-22	2.93e-21	cg00013733,cg00049440,cg00088797,cg00094412,cg00105306,cg00131893,cg00193959,cg00218406,cg00247963,cg00262030,cg00312809,cg00346446,cg00350296,cg00357551,cg00366037,cg00370047,cg00408773,cg00409844,cg00501622,cg00501876,cg00533183,cg00563348,cg00611192,cg00620464,cg00634542,cg00729699,cg00799984,cg00802237,cg00813162,cg00829404,cg00930606,cg00944304,cg01004980,cg01022370,cg01068906,cg01097897,cg0…
E005 H1 BMP4 Derived Trophoblast Cultured Cells	ES Cell	H3K4me1	5.4e-22	4.26e-21	cg00013733,cg00024471,cg00049440,cg00088797,cg00094412,cg00105306,cg00115639,cg00131893,cg00247963,cg00251678,cg00290023,cg00312809,cg00313685,cg00346446,cg00350296,cg00375581,cg00382930,cg00403579,cg00409844,cg00417025,cg00489795,cg00501622,cg00501876,cg00611192,cg00620464,cg00634542,cg00699898,cg00729699,cg00769590,cg00799984,cg00802237,cg00813162,cg00826902,cg00930606,cg00944304,cg00958412,cg0…
E046 Primary Natural Killer cells from peripheral	Blood	H3K4me1	9.88e-21	7.45e-20	cg00024471,cg00049440,cg00088797,cg00131893,cg00218406,cg00251678,cg00262030,cg00290023,cg00313685,cg00346446,cg00350296,cg00357551,cg00382930,cg00489795,cg00501876,cg00533183,cg00563348,cg00611192,cg00634542,cg00699898,cg00729699,cg00769590,cg00799984,cg00802237,cg00813162,cg00826902,cg00896068,cg00930606,cg00944304,cg00981060,cg01004980,cg01022370,cg01068906,cg01097897,cg01219553,cg01256165,cg0…
E100 Psoas Muscle	Psoas Muscle	H3K4me1	2.64e-20	1.91e-19	cg00024471,cg00088797,cg00105306,cg00115639,cg00131893,cg00247963,cg00313685,cg00346446,cg00350296,cg00357551,cg00366037,cg00381391,cg00403579,cg00408773,cg00501876,cg00533183,cg00611192,cg00620464,cg00729699,cg00799984,cg00813162,cg00829404,cg00930606,cg00944304,cg00968616,cg01004980,cg01022370,cg01068906,cg01097897,cg01219553,cg01243312,cg01300684,cg01360720,cg01403010,cg01439754,cg01447828,cg0…
E088 Fetal Lung	Fetal Lung	H3K4me1	1.04e-19	7.17e-19	cg00013733,cg00024471,cg00049440,cg00088797,cg00094412,cg00105306,cg00115639,cg00193959,cg00218406,cg00247963,cg00262030,cg00313685,cg00346446,cg00350296,cg00357551,cg00366037,cg00370047,cg00375581,cg00382930,cg00409844,cg00417025,cg00501622,cg00501876,cg00533183,cg00563348,cg00611192,cg00620464,cg00729699,cg00799984,cg00802237,cg00813162,cg00829404,cg00930606,cg00944304,cg00958412,cg01004980,cg0…
E007 H1 Derived Neuronal Progenitor Cultured Cells	ES Cell	H3K4me1	7.62e-19	5.06e-18	cg00013733,cg00049440,cg00094412,cg00115639,cg00131893,cg00218406,cg00251678,cg00262030,cg00290023,cg00313685,cg00346446,cg00350296,cg00357551,cg00375581,cg00381391,cg00382930,cg00403579,cg00408773,cg00409844,cg00417025,cg00501622,cg00501876,cg00563348,cg00611192,cg00620464,cg00699898,cg00729699,cg00769590,cg00802237,cg00813162,cg00829404,cg00896068,cg00930606,cg00944304,cg00958412,cg00981060,cg0…
E057 Foreskin Keratinocyte Primary Cells skin02	Skin	H3K4me1	2.89e-18	1.84e-17	cg00013733,cg00049440,cg00088797,cg00097968,cg00105306,cg00218406,cg00247963,cg00290023,cg00346446,cg00350296,cg00381391,cg00403579,cg00409844,cg00501622,cg00501876,cg00533183,cg00563348,cg00611192,cg00634542,cg00664021,cg00799984,cg00802237,cg00813162,cg00930606,cg00944304,cg00968616,cg01004980,cg01022370,cg01068906,cg01097897,cg01219553,cg01231543,cg01300684,cg01403010,cg01431482,cg01439754,cg0…
E028 Breast variant Human Mammary Epithelial Cells	Breast	H3K4me1	6.99e-18	4.29e-17	cg00024471,cg00049440,cg00088797,cg00094412,cg00097968,cg00105306,cg00218406,cg00247963,cg00346446,cg00357551,cg00381391,cg00409844,cg00501622,cg00501876,cg00533183,cg00563348,cg00611192,cg00634542,cg00729699,cg00799984,cg00802237,cg00813162,cg00829404,cg00930606,cg00944304,cg00968616,cg01004980,cg01022370,cg01068906,cg01097897,cg01219553,cg01231543,cg01243312,cg01300684,cg01403010,cg01439754,cg0…
E021 iPS DF 6.9 Cells	IPS cell	H3K4me1	2.05e-17	1.21e-16	cg00013733,cg00049440,cg00094412,cg00115639,cg00218406,cg00251678,cg00262030,cg00290023,cg00312809,cg00313685,cg00346446,cg00350296,cg00357551,cg00370047,cg00375581,cg00382930,cg00403579,cg00408773,cg00409844,cg00417025,cg00489795,cg00501622,cg00501876,cg00563348,cg00611192,cg00699898,cg00729699,cg00799984,cg00802237,cg00813162,cg00829404,cg00930606,cg00944304,cg00958412,cg00981060,cg01004980,cg0…
E083 Fetal Heart	Fetal Heart	H3K4me1	4.51e-17	2.58e-16	cg00013733,cg00049440,cg00088797,cg00105306,cg00115639,cg00218406,cg00247963,cg00251678,cg00262030,cg00290023,cg00313685,cg00346446,cg00350296,cg00357551,cg00375581,cg00382930,cg00403579,cg00408773,cg00409844,cg00417025,cg00501876,cg00533183,cg00563348,cg00611192,cg00620464,cg00729699,cg00769590,cg00799984,cg00813162,cg00829404,cg00896068,cg00930606,cg00944304,cg00958412,cg01004980,cg01022370,cg0…
E059 Foreskin Melanocyte Primary Cells skin01	Skin	H3K36me3	1.59e-17	8.77e-16	cg00013733,cg00088797,cg00105306,cg00131893,cg00218406,cg00251678,cg00312809,cg00313685,cg00346446,cg00350296,cg00357551,cg00366037,cg00375581,cg00382930,cg00403579,cg00408773,cg00417025,cg00489795,cg00501622,cg00501876,cg00533183,cg00611192,cg00634542,cg00664021,cg00699898,cg00769590,cg00826902,cg00829404,cg00896068,cg00930606,cg00944304,cg00958412,cg00968616,cg00981060,cg01004980,cg01022370,cg0…
E022 iPS DF 19.11 Cells	IPS cell	H3K36me3	2.99e-17	1.24e-15	cg00013733,cg00049440,cg00088797,cg00094412,cg00105306,cg00131893,cg00193959,cg00218406,cg00247963,cg00251678,cg00262030,cg00312809,cg00313685,cg00346446,cg00350296,cg00370047,cg00375581,cg00382930,cg00403579,cg00408773,cg00417025,cg00489795,cg00501622,cg00501876,cg00533183,cg00611192,cg00634542,cg00664021,cg00699898,cg00729699,cg00769590,cg00799984,cg00802237,cg00813162,cg00826902,cg00829404,cg0…
E056 Foreskin Fibroblast Primary Cells skin02	Skin	H3K36me3	2.69e-16	8.94e-15	cg00013733,cg00049440,cg00088797,cg00094412,cg00105306,cg00131893,cg00193959,cg00218406,cg00312809,cg00313685,cg00346446,cg00350296,cg00366037,cg00375581,cg00381391,cg00382930,cg00403579,cg00408773,cg00409844,cg00489795,cg00501622,cg00501876,cg00533183,cg00563348,cg00611192,cg00634542,cg00664021,cg00699898,cg00729699,cg00769590,cg00799984,cg00802237,cg00813162,cg00826902,cg00930606,cg00944304,cg0…
E090 Fetal Muscle Leg	Fetal Muscle Leg	H3K36me3	4.33e-16	1.2e-14	cg00013733,cg00088797,cg00094412,cg00105306,cg00131893,cg00193959,cg00313685,cg00346446,cg00366037,cg00375581,cg00403579,cg00417025,cg00489795,cg00501622,cg00533183,cg00611192,cg00664021,cg00769590,cg00799984,cg00813162,cg00826902,cg00930606,cg00958412,cg00968616,cg01004980,cg01022370,cg01211396,cg01219553,cg01300684,cg01403010,cg01465769,cg01684586,cg01731783,cg01820192,cg01823497,cg01966117,cg0…
E056 Foreskin Fibroblast Primary Cells skin02	Skin	H3K4me3	2.28e-16	3.79e-14	cg00013733,cg00024471,cg00049440,cg00088797,cg00094412,cg00105306,cg00131893,cg00218406,cg00247963,cg00251678,cg00313685,cg00346446,cg00350296,cg00357551,cg00370047,cg00375581,cg00382930,cg00403579,cg00409844,cg00489795,cg00501622,cg00501876,cg00533183,cg00563348,cg00611192,cg00620464,cg00634542,cg00664021,cg00699898,cg00729699,cg00769590,cg00799984,cg00813162,cg00896068,cg00930606,cg00944304,cg0…
E097 Ovary	Ovary	H3K4me1	1.36e-14	7.55e-14	cg00024471,cg00088797,cg00105306,cg00131893,cg00193959,cg00247963,cg00251678,cg00313685,cg00357551,cg00370047,cg00375581,cg00382930,cg00403579,cg00417025,cg00501876,cg00611192,cg00620464,cg00769590,cg00799984,cg00813162,cg00930606,cg00944304,cg01004980,cg01022370,cg01068906,cg01097897,cg01231543,cg01243312,cg01300684,cg01403010,cg01431482,cg01439754,cg01447828,cg01465769,cg01616797,cg01660999,cg0…
E086 Fetal Kidney	Fetal Kidney	H3K4me1	2.96e-14	1.59e-13	cg00013733,cg00024471,cg00049440,cg00094412,cg00105306,cg00193959,cg00247963,cg00262030,cg00313685,cg00346446,cg00366037,cg00382930,cg00409844,cg00501876,cg00533183,cg00563348,cg00611192,cg00620464,cg00729699,cg00769590,cg00799984,cg00813162,cg00930606,cg00944304,cg01022370,cg01097897,cg01403010,cg01439754,cg01513978,cg01660999,cg01684586,cg01695994,cg01731783,cg01811583,cg01820192,cg01844235,cg0…
E093 Fetal Thymus	Fetal Thymus	H3K36me3	9.47e-15	2.24e-13	cg00013733,cg00088797,cg00105306,cg00115639,cg00247963,cg00262030,cg00312809,cg00313685,cg00346446,cg00357551,cg00366037,cg00403579,cg00489795,cg00501622,cg00501876,cg00533183,cg00611192,cg00664021,cg00769590,cg00799984,cg00813162,cg00826902,cg00896068,cg00930606,cg00944304,cg00958412,cg01004980,cg01022370,cg01068906,cg01211396,cg01243312,cg01256165,cg01300684,cg01365766,cg01439754,cg01465769,cg0…
E034 Primary T cells from peripheral blood	Blood	H3K4me1	2.71e-13	1.4e-12	cg00013733,cg00024471,cg00049440,cg00088797,cg00094412,cg00097968,cg00105306,cg00218406,cg00262030,cg00290023,cg00312809,cg00313685,cg00346446,cg00350296,cg00357551,cg00375581,cg00489795,cg00501622,cg00501876,cg00533183,cg00563348,cg00611192,cg00620464,cg00634542,cg00699898,cg00729699,cg00769590,cg00799984,cg00813162,cg00826902,cg00896068,cg00930606,cg00944304,cg00981060,cg01004980,cg01022370,cg0…
E006 H1 Derived Mesenchymal Stem Cells	ES Cell	H3K36me3	1.23e-13	2.54e-12	cg00013733,cg00088797,cg00094412,cg00105306,cg00131893,cg00193959,cg00251678,cg00290023,cg00312809,cg00313685,cg00346446,cg00350296,cg00370047,cg00375581,cg00381391,cg00382930,cg00403579,cg00408773,cg00489795,cg00501622,cg00501876,cg00611192,cg00634542,cg00664021,cg00699898,cg00769590,cg00799984,cg00813162,cg00826902,cg00896068,cg00930606,cg00944304,cg00958412,cg00968616,cg00981060,cg01004980,cg0…
E055 Foreskin Fibroblast Primary Cells skin01	Skin	H3K36me3	1.51e-13	2.78e-12	cg00013733,cg00049440,cg00088797,cg00094412,cg00105306,cg00131893,cg00193959,cg00262030,cg00313685,cg00346446,cg00350296,cg00366037,cg00370047,cg00375581,cg00381391,cg00403579,cg00408773,cg00489795,cg00501622,cg00501876,cg00533183,cg00611192,cg00634542,cg00664021,cg00699898,cg00769590,cg00799984,cg00813162,cg00826902,cg00896068,cg00930606,cg00944304,cg00968616,cg01004980,cg01022370,cg01068906,cg0…
E080 Fetal Adrenal Gland	Fetal Adrenal Gland	H3K36me3	2.42e-13	4.02e-12	cg00013733,cg00088797,cg00094412,cg00105306,cg00131893,cg00193959,cg00247963,cg00312809,cg00313685,cg00366037,cg00375581,cg00381391,cg00403579,cg00408773,cg00417025,cg00489795,cg00501622,cg00501876,cg00533183,cg00611192,cg00664021,cg00769590,cg00799984,cg00813162,cg00826902,cg00930606,cg00944304,cg00958412,cg00968616,cg01004980,cg01022370,cg01068906,cg01211396,cg01219553,cg01243312,cg01365766,cg0…
E008 H9 Cells	ES Cell	H3K4me1	8.98e-13	4.52e-12	cg00024471,cg00049440,cg00094412,cg00115639,cg00218406,cg00247963,cg00262030,cg00290023,cg00313685,cg00346446,cg00357551,cg00375581,cg00408773,cg00409844,cg00501876,cg00533183,cg00563348,cg00729699,cg00799984,cg00813162,cg00829404,cg00930606,cg00944304,cg00958412,cg00981060,cg01004980,cg01097897,cg01360720,cg01365766,cg01403010,cg01431482,cg01439754,cg01447828,cg01513978,cg01660999,cg01811583,cg0…
E094 Gastric	Gastric	H3K36me3	8.51e-13	1.28e-11	cg00013733,cg00088797,cg00094412,cg00097968,cg00105306,cg00115639,cg00131893,cg00193959,cg00218406,cg00251678,cg00312809,cg00313685,cg00346446,cg00366037,cg00370047,cg00403579,cg00408773,cg00417025,cg00489795,cg00501622,cg00533183,cg00664021,cg00699898,cg00769590,cg00799984,cg00813162,cg00826902,cg00930606,cg00944304,cg00958412,cg00968616,cg01004980,cg01022370,cg01068906,cg01097897,cg01211396,cg0…
E055 Foreskin Fibroblast Primary Cells skin01	Skin	H3K4me3	3.38e-13	2.8e-11	cg00013733,cg00024471,cg00049440,cg00088797,cg00094412,cg00105306,cg00247963,cg00346446,cg00350296,cg00357551,cg00375581,cg00403579,cg00408773,cg00409844,cg00501622,cg00501876,cg00533183,cg00611192,cg00620464,cg00729699,cg00769590,cg00799984,cg00813162,cg00930606,cg00944304,cg01004980,cg01022370,cg01068906,cg01097897,cg01211396,cg01256165,cg01300684,cg01403010,cg01419539,cg01439754,cg01660999,cg0…
E033 Primary T cells from cord blood	Blood	H3K4me1	6.41e-12	3.13e-11	cg00024471,cg00049440,cg00218406,cg00262030,cg00290023,cg00346446,cg00350296,cg00382930,cg00501876,cg00533183,cg00611192,cg00620464,cg00729699,cg00799984,cg00813162,cg00896068,cg00930606,cg01004980,cg01022370,cg01097897,cg01243312,cg01365766,cg01419539,cg01513978,cg01731783,cg01901101,cg01933228,cg02003183,cg02028663,cg02049682,cg02049979,cg02145310,cg02151816,cg02170577,cg02215171,cg02304370,cg0…
E057 Foreskin Keratinocyte Primary Cells skin02	Skin	H3K36me3	2.63e-12	3.63e-11	cg00013733,cg00088797,cg00094412,cg00105306,cg00131893,cg00193959,cg00218406,cg00312809,cg00313685,cg00346446,cg00366037,cg00381391,cg00403579,cg00489795,cg00501876,cg00533183,cg00611192,cg00664021,cg00769590,cg00813162,cg00826902,cg00930606,cg00944304,cg00968616,cg01004980,cg01022370,cg01068906,cg01211396,cg01231543,cg01243312,cg01403010,cg01419539,cg01431482,cg01465769,cg01684586,cg01801191,cg0…
E003 H1 Cells	ES Cell	H3K4me1	1.97e-11	9.36e-11	cg00049440,cg00094412,cg00115639,cg00218406,cg00247963,cg00262030,cg00290023,cg00312809,cg00313685,cg00346446,cg00350296,cg00357551,cg00375581,cg00403579,cg00408773,cg00409844,cg00501622,cg00501876,cg00533183,cg00563348,cg00611192,cg00729699,cg00769590,cg00799984,cg00813162,cg00930606,cg00944304,cg00981060,cg01004980,cg01022370,cg01097897,cg01219553,cg01231543,cg01360720,cg01365766,cg01403010,cg0…
E005 H1 BMP4 Derived Trophoblast Cultured Cells	ES Cell	H3K36me3	1.13e-11	1.44e-10	cg00013733,cg00088797,cg00105306,cg00131893,cg00193959,cg00218406,cg00247963,cg00251678,cg00312809,cg00313685,cg00346446,cg00366037,cg00370047,cg00375581,cg00382930,cg00403579,cg00408773,cg00417025,cg00489795,cg00501622,cg00611192,cg00620464,cg00634542,cg00664021,cg00729699,cg00769590,cg00813162,cg00826902,cg00930606,cg00944304,cg00968616,cg00981060,cg01004980,cg01022370,cg01097897,cg01211396,cg0…
E032 Primary B cells from peripheral blood	Blood	H3K36me3	9.76e-11	1.16e-09	cg00013733,cg00088797,cg00094412,cg00105306,cg00218406,cg00262030,cg00312809,cg00313685,cg00357551,cg00366037,cg00382930,cg00489795,cg00501876,cg00533183,cg00611192,cg00664021,cg00799984,cg00826902,cg00930606,cg00944304,cg01004980,cg01068906,cg01211396,cg01243312,cg01360720,cg01465769,cg01731783,cg01901101,cg01933228,cg01966117,cg02003183,cg02049979,cg02059849,cg02079413,cg02086839,cg02170577,cg0…
E089 Fetal Muscle Trunk	Fetal Muscle Trunk	H3K36me3	3.01e-10	3.33e-09	cg00013733,cg00088797,cg00094412,cg00105306,cg00131893,cg00193959,cg00313685,cg00346446,cg00366037,cg00375581,cg00403579,cg00408773,cg00417025,cg00489795,cg00501622,cg00611192,cg00664021,cg00769590,cg00826902,cg00930606,cg00944304,cg00968616,cg01004980,cg01022370,cg01211396,cg01465769,cg01731783,cg01823497,cg01901101,cg02003183,cg02059849,cg02079413,cg02145310,cg02203067,cg02304370,cg02455792,cg0…
E091 Placenta	Placenta	H3K36me3	9.64e-10	9.61e-09	cg00013733,cg00088797,cg00094412,cg00105306,cg00131893,cg00193959,cg00313685,cg00346446,cg00366037,cg00375581,cg00381391,cg00403579,cg00408773,cg00489795,cg00501622,cg00501876,cg00611192,cg00664021,cg00769590,cg00813162,cg00826902,cg00930606,cg00944304,cg00968616,cg01022370,cg01211396,cg01219553,cg01243312,cg01403010,cg01465769,cg01731783,cg01801191,cg01820192,cg02003183,cg02059849,cg02079413,cg0…
E098 Pancreas	Pancreas	H3K36me3	1.01e-09	9.61e-09	cg00013733,cg00049440,cg00088797,cg00105306,cg00115639,cg00131893,cg00193959,cg00218406,cg00247963,cg00251678,cg00312809,cg00313685,cg00366037,cg00370047,cg00375581,cg00403579,cg00408773,cg00409844,cg00417025,cg00489795,cg00533183,cg00634542,cg00664021,cg00699898,cg00769590,cg00813162,cg00826902,cg00829404,cg00930606,cg00944304,cg00958412,cg00968616,cg00981060,cg01022370,cg01068906,cg01097897,cg0…
E084 Fetal Intestine Large	Fetal Intestine Large	H3K36me3	1.04e-09	9.61e-09	cg00013733,cg00088797,cg00105306,cg00131893,cg00193959,cg00247963,cg00312809,cg00313685,cg00346446,cg00366037,cg00375581,cg00381391,cg00403579,cg00408773,cg00417025,cg00489795,cg00501622,cg00533183,cg00611192,cg00664021,cg00769590,cg00799984,cg00813162,cg00826902,cg00930606,cg00944304,cg00968616,cg01004980,cg01022370,cg01097897,cg01211396,cg01403010,cg01465769,cg01513978,cg01801191,cg02003183,cg0…
E032 Primary B cells from peripheral blood	Blood	H3K4me1	2.74e-09	1.26e-08	cg00024471,cg00049440,cg00088797,cg00094412,cg00105306,cg00218406,cg00262030,cg00313685,cg00346446,cg00350296,cg00357551,cg00489795,cg00501622,cg00501876,cg00533183,cg00563348,cg00611192,cg00699898,cg00729699,cg00769590,cg00799984,cg00930606,cg00944304,cg01004980,cg01022370,cg01068906,cg01403010,cg01419539,cg01439754,cg01447828,cg01465769,cg01513978,cg01731783,cg01844235,cg01885635,cg01901101,cg0…
E051 Primary hematopoietic stem cells G-CSF-mobili	Blood	H3K4me3	1.05e-09	5.8e-08	cg00024471,cg00049440,cg00094412,cg00218406,cg00346446,cg00350296,cg00357551,cg00408773,cg00501622,cg00501876,cg00533183,cg00611192,cg00729699,cg00799984,cg00813162,cg00930606,cg01004980,cg01022370,cg01097897,cg01256165,cg01360720,cg01419539,cg01431482,cg01447828,cg01660999,cg01731783,cg01817897,cg01844235,cg01885635,cg01901101,cg01933228,cg01966117,cg02003183,cg02028663,cg02145310,cg02151816,cg0…
E034 Primary T cells from peripheral blood	Blood	H3K36me3	7.86e-09	6.87e-08	cg00013733,cg00088797,cg00105306,cg00312809,cg00313685,cg00346446,cg00357551,cg00366037,cg00381391,cg00489795,cg00501876,cg00533183,cg00611192,cg00620464,cg00664021,cg00799984,cg00813162,cg00826902,cg00896068,cg00930606,cg00944304,cg01004980,cg01022370,cg01068906,cg01211396,cg01243312,cg01360720,cg01365766,cg01403010,cg01465769,cg01731783,cg01799015,cg01966117,cg02049979,cg02059849,cg02079413,cg0…
E004 H1 BMP4 Derived Mesendoderm Cultured Cells	ES Cell	H3K4me1	1.76e-08	7.91e-08	cg00049440,cg00094412,cg00115639,cg00218406,cg00262030,cg00313685,cg00346446,cg00350296,cg00375581,cg00409844,cg00489795,cg00501876,cg00563348,cg00611192,cg00620464,cg00729699,cg00813162,cg00944304,cg00958412,cg00981060,cg01004980,cg01022370,cg01097897,cg01360720,cg01365766,cg01447828,cg01660999,cg01811583,cg01844235,cg02028663,cg02049979,cg02170577,cg02183564,cg02215171,cg02314339,cg02358653,cg0…
E050 Primary hematopoietic stem cells G-CSF-mobili	Blood	H3K36me3	1.01e-08	8.41e-08	cg00013733,cg00088797,cg00094412,cg00105306,cg00193959,cg00247963,cg00251678,cg00312809,cg00313685,cg00346446,cg00366037,cg00408773,cg00489795,cg00501622,cg00533183,cg00664021,cg00799984,cg00813162,cg00826902,cg00930606,cg01004980,cg01022370,cg01211396,cg01243312,cg01365766,cg01465769,cg01513978,cg01660999,cg01684586,cg01731783,cg02003183,cg02049979,cg02059849,cg02079413,cg02086839,cg02145310,cg0…
E029 Primary monocytes from peripheral blood	Blood	H3K36me3	1.28e-08	1.01e-07	cg00013733,cg00088797,cg00105306,cg00247963,cg00313685,cg00357551,cg00366037,cg00489795,cg00533183,cg00634542,cg00664021,cg00826902,cg00930606,cg00968616,cg01004980,cg01022370,cg01068906,cg01211396,cg01243312,cg01465769,cg01731783,cg01801191,cg01966117,cg02049979,cg02079413,cg02086839,cg02203067,cg02239377,cg02304370,cg02578470,cg02712949,cg02833588,cg02973084,cg02980000,cg03074946,cg03281139,cg0…
E007 H1 Derived Neuronal Progenitor Cultured Cells	ES Cell	H3K36me3	2.4e-08	1.81e-07	cg00013733,cg00088797,cg00105306,cg00131893,cg00193959,cg00218406,cg00247963,cg00262030,cg00312809,cg00313685,cg00350296,cg00366037,cg00403579,cg00417025,cg00489795,cg00501622,cg00611192,cg00664021,cg00699898,cg00729699,cg00769590,cg00813162,cg00826902,cg00829404,cg00930606,cg00944304,cg00968616,cg00981060,cg01004980,cg01022370,cg01211396,cg01231543,cg01243312,cg01360720,cg01403010,cg01419539,cg0…
E008 H9 Cells	ES Cell	H3K36me3	5.64e-08	4.07e-07	cg00013733,cg00024471,cg00088797,cg00105306,cg00115639,cg00131893,cg00193959,cg00218406,cg00247963,cg00251678,cg00290023,cg00312809,cg00313685,cg00346446,cg00357551,cg00366037,cg00370047,cg00375581,cg00381391,cg00382930,cg00403579,cg00408773,cg00489795,cg00501622,cg00533183,cg00563348,cg00611192,cg00664021,cg00699898,cg00769590,cg00799984,cg00802237,cg00813162,cg00826902,cg00829404,cg00896068,cg0…
E021 iPS DF 6.9 Cells	IPS cell	H3K36me3	7.07e-08	4.88e-07	cg00013733,cg00049440,cg00088797,cg00094412,cg00105306,cg00131893,cg00251678,cg00312809,cg00313685,cg00370047,cg00375581,cg00382930,cg00403579,cg00408773,cg00417025,cg00489795,cg00501622,cg00533183,cg00563348,cg00611192,cg00620464,cg00664021,cg00699898,cg00813162,cg00826902,cg00829404,cg00944304,cg00968616,cg00981060,cg01004980,cg01022370,cg01211396,cg01365766,cg01403010,cg01431482,cg01465769,cg0…
E017 IMR90 fetal lung fibroblasts Cell Line	Lung	H3K36me3	7.86e-08	5.22e-07	cg00013733,cg00049440,cg00088797,cg00094412,cg00105306,cg00131893,cg00193959,cg00251678,cg00290023,cg00313685,cg00346446,cg00366037,cg00375581,cg00403579,cg00489795,cg00533183,cg00611192,cg00664021,cg00769590,cg00813162,cg00826902,cg00930606,cg00968616,cg01004980,cg01022370,cg01211396,cg01256165,cg01403010,cg01465769,cg01684586,cg01731783,cg01801191,cg01820192,cg01966117,cg02003183,cg02079413,cg0…
E082 Fetal Brain Female	Fetal Brain	H3K4me1	2.38e-07	1.04e-06	cg00024471,cg00049440,cg00088797,cg00094412,cg00105306,cg00115639,cg00131893,cg00218406,cg00247963,cg00262030,cg00312809,cg00313685,cg00346446,cg00350296,cg00357551,cg00366037,cg00370047,cg00417025,cg00489795,cg00501622,cg00501876,cg00563348,cg00611192,cg00620464,cg00729699,cg00769590,cg00799984,cg00802237,cg00813162,cg00826902,cg00829404,cg00930606,cg00944304,cg00981060,cg01004980,cg01022370,cg0…
E093 Fetal Thymus	Fetal Thymus	H3K9me3	7.96e-09	1.32e-06	cg00013733,cg00049440,cg00088797,cg00094412,cg00097968,cg00105306,cg00115639,cg00131893,cg00193959,cg00218406,cg00247963,cg00251678,cg00312809,cg00313685,cg00346446,cg00350296,cg00357551,cg00375581,cg00382930,cg00403579,cg00408773,cg00417025,cg00489795,cg00501622,cg00501876,cg00533183,cg00563348,cg00611192,cg00634542,cg00664021,cg00699898,cg00729699,cg00769590,cg00799984,cg00802237,cg00813162,cg0…
E051 Primary hematopoietic stem cells G-CSF-mobili	Blood	H3K36me3	1.42e-06	9.06e-06	cg00013733,cg00088797,cg00105306,cg00131893,cg00193959,cg00247963,cg00251678,cg00312809,cg00313685,cg00366037,cg00408773,cg00409844,cg00489795,cg00501622,cg00501876,cg00533183,cg00664021,cg00799984,cg00813162,cg00826902,cg00930606,cg01004980,cg01022370,cg01068906,cg01211396,cg01243312,cg01465769,cg01513978,cg01684586,cg01801191,cg02003183,cg02049979,cg02059849,cg02079413,cg02086839,cg02145310,cg0…
E046 Primary Natural Killer cells from peripheral	Blood	H3K36me3	2.44e-06	1.5e-05	cg00013733,cg00088797,cg00105306,cg00131893,cg00218406,cg00247963,cg00312809,cg00313685,cg00357551,cg00366037,cg00489795,cg00501876,cg00533183,cg00634542,cg00664021,cg00799984,cg00826902,cg00930606,cg00944304,cg01004980,cg01022370,cg01068906,cg01211396,cg01243312,cg01403010,cg01465769,cg01731783,cg02049682,cg02079413,cg02086839,cg02203067,cg02239377,cg02304370,cg02455792,cg02543993,cg02578470,cg0…
E092 Fetal Stomach	Fetal Stomach	H3K9me3	1.7e-06	0.000141	cg00088797,cg00094412,cg00097968,cg00193959,cg00218406,cg00251678,cg00262030,cg00290023,cg00312809,cg00313685,cg00350296,cg00370047,cg00382930,cg00408773,cg00417025,cg00501622,cg00501876,cg00611192,cg00634542,cg00699898,cg00769590,cg00799984,cg00802237,cg00813162,cg00829404,cg00853671,cg00896068,cg00944304,cg00958412,cg00968616,cg00981060,cg01004980,cg01022370,cg01068906,cg01211396,cg01219553,cg0…
E050 Primary hematopoietic stem cells G-CSF-mobili	Blood	H3K4me3	3.78e-06	0.000157	cg00024471,cg00049440,cg00097968,cg00218406,cg00346446,cg00350296,cg00357551,cg00382930,cg00408773,cg00501622,cg00501876,cg00533183,cg00611192,cg00699898,cg00729699,cg00799984,cg00930606,cg00944304,cg01004980,cg01022370,cg01256165,cg01419539,cg01431482,cg01447828,cg01684586,cg01731783,cg01799015,cg01844235,cg01885635,cg01901101,cg01933228,cg01966117,cg02028663,cg02145310,cg02151816,cg02215171,cg0…
E005 H1 BMP4 Derived Trophoblast Cultured Cells	ES Cell	H3K9me3	1.23e-05	0.000679	cg00088797,cg00094412,cg00097968,cg00131893,cg00193959,cg00251678,cg00262030,cg00312809,cg00313685,cg00375581,cg00382930,cg00403579,cg00408773,cg00533183,cg00563348,cg00634542,cg00699898,cg00769590,cg00802237,cg00813162,cg00826902,cg00829404,cg00853671,cg00896068,cg00930606,cg00958412,cg00981060,cg01022370,cg01068906,cg01097897,cg01211396,cg01219553,cg01256165,cg01300684,cg01360720,cg01419539,cg0…
E059 Foreskin Melanocyte Primary Cells skin01	Skin	H3K4me3	2.74e-05	0.000908	cg00013733,cg00049440,cg00088797,cg00105306,cg00218406,cg00251678,cg00312809,cg00313685,cg00346446,cg00350296,cg00357551,cg00366037,cg00370047,cg00409844,cg00417025,cg00489795,cg00501622,cg00501876,cg00533183,cg00563348,cg00611192,cg00620464,cg00634542,cg00664021,cg00699898,cg00813162,cg00930606,cg00944304,cg01004980,cg01022370,cg01211396,cg01219553,cg01256165,cg01360720,cg01403010,cg01419539,cg0…
E082 Fetal Brain Female	Fetal Brain	H3K36me3	0.00023	0.00136	cg00013733,cg00088797,cg00094412,cg00105306,cg00193959,cg00247963,cg00251678,cg00313685,cg00346446,cg00366037,cg00370047,cg00403579,cg00417025,cg00489795,cg00664021,cg00729699,cg00769590,cg00799984,cg00826902,cg00930606,cg00944304,cg00968616,cg01004980,cg01022370,cg01211396,cg01243312,cg01465769,cg01616797,cg01731783,cg01966117,cg02003183,cg02059849,cg02079413,cg02086839,cg02145310,cg02203067,cg0…
E022 iPS DF 19.11 Cells	IPS cell	H3K9me3	7.82e-05	0.00324	cg00013733,cg00094412,cg00097968,cg00131893,cg00193959,cg00218406,cg00251678,cg00262030,cg00312809,cg00346446,cg00370047,cg00375581,cg00403579,cg00408773,cg00489795,cg00501622,cg00501876,cg00611192,cg00634542,cg00664021,cg00699898,cg00729699,cg00769590,cg00799984,cg00802237,cg00829404,cg00853671,cg00930606,cg00968616,cg01022370,cg01068906,cg01097897,cg01211396,cg01231543,cg01419539,cg01431482,cg0…
E033 Primary T cells from cord blood	Blood	H3K36me3	0.00126	0.00722	cg00013733,cg00088797,cg00105306,cg00346446,cg00357551,cg00366037,cg00381391,cg00489795,cg00533183,cg00664021,cg00813162,cg00826902,cg00896068,cg00930606,cg01004980,cg01211396,cg01465769,cg02049979,cg02059849,cg02079413,cg02086839,cg02170577,cg02183564,cg02203067,cg02239377,cg02358653,cg02455792,cg02578470,cg02642117,cg02712949,cg02833588,cg02973084,cg02980000,cg03214715,cg03281139,cg03297731,cg0…
E088 Fetal Lung	Fetal Lung	H3K36me3	0.00136	0.00753	cg00013733,cg00088797,cg00094412,cg00105306,cg00131893,cg00193959,cg00312809,cg00313685,cg00346446,cg00366037,cg00375581,cg00403579,cg00417025,cg00489795,cg00501876,cg00664021,cg00769590,cg00799984,cg00813162,cg00826902,cg00930606,cg00968616,cg01004980,cg01022370,cg01211396,cg01243312,cg01403010,cg01465769,cg01731783,cg01823497,cg02003183,cg02049979,cg02059849,cg02079413,cg02086839,cg02183564,cg0…
E059 Foreskin Melanocyte Primary Cells skin01	Skin	H3K9me3	0.000301	0.00999	cg00013733,cg00097968,cg00131893,cg00193959,cg00218406,cg00251678,cg00312809,cg00350296,cg00370047,cg00375581,cg00382930,cg00403579,cg00408773,cg00489795,cg00501622,cg00664021,cg00769590,cg00802237,cg00853671,cg00896068,cg00944304,cg00958412,cg00981060,cg01068906,cg01256165,cg01300684,cg01360720,cg01419539,cg01431482,cg01465769,cg01513978,cg01545493,cg01616797,cg01799015,cg01800297,cg01811583,cg0…
E008 H9 Cells	ES Cell	H3K9me3	0.000636	0.0176	cg00088797,cg00097968,cg00193959,cg00251678,cg00262030,cg00312809,cg00313685,cg00350296,cg00357551,cg00366037,cg00370047,cg00375581,cg00382930,cg00408773,cg00409844,cg00417025,cg00489795,cg00501622,cg00533183,cg00729699,cg00799984,cg00802237,cg00813162,cg00853671,cg00896068,cg00930606,cg00981060,cg01022370,cg01068906,cg01211396,cg01403010,cg01419539,cg01431482,cg01447828,cg01465769,cg01513978,cg0…
E092 Fetal Stomach	Fetal Stomach	H3K27me3	0.000126	0.0209	cg00013733,cg00049440,cg00088797,cg00094412,cg00131893,cg00193959,cg00218406,cg00251678,cg00262030,cg00290023,cg00312809,cg00313685,cg00350296,cg00370047,cg00375581,cg00382930,cg00403579,cg00408773,cg00409844,cg00417025,cg00489795,cg00501622,cg00533183,cg00634542,cg00664021,cg00699898,cg00729699,cg00769590,cg00799984,cg00802237,cg00813162,cg00826902,cg00853671,cg00896068,cg00930606,cg00944304,cg0…
E056 Foreskin Fibroblast Primary Cells skin02	Skin	H3K27me3	0.000309	0.0256	cg00088797,cg00094412,cg00097968,cg00115639,cg00218406,cg00251678,cg00262030,cg00290023,cg00312809,cg00350296,cg00357551,cg00370047,cg00375581,cg00382930,cg00403579,cg00408773,cg00417025,cg00489795,cg00501622,cg00501876,cg00563348,cg00634542,cg00664021,cg00699898,cg00729699,cg00769590,cg00799984,cg00802237,cg00829404,cg00896068,cg00944304,cg00958412,cg00968616,cg00981060,cg01022370,cg01068906,cg0…
E007 H1 Derived Neuronal Progenitor Cultured Cells	ES Cell	H3K9me3	0.00144	0.0342	cg00013733,cg00097968,cg00131893,cg00218406,cg00251678,cg00262030,cg00312809,cg00313685,cg00366037,cg00370047,cg00382930,cg00408773,cg00417025,cg00501622,cg00729699,cg00769590,cg00799984,cg00813162,cg00829404,cg00896068,cg00930606,cg00944304,cg00958412,cg00968616,cg00981060,cg01022370,cg01068906,cg01097897,cg01211396,cg01231543,cg01243312,cg01256165,cg01300684,cg01403010,cg01419539,cg01431482,cg0…
E091 Placenta	Placenta	H3K27me3	0.00117	0.0646	cg00024471,cg00049440,cg00088797,cg00094412,cg00097968,cg00131893,cg00218406,cg00251678,cg00262030,cg00290023,cg00312809,cg00346446,cg00350296,cg00370047,cg00375581,cg00382930,cg00408773,cg00409844,cg00417025,cg00501622,cg00501876,cg00533183,cg00563348,cg00611192,cg00699898,cg00729699,cg00769590,cg00799984,cg00802237,cg00826902,cg00829404,cg00853671,cg00896068,cg00944304,cg00958412,cg00981060,cg0…
E081 Fetal Brain Male	Fetal Brain	H3K4me1	0.0185	0.0785	cg00024471,cg00049440,cg00088797,cg00094412,cg00105306,cg00131893,cg00193959,cg00218406,cg00262030,cg00290023,cg00313685,cg00346446,cg00350296,cg00357551,cg00366037,cg00370047,cg00501876,cg00611192,cg00620464,cg00729699,cg00769590,cg00799984,cg00813162,cg00829404,cg00930606,cg00944304,cg00981060,cg01004980,cg01022370,cg01068906,cg01097897,cg01256165,cg01300684,cg01403010,cg01419539,cg01431482,cg0…
E091 Placenta	Placenta	H3K9me3	0.00465	0.0965	cg00115639,cg00131893,cg00218406,cg00251678,cg00262030,cg00290023,cg00312809,cg00375581,cg00382930,cg00403579,cg00408773,cg00501876,cg00533183,cg00634542,cg00802237,cg00829404,cg00853671,cg00896068,cg00930606,cg00958412,cg01022370,cg01068906,cg01231543,cg01256165,cg01365766,cg01419539,cg01431482,cg01439754,cg01447828,cg01465769,cg01513978,cg01545493,cg01616797,cg01695994,cg01799015,cg01801191,cg0…
E021 iPS DF 6.9 Cells	IPS cell	H3K9me3	0.00558	0.103	cg00097968,cg00115639,cg00218406,cg00251678,cg00312809,cg00313685,cg00489795,cg00729699,cg00829404,cg00958412,cg00981060,cg01211396,cg01365766,cg01403010,cg01419539,cg01431482,cg01616797,cg01731783,cg02497046,cg02541658,cg02543993,cg03214715,cg03519879,cg03529184,cg03986311,cg04062767,cg04578362,cg04852339,cg05927789,cg06644515,cg06699555,cg06823060,cg06853836,cg06930757,cg06997767,cg07564837,cg0…
E109 Small Intestine	Small Intestine	H3K36me3	0.0234	0.125	cg00013733,cg00088797,cg00094412,cg00105306,cg00193959,cg00218406,cg00247963,cg00251678,cg00312809,cg00313685,cg00346446,cg00366037,cg00375581,cg00381391,cg00403579,cg00409844,cg00417025,cg00489795,cg00533183,cg00563348,cg00611192,cg00664021,cg00769590,cg00799984,cg00813162,cg00826902,cg00829404,cg00958412,cg00968616,cg01068906,cg01211396,cg01243312,cg01431482,cg01465769,cg01731783,cg01801191,cg0…
E088 Fetal Lung	Fetal Lung	H3K4me3	0.00605	0.151	cg00013733,cg00024471,cg00049440,cg00193959,cg00218406,cg00247963,cg00262030,cg00346446,cg00350296,cg00357551,cg00501876,cg00533183,cg00563348,cg00611192,cg00620464,cg00799984,cg00813162,cg00930606,cg00944304,cg00958412,cg01004980,cg01022370,cg01360720,cg01403010,cg01419539,cg01431482,cg01439754,cg01447828,cg01545493,cg01660999,cg01684586,cg01695994,cg01799015,cg01844235,cg01885635,cg01933228,cg0…
E007 H1 Derived Neuronal Progenitor Cultured Cells	ES Cell	H3K4me3	0.00636	0.151	cg00013733,cg00094412,cg00097968,cg00105306,cg00131893,cg00218406,cg00247963,cg00251678,cg00312809,cg00350296,cg00357551,cg00370047,cg00375581,cg00403579,cg00408773,cg00417025,cg00489795,cg00501622,cg00501876,cg00563348,cg00611192,cg00664021,cg00699898,cg00729699,cg00769590,cg00799984,cg00813162,cg00826902,cg00829404,cg00896068,cg00930606,cg00944304,cg00981060,cg01004980,cg01022370,cg01068906,cg0…
E028 Breast variant Human Mammary Epithelial Cells	Breast	H3K36me3	0.0308	0.16	cg00013733,cg00094412,cg00097968,cg00105306,cg00193959,cg00247963,cg00312809,cg00313685,cg00366037,cg00381391,cg00403579,cg00489795,cg00611192,cg00664021,cg00769590,cg00813162,cg00826902,cg01004980,cg01211396,cg01243312,cg01403010,cg01465769,cg01684586,cg01801191,cg02003183,cg02079413,cg02203067,cg02239377,cg02304370,cg02358653,cg02543993,cg02578470,cg02712949,cg02794990,cg02973084,cg03074946,cg0…
E059 Foreskin Melanocyte Primary Cells skin01	Skin	H3K27me3	0.00641	0.213	cg00013733,cg00097968,cg00115639,cg00218406,cg00251678,cg00262030,cg00312809,cg00350296,cg00357551,cg00370047,cg00375581,cg00382930,cg00403579,cg00408773,cg00501622,cg00501876,cg00563348,cg00611192,cg00634542,cg00699898,cg00769590,cg00853671,cg00896068,cg00930606,cg00944304,cg00968616,cg00981060,cg01022370,cg01068906,cg01219553,cg01231543,cg01256165,cg01300684,cg01360720,cg01403010,cg01431482,cg0…
E089 Fetal Muscle Trunk	Fetal Muscle Trunk	H3K27me3	0.00642	0.213	cg00049440,cg00088797,cg00115639,cg00131893,cg00218406,cg00251678,cg00262030,cg00312809,cg00350296,cg00375581,cg00382930,cg00408773,cg00417025,cg00489795,cg00501622,cg00501876,cg00533183,cg00611192,cg00634542,cg00664021,cg00699898,cg00729699,cg00769590,cg00799984,cg00802237,cg00829404,cg00853671,cg00896068,cg00930606,cg00944304,cg00958412,cg00981060,cg01022370,cg01068906,cg01219553,cg01231543,cg0…
E098 Pancreas	Pancreas	H3K9me3	0.0182	0.302	cg00088797,cg00097968,cg00105306,cg00115639,cg00131893,cg00193959,cg00218406,cg00251678,cg00262030,cg00312809,cg00375581,cg00382930,cg00408773,cg00417025,cg00634542,cg00664021,cg00699898,cg00769590,cg00802237,cg00813162,cg00829404,cg00853671,cg00896068,cg00930606,cg00958412,cg00968616,cg00981060,cg01022370,cg01068906,cg01097897,cg01219553,cg01231543,cg01300684,cg01419539,cg01431482,cg01439754,cg0…
E003 H1 Cells	ES Cell	H3K36me3	0.0617	0.31	cg00013733,cg00088797,cg00105306,cg00131893,cg00193959,cg00247963,cg00251678,cg00312809,cg00346446,cg00357551,cg00366037,cg00370047,cg00403579,cg00417025,cg00489795,cg00611192,cg00620464,cg00664021,cg00799984,cg00826902,cg00853671,cg00930606,cg00944304,cg01004980,cg01022370,cg01211396,cg01243312,cg01419539,cg01465769,cg01799015,cg01800297,cg02003183,cg02079413,cg02086839,cg02203067,cg02260750,cg0…
E034 Primary T cells from peripheral blood	Blood	H3K27me3	0.0125	0.347	cg00024471,cg00049440,cg00115639,cg00131893,cg00193959,cg00251678,cg00262030,cg00312809,cg00350296,cg00375581,cg00382930,cg00403579,cg00408773,cg00409844,cg00417025,cg00489795,cg00501622,cg00563348,cg00611192,cg00699898,cg00729699,cg00769590,cg00799984,cg00802237,cg00813162,cg00853671,cg00930606,cg00944304,cg00958412,cg00968616,cg01022370,cg01097897,cg01211396,cg01219553,cg01231543,cg01256165,cg0…
E083 Fetal Heart	Fetal Heart	H3K4me3	0.0239	0.496	cg00049440,cg00088797,cg00097968,cg00105306,cg00247963,cg00290023,cg00313685,cg00346446,cg00357551,cg00409844,cg00501876,cg00533183,cg00611192,cg00620464,cg00729699,cg00813162,cg00829404,cg00896068,cg00930606,cg00958412,cg01004980,cg01022370,cg01231543,cg01300684,cg01360720,cg01419539,cg01431482,cg01684586,cg01801191,cg01811583,cg01885635,cg01933228,cg02028663,cg02059849,cg02151816,cg02170577,cg0…
E094 Gastric	Gastric	H3K4me3	0.0333	0.613	cg00013733,cg00024471,cg00049440,cg00088797,cg00097968,cg00105306,cg00131893,cg00218406,cg00251678,cg00312809,cg00357551,cg00370047,cg00375581,cg00382930,cg00417025,cg00489795,cg00501876,cg00533183,cg00563348,cg00634542,cg00729699,cg00769590,cg00799984,cg00802237,cg00813162,cg00829404,cg00930606,cg00944304,cg00958412,cg00981060,cg01022370,cg01068906,cg01211396,cg01231543,cg01300684,cg01419539,cg0…
E097 Ovary	Ovary	H3K36me3	0.204	0.995	cg00013733,cg00094412,cg00097968,cg00105306,cg00193959,cg00313685,cg00366037,cg00375581,cg00403579,cg00409844,cg00417025,cg00489795,cg00664021,cg00769590,cg00826902,cg00829404,cg00853671,cg00944304,cg00981060,cg01004980,cg01022370,cg01068906,cg01211396,cg01231543,cg01243312,cg01403010,cg01431482,cg01447828,cg01465769,cg01616797,cg01801191,cg02003183,cg02049979,cg02059849,cg02079413,cg02086839,cg0…
E081 Fetal Brain Male	Fetal Brain	H3K36me3	0.211	0.998	cg00013733,cg00088797,cg00105306,cg00346446,cg00357551,cg00366037,cg00408773,cg00489795,cg00563348,cg00968616,cg00981060,cg01022370,cg01211396,cg01243312,cg01360720,cg01660999,cg02003183,cg02079413,cg02086839,cg02304370,cg02578470,cg02647929,cg02712949,cg03074946,cg03217337,cg03281139,cg03297731,cg03479289,cg03485667,cg03507593,cg03517919,cg03670228,cg03877174,cg03885055,cg03986311,cg04094640,cg0…
E098 Pancreas	Pancreas	H3K4me3	0.0935	1	cg00049440,cg00088797,cg00097968,cg00115639,cg00131893,cg00218406,cg00247963,cg00262030,cg00290023,cg00312809,cg00346446,cg00350296,cg00366037,cg00370047,cg00375581,cg00381391,cg00408773,cg00417025,cg00501622,cg00501876,cg00533183,cg00634542,cg00699898,cg00799984,cg00813162,cg00930606,cg00944304,cg01004980,cg01022370,cg01219553,cg01231543,cg01403010,cg01419539,cg01431482,cg01731783,cg01820192,cg0…
E006 H1 Derived Mesenchymal Stem Cells	ES Cell	H3K4me3	0.0997	1	cg00094412,cg00193959,cg00218406,cg00251678,cg00312809,cg00313685,cg00346446,cg00357551,cg00370047,cg00375581,cg00382930,cg00403579,cg00408773,cg00417025,cg00489795,cg00501876,cg00611192,cg00634542,cg00664021,cg00699898,cg00729699,cg00769590,cg00799984,cg00802237,cg00813162,cg00826902,cg00829404,cg00930606,cg00944304,cg01004980,cg01022370,cg01211396,cg01231543,cg01256165,cg01403010,cg01419539,cg0…
E005 H1 BMP4 Derived Trophoblast Cultured Cells	ES Cell	H3K4me3	0.105	1	cg00013733,cg00088797,cg00115639,cg00131893,cg00193959,cg00218406,cg00262030,cg00312809,cg00346446,cg00350296,cg00357551,cg00370047,cg00375581,cg00403579,cg00408773,cg00417025,cg00489795,cg00501622,cg00501876,cg00533183,cg00620464,cg00634542,cg00664021,cg00699898,cg00729699,cg00799984,cg00802237,cg00813162,cg00829404,cg00853671,cg00896068,cg00930606,cg00958412,cg00981060,cg01022370,cg01068906,cg0…
E022 iPS DF 19.11 Cells	IPS cell	H3K4me3	0.128	1	cg00013733,cg00088797,cg00094412,cg00131893,cg00218406,cg00247963,cg00251678,cg00312809,cg00346446,cg00350296,cg00357551,cg00375581,cg00382930,cg00403579,cg00408773,cg00489795,cg00501622,cg00501876,cg00533183,cg00611192,cg00802237,cg00813162,cg00829404,cg00930606,cg00944304,cg00958412,cg01022370,cg01211396,cg01231543,cg01256165,cg01300684,cg01403010,cg01419539,cg01431482,cg01447828,cg01616797,cg0…
E022 iPS DF 19.11 Cells	IPS cell	H3K27me3	0.153	1	cg00049440,cg00094412,cg00193959,cg00262030,cg00375581,cg00408773,cg00489795,cg00501622,cg00533183,cg00611192,cg00634542,cg00729699,cg00799984,cg00802237,cg00896068,cg00930606,cg00981060,cg01068906,cg01256165,cg01360720,cg01403010,cg01419539,cg01431482,cg01439754,cg01545493,cg01799015,cg01811583,cg01820192,cg01823497,cg01844235,cg02003183,cg02028663,cg02049682,cg02059849,cg02215171,cg02260750,cg0…
E032 Primary B cells from peripheral blood	Blood	H3K4me3	0.154	1	cg00049440,cg00218406,cg00346446,cg00350296,cg00366037,cg00382930,cg00501876,cg00533183,cg00620464,cg00930606,cg01419539,cg01731783,cg01844235,cg01885635,cg01901101,cg02003183,cg02028663,cg02145310,cg02203067,cg02215171,cg02402423,cg02714303,cg02968508,cg02977524,cg03066323,cg03214715,cg03318904,cg03413355,cg03450635,cg03519879,cg03590328,cg03630596,cg03721291,cg03877174,cg04023434,cg04070976,cg0…
E034 Primary T cells from peripheral blood	Blood	H3K4me3	0.194	1	cg00013733,cg00024471,cg00049440,cg00218406,cg00313685,cg00346446,cg00350296,cg00357551,cg00501876,cg00533183,cg00611192,cg00729699,cg00799984,cg00813162,cg00930606,cg00944304,cg01022370,cg01068906,cg01211396,cg01419539,cg01801191,cg01844235,cg01885635,cg01901101,cg01933228,cg02028663,cg02049979,cg02086839,cg02183564,cg02215171,cg02304370,cg02358653,cg02402423,cg02543993,cg02714303,cg02968508,cg0…
E090 Fetal Muscle Leg	Fetal Muscle Leg	H3K27me3	0.248	1	cg00049440,cg00094412,cg00097968,cg00115639,cg00218406,cg00251678,cg00262030,cg00290023,cg00312809,cg00357551,cg00382930,cg00403579,cg00408773,cg00409844,cg00417025,cg00501622,cg00533183,cg00634542,cg00699898,cg00729699,cg00769590,cg00799984,cg00802237,cg00896068,cg00981060,cg01022370,cg01219553,cg01231543,cg01256165,cg01300684,cg01365766,cg01403010,cg01419539,cg01431482,cg01439754,cg01447828,cg0…
E093 Fetal Thymus	Fetal Thymus	H3K4me3	0.33	1	cg00049440,cg00218406,cg00290023,cg00313685,cg00346446,cg00350296,cg00357551,cg00501622,cg00501876,cg00533183,cg00563348,cg00611192,cg00729699,cg00799984,cg00802237,cg00813162,cg00930606,cg00958412,cg01022370,cg01231543,cg01300684,cg01403010,cg01419539,cg01844235,cg01885635,cg01901101,cg01933228,cg02049682,cg02151816,cg02215171,cg02304370,cg02358653,cg02402423,cg02557933,cg02642117,cg02647929,cg0…
E003 H1 Cells	ES Cell	H3K27me3	0.351	1	cg00049440,cg00115639,cg00193959,cg00218406,cg00251678,cg00262030,cg00290023,cg00350296,cg00357551,cg00382930,cg00408773,cg00501876,cg00533183,cg00611192,cg00620464,cg00634542,cg00699898,cg00729699,cg00769590,cg00799984,cg00802237,cg00896068,cg01004980,cg01022370,cg01211396,cg01256165,cg01300684,cg01365766,cg01403010,cg01419539,cg01431482,cg01439754,cg01447828,cg01545493,cg01684586,cg01695994,cg0…
E004 H1 BMP4 Derived Mesendoderm Cultured Cells	ES Cell	H3K36me3	0.419	1	cg00115639,cg00313685,cg00366037,cg00620464,cg01403010,cg01660999,cg01684586,cg02183564,cg02455792,cg02913882,cg03919650,cg04086928,cg05143420,cg05391998,cg05927789,cg05949667,cg05958351,cg06629453,cg06644515,cg06997767,cg07011168,cg07054804,cg07988171,cg08658594,cg09641127,cg09711214,cg09802688,cg10027245,cg10295552,cg10371155,cg10955164,cg11460110,cg11789371,cg11941929,cg12467090,cg12491115,cg1…
E021 iPS DF 6.9 Cells	IPS cell	H3K27me3	0.437	1	cg00024471,cg00049440,cg00097968,cg00115639,cg00218406,cg00251678,cg00262030,cg00290023,cg00312809,cg00313685,cg00357551,cg00382930,cg00408773,cg00533183,cg00563348,cg00611192,cg00620464,cg00634542,cg00729699,cg00799984,cg00944304,cg00958412,cg00981060,cg01004980,cg01256165,cg01300684,cg01365766,cg01403010,cg01431482,cg01439754,cg01695994,cg01731783,cg01800297,cg01801191,cg02028663,cg02170577,cg0…
E057 Foreskin Keratinocyte Primary Cells skin02	Skin	H3K4me3	0.454	1	cg00013733,cg00049440,cg00218406,cg00346446,cg00350296,cg00357551,cg00409844,cg00501876,cg00533183,cg00611192,cg00799984,cg00813162,cg00930606,cg00944304,cg01004980,cg01022370,cg01231543,cg01300684,cg01419539,cg01431482,cg01695994,cg01731783,cg01811583,cg01844235,cg01885635,cg01933228,cg01966117,cg02028663,cg02215171,cg02304370,cg02358653,cg02402423,cg02714303,cg02794990,cg02833588,cg02968508,cg0…
E086 Fetal Kidney	Fetal Kidney	H3K36me3	0.502	1	cg00013733,cg00105306,cg00193959,cg00366037,cg00381391,cg00409844,cg00489795,cg00533183,cg00826902,cg00930606,cg00958412,cg01022370,cg01211396,cg01403010,cg02003183,cg02049979,cg02079413,cg02304370,cg02578470,cg02647929,cg02712949,cg02973084,cg03074946,cg03217337,cg03318904,cg03485667,cg03507593,cg03517919,cg03519879,cg03670228,cg03721291,cg03877174,cg03885055,cg04023434,cg04094640,cg04260584,cg0…
E085 Fetal Intestine Small	Feta Intestine Small	H3K4me3	0.509	1	cg00049440,cg00105306,cg00218406,cg00346446,cg00350296,cg00357551,cg00501622,cg00501876,cg00611192,cg00620464,cg00664021,cg00729699,cg00799984,cg00813162,cg00930606,cg01004980,cg01022370,cg01068906,cg01419539,cg01431482,cg01447828,cg01731783,cg01811583,cg01820192,cg01844235,cg01885635,cg01933228,cg01966117,cg02049682,cg02151816,cg02215171,cg02358653,cg02543993,cg02557933,cg02578470,cg02647929,cg0…
E086 Fetal Kidney	Fetal Kidney	H3K9me3	0.511	1	cg00013733,cg00218406,cg00381391,cg00563348,cg01360720,cg01365766,cg01684586,cg02028663,cg02049979,cg02079413,cg02151816,cg02170577,cg02467956,cg02578470,cg02714303,cg03445151,cg03582787,cg03877174,cg04023434,cg04299274,cg04757168,cg05002190,cg05089897,cg05143420,cg05429117,cg05516004,cg05915362,cg06266100,cg06559575,cg07054804,cg07248223,cg07564837,cg07714319,cg07904865,cg08062273,cg08476055,cg0…
E032 Primary B cells from peripheral blood	Blood	H3K27me3	0.54	1	cg00024471,cg00097968,cg00115639,cg00131893,cg00251678,cg00382930,cg00403579,cg00408773,cg00409844,cg00501622,cg00563348,cg00620464,cg00699898,cg00729699,cg00769590,cg00799984,cg00813162,cg00829404,cg00853671,cg00981060,cg01068906,cg01097897,cg01211396,cg01219553,cg01231543,cg01256165,cg01300684,cg01365766,cg01403010,cg01431482,cg01439754,cg01447828,cg01545493,cg01684586,cg01799015,cg01800297,cg0…
E029 Primary monocytes from peripheral blood	Blood	H3K4me3	0.6	1	cg00049440,cg00218406,cg00346446,cg00501876,cg00533183,cg00802237,cg00813162,cg00930606,cg01419539,cg01885635,cg01933228,cg02145310,cg02215171,cg02402423,cg02647929,cg02729030,cg02968508,cg02977524,cg03066323,cg03165378,cg03214715,cg03413355,cg03450635,cg03485667,cg03517919,cg03519879,cg03546163,cg03590328,cg03630596,cg03919650,cg04070976,cg04086928,cg04158018,cg04264002,cg04428662,cg04682133,cg0…
E080 Fetal Adrenal Gland	Fetal Adrenal Gland	H3K27me3	0.629	1	cg00024471,cg00049440,cg00094412,cg00115639,cg00131893,cg00193959,cg00218406,cg00251678,cg00262030,cg00290023,cg00312809,cg00350296,cg00370047,cg00375581,cg00382930,cg00403579,cg00408773,cg00417025,cg00501622,cg00699898,cg00729699,cg00769590,cg00799984,cg00802237,cg00813162,cg00853671,cg00896068,cg00981060,cg01022370,cg01219553,cg01231543,cg01256165,cg01403010,cg01419539,cg01431482,cg01447828,cg0…
E109 Small Intestine	Small Intestine	H3K4me3	0.646	1	cg00049440,cg00088797,cg00105306,cg00131893,cg00218406,cg00346446,cg00350296,cg00357551,cg00366037,cg00370047,cg00381391,cg00382930,cg00408773,cg00409844,cg00417025,cg00501622,cg00501876,cg00533183,cg00563348,cg00799984,cg00813162,cg00829404,cg00930606,cg00944304,cg01022370,cg01211396,cg01256165,cg01365766,cg01431482,cg01465769,cg01684586,cg01731783,cg01799015,cg01800297,cg01801191,cg01811583,cg0…
E055 Foreskin Fibroblast Primary Cells skin01	Skin	H3K27me3	0.768	1	cg00088797,cg00097968,cg00115639,cg00131893,cg00218406,cg00251678,cg00262030,cg00290023,cg00312809,cg00313685,cg00370047,cg00382930,cg00408773,cg00417025,cg00489795,cg00501622,cg00563348,cg00634542,cg00699898,cg00729699,cg00826902,cg00896068,cg00930606,cg00944304,cg00958412,cg00981060,cg01022370,cg01068906,cg01219553,cg01231543,cg01256165,cg01431482,cg01447828,cg01513978,cg01545493,cg01695994,cg0…
E033 Primary T cells from cord blood	Blood	H3K4me3	0.781	1	cg00049440,cg00218406,cg00346446,cg00350296,cg00489795,cg00501876,cg00533183,cg00611192,cg00729699,cg00813162,cg00930606,cg01004980,cg01022370,cg01419539,cg01431482,cg01731783,cg01799015,cg01885635,cg01901101,cg01933228,cg02028663,cg02151816,cg02170577,cg02215171,cg02304370,cg02358653,cg02647929,cg02714303,cg02968508,cg02977524,cg03074946,cg03165378,cg03214715,cg03217337,cg03413355,cg03519879,cg0…
E094 Gastric	Gastric	H3K9me3	0.8	1	cg00088797,cg00290023,cg00312809,cg00313685,cg00382930,cg00403579,cg00417025,cg00729699,cg00802237,cg00930606,cg00981060,cg01004980,cg01068906,cg01211396,cg01219553,cg01365766,cg01419539,cg01616797,cg01800297,cg01817897,cg01947583,cg02003183,cg02028663,cg02086839,cg02145310,cg02151816,cg02170577,cg02260750,cg02304370,cg02314339,cg02541658,cg02557933,cg02968508,cg02973084,cg02980000,cg03052004,cg0…
E100 Psoas Muscle	Psoas Muscle	H3K36me3	0.821	1	cg00013733,cg00024471,cg00049440,cg00105306,cg00193959,cg00290023,cg00366037,cg00403579,cg00489795,cg00501876,cg00533183,cg00664021,cg00799984,cg00826902,cg01004980,cg01022370,cg01211396,cg01243312,cg01403010,cg01684586,cg01801191,cg02003183,cg02059849,cg02079413,cg02086839,cg02203067,cg02304370,cg02314339,cg02358653,cg02543993,cg02578470,cg02642117,cg02647929,cg02712949,cg02719954,cg02935562,cg0…
E007 H1 Derived Neuronal Progenitor Cultured Cells	ES Cell	H3K27me3	0.86	1	cg00049440,cg00115639,cg00131893,cg00247963,cg00251678,cg00366037,cg00382930,cg00403579,cg00408773,cg00409844,cg00533183,cg00611192,cg00634542,cg00664021,cg00729699,cg00799984,cg00826902,cg00958412,cg00981060,cg01004980,cg01211396,cg01256165,cg01365766,cg01419539,cg01431482,cg01513978,cg01799015,cg02028663,cg02049979,cg02079413,cg02086839,cg02151816,cg02170577,cg02183564,cg02215171,cg02541658,cg0…
E008 H9 Cells	ES Cell	H3K27me3	0.889	1	cg00049440,cg00218406,cg00247963,cg00251678,cg00262030,cg00375581,cg00408773,cg00409844,cg00620464,cg00729699,cg00769590,cg00802237,cg00813162,cg00829404,cg00896068,cg00958412,cg01004980,cg01022370,cg01256165,cg01403010,cg01431482,cg01513978,cg01695994,cg01799015,cg02028663,cg02215171,cg02304370,cg02541658,cg02557933,cg02913882,cg03165378,cg03413355,cg03529184,cg03917803,cg03919650,cg03958883,cg0…
E008 H9 Cells	ES Cell	H3K4me3	0.899	1	cg00094412,cg00218406,cg00313685,cg00346446,cg00350296,cg00357551,cg00375581,cg00409844,cg00501622,cg00501876,cg00533183,cg00563348,cg00611192,cg00664021,cg00729699,cg00799984,cg00813162,cg00826902,cg00896068,cg00930606,cg00958412,cg00968616,cg00981060,cg01022370,cg01097897,cg01211396,cg01256165,cg01300684,cg01360720,cg01403010,cg01419539,cg01431482,cg01439754,cg01447828,cg01545493,cg01695994,cg0…
E089 Fetal Muscle Trunk	Fetal Muscle Trunk	H3K9me3	0.903	1	cg00097968,cg00312809,cg00417025,cg00853671,cg00896068,cg00958412,cg01300684,cg01419539,cg01799015,cg02049979,cg02170577,cg02304370,cg02541658,cg04113258,cg07564837,cg08962020,cg10027245,cg10118456,cg10288307,cg11032810,cg11220732,cg11466832,cg11564652,cg13609861,cg13698613,cg13726456,cg13840174,cg14211837,cg14298924,cg14930065,cg14947846,cg14959425,cg16408555,cg17944885,cg18428542,cg21745599,cg2…
E085 Fetal Intestine Small	Feta Intestine Small	H3K9me3	0.906	1	cg00049440,cg00094412,cg00131893,cg00218406,cg00312809,cg00313685,cg00417025,cg00533183,cg00611192,cg00813162,cg00829404,cg00853671,cg00896068,cg00958412,cg01219553,cg01256165,cg01419539,cg01431482,cg01439754,cg01545493,cg01695994,cg01731783,cg01799015,cg01800297,cg01811583,cg01817897,cg01901101,cg02028663,cg02086839,cg02145310,cg02151816,cg02215171,cg02314339,cg02541658,cg02719954,cg02794990,cg0…
E028 Breast variant Human Mammary Epithelial Cells	Breast	H3K4me3	0.917	1	cg00024471,cg00049440,cg00105306,cg00218406,cg00357551,cg00382930,cg00409844,cg00501622,cg00501876,cg00533183,cg00611192,cg00620464,cg00634542,cg00729699,cg00799984,cg00813162,cg00826902,cg00896068,cg00930606,cg00944304,cg00968616,cg01004980,cg01068906,cg01097897,cg01231543,cg01365766,cg01419539,cg01465769,cg01660999,cg01731783,cg01844235,cg01885635,cg01933228,cg01966117,cg02079413,cg02151816,cg0…
E083 Fetal Heart	Fetal Heart	H3K36me3	0.925	1	cg00013733,cg00105306,cg00115639,cg00290023,cg00313685,cg00346446,cg00357551,cg00366037,cg00403579,cg00408773,cg00417025,cg00563348,cg00634542,cg00826902,cg00829404,cg00944304,cg01004980,cg01211396,cg01243312,cg01403010,cg01800297,cg01801191,cg01823497,cg01933228,cg02003183,cg02028663,cg02049979,cg02059849,cg02079413,cg02239377,cg02260750,cg02304370,cg02358653,cg02578470,cg02647929,cg02712949,cg0…
E092 Fetal Stomach	Fetal Stomach	H3K4me3	0.928	1	cg00049440,cg00218406,cg00346446,cg00350296,cg00357551,cg00381391,cg00501622,cg00501876,cg00533183,cg00611192,cg00620464,cg00729699,cg00799984,cg00813162,cg00930606,cg00944304,cg01004980,cg01022370,cg01419539,cg01431482,cg01447828,cg01731783,cg01799015,cg01811583,cg01844235,cg01885635,cg01933228,cg01966117,cg02028663,cg02049979,cg02215171,cg02358653,cg02557933,cg02714303,cg02968508,cg02977524,cg0…
E081 Fetal Brain Male	Fetal Brain	H3K4me3	0.929	1	cg00024471,cg00049440,cg00105306,cg00346446,cg00357551,cg00366037,cg00501876,cg00620464,cg00729699,cg00930606,cg01022370,cg01300684,cg01419539,cg01439754,cg01684586,cg01731783,cg01844235,cg01885635,cg01933228,cg02215171,cg02541658,cg02543993,cg02642117,cg02714303,cg02977524,cg03156547,cg03318904,cg03450635,cg03519879,cg04006520,cg04113258,cg04425005,cg04460609,cg04578362,cg04682133,cg04852339,cg0…
E005 H1 BMP4 Derived Trophoblast Cultured Cells	ES Cell	H3K27me3	0.943	1	cg00024471,cg00049440,cg00097968,cg00115639,cg00218406,cg00251678,cg00262030,cg00375581,cg00382930,cg00408773,cg00489795,cg00501622,cg00533183,cg00620464,cg00634542,cg00729699,cg00799984,cg00826902,cg00958412,cg01022370,cg01256165,cg01300684,cg01360720,cg01419539,cg01431482,cg01439754,cg01513978,cg01695994,cg01731783,cg01799015,cg01800297,cg01823497,cg01901101,cg02003183,cg02028663,cg02049682,cg0…
E089 Fetal Muscle Trunk	Fetal Muscle Trunk	H3K4me3	0.943	1	cg00049440,cg00218406,cg00346446,cg00350296,cg00357551,cg00375581,cg00408773,cg00417025,cg00501622,cg00501876,cg00533183,cg00611192,cg00620464,cg00813162,cg00829404,cg00896068,cg00930606,cg01068906,cg01097897,cg01300684,cg01365766,cg01419539,cg01447828,cg01823497,cg01844235,cg01885635,cg01933228,cg02028663,cg02215171,cg02358653,cg02402423,cg02497046,cg02541658,cg02714303,cg02913882,cg02968508,cg0…
E046 Primary Natural Killer cells from peripheral	Blood	H3K4me3	0.951	1	cg00049440,cg00218406,cg00313685,cg00346446,cg00501876,cg00533183,cg00699898,cg00729699,cg00826902,cg00896068,cg00930606,cg01022370,cg01419539,cg01513978,cg01660999,cg01731783,cg01844235,cg01885635,cg02028663,cg02170577,cg02203067,cg02215171,cg02260750,cg02714303,cg02968508,cg02977524,cg03066323,cg03074946,cg03214715,cg03413355,cg03519879,cg03546163,cg03630596,cg03919650,cg04070976,cg04085571,cg0…
E090 Fetal Muscle Leg	Fetal Muscle Leg	H3K4me3	0.955	1	cg00049440,cg00218406,cg00346446,cg00350296,cg00357551,cg00501622,cg00501876,cg00533183,cg00611192,cg00620464,cg00813162,cg00829404,cg00930606,cg01022370,cg01097897,cg01419539,cg01431482,cg01447828,cg01684586,cg01844235,cg01885635,cg01933228,cg01966117,cg02028663,cg02151816,cg02170577,cg02215171,cg02358653,cg02402423,cg02467956,cg02714303,cg02968508,cg02977524,cg03074946,cg03096954,cg03156547,cg0…
E086 Fetal Kidney	Fetal Kidney	H3K4me3	0.957	1	cg00013733,cg00049440,cg00346446,cg00350296,cg00357551,cg00382930,cg00409844,cg00501622,cg00501876,cg00533183,cg00563348,cg00611192,cg00799984,cg00813162,cg00930606,cg01022370,cg01419539,cg01447828,cg01695994,cg01799015,cg01844235,cg01885635,cg01933228,cg02003183,cg02028663,cg02049979,cg02151816,cg02183564,cg02215171,cg02358653,cg02402423,cg02578470,cg02714303,cg02968508,cg02973084,cg02977524,cg0…
E091 Placenta	Placenta	H3K4me3	0.962	1	cg00024471,cg00049440,cg00131893,cg00218406,cg00346446,cg00501622,cg00501876,cg00611192,cg00799984,cg00802237,cg00930606,cg01022370,cg01097897,cg01419539,cg01447828,cg01684586,cg01731783,cg01844235,cg01885635,cg01933228,cg02170577,cg02215171,cg02358653,cg02402423,cg02541658,cg02642117,cg02968508,cg02977524,cg03074946,cg03214715,cg03450635,cg03630596,cg03958883,cg04006520,cg04113258,cg04264002,cg0…
E004 H1 BMP4 Derived Mesendoderm Cultured Cells	ES Cell	H3K9me3	0.972	1	cg00097968,cg00533183,cg00813162,cg01419539,cg01695994,cg01799015,cg02541658,cg02973084,cg03529184,cg03919650,cg04070976,cg05935961,cg06629453,cg07564837,cg08232654,cg09581226,cg09711214,cg10027245,cg12491115,cg12950645,cg13457462,cg13461821,cg14422322,cg14438453,cg14479709,cg14947846,cg14962049,cg16052901,cg16061953,cg16408555,cg16428517,cg16734795,cg17062268,cg17944885,cg18428542,cg20146909,cg2…
E057 Foreskin Keratinocyte Primary Cells skin02	Skin	H3K9me3	0.972	1	cg00131893,cg00218406,cg00312809,cg00375581,cg00408773,cg00501876,cg00634542,cg00853671,cg00896068,cg00958412,cg01022370,cg01219553,cg01360720,cg01419539,cg01431482,cg01439754,cg01616797,cg01695994,cg01799015,cg01820192,cg02079413,cg02086839,cg02151816,cg02260750,cg02497046,cg02541658,cg03479289,cg03529184,cg03582787,cg03590328,cg03877174,cg03919650,cg03986311,cg04070976,cg04182865,cg04212926,cg0…
E003 H1 Cells	ES Cell	H3K9me3	0.974	1	cg00024471,cg00097968,cg00131893,cg00218406,cg00375581,cg00611192,cg00769590,cg01004980,cg01211396,cg01419539,cg01439754,cg01513978,cg01545493,cg01684586,cg01695994,cg01817897,cg02086839,cg02260750,cg02541658,cg02714303,cg03052004,cg03156547,cg03445151,cg03519879,cg03529184,cg03670228,cg03877174,cg03919650,cg03958883,cg03986311,cg04062767,cg04070976,cg04085571,cg04086928,cg04158018,cg04264002,cg0…
E028 Breast variant Human Mammary Epithelial Cells	Breast	H3K27me3	0.978	1	cg00013733,cg00088797,cg00115639,cg00131893,cg00251678,cg00262030,cg00312809,cg00350296,cg00375581,cg00382930,cg00408773,cg00417025,cg00501622,cg00611192,cg00699898,cg00769590,cg00829404,cg00853671,cg00896068,cg00930606,cg00968616,cg00981060,cg01022370,cg01068906,cg01256165,cg01419539,cg01431482,cg01447828,cg01513978,cg01545493,cg01616797,cg01820192,cg01823497,cg01901101,cg01947583,cg01966117,cg0…
E046 Primary Natural Killer cells from peripheral	Blood	H3K9me3	0.978	1	cg00290023,cg00312809,cg00375581,cg00408773,cg00699898,cg00802237,cg00813162,cg00896068,cg00958412,cg00981060,cg01097897,cg01419539,cg01431482,cg01447828,cg01513978,cg01545493,cg01799015,cg01800297,cg01811583,cg01817897,cg02028663,cg02049682,cg02086839,cg02151816,cg02497046,cg02541658,cg02557933,cg02968508,cg03096954,cg03450842,cg03582787,cg03986311,cg04062767,cg04070976,cg04189320,cg04257841,cg0…
E085 Fetal Intestine Small	Feta Intestine Small	H3K27me3	0.986	1	cg00024471,cg00049440,cg00094412,cg00097968,cg00115639,cg00218406,cg00251678,cg00262030,cg00290023,cg00350296,cg00382930,cg00408773,cg00417025,cg00501622,cg00501876,cg00533183,cg00620464,cg00699898,cg00729699,cg00896068,cg00944304,cg00958412,cg00981060,cg01022370,cg01219553,cg01256165,cg01300684,cg01365766,cg01403010,cg01431482,cg01439754,cg01447828,cg01513978,cg01545493,cg01616797,cg01684586,cg0…
E082 Fetal Brain Female	Fetal Brain	H3K4me3	0.989	1	cg00049440,cg00094412,cg00105306,cg00218406,cg00346446,cg00350296,cg00357551,cg00366037,cg00501876,cg00533183,cg00611192,cg00620464,cg00729699,cg00769590,cg00799984,cg00813162,cg00829404,cg00930606,cg01004980,cg01022370,cg01419539,cg01431482,cg01447828,cg01811583,cg01844235,cg01885635,cg01933228,cg02028663,cg02049979,cg02215171,cg02358653,cg02402423,cg02467956,cg02543993,cg02578470,cg02714303,cg0…
E028 Breast variant Human Mammary Epithelial Cells	Breast	H3K9me3	0.99	1	cg00312809,cg00417025,cg01365766,cg01419539,cg01431482,cg01616797,cg01660999,cg02059849,cg02497046,cg02541658,cg04062767,cg04113258,cg04182865,cg04460609,cg04514392,cg04610667,cg05002190,cg06244417,cg06997767,cg07134252,cg07236958,cg07248440,cg07380056,cg07564837,cg08392125,cg08872425,cg08962020,cg09132790,cg09469079,cg09537279,cg10027245,cg10118456,cg10288307,cg10492836,cg11220732,cg11223735,cg1…
E021 iPS DF 6.9 Cells	IPS cell	H3K4me3	0.992	1	cg00013733,cg00088797,cg00094412,cg00115639,cg00131893,cg00218406,cg00313685,cg00346446,cg00350296,cg00357551,cg00370047,cg00375581,cg00417025,cg00501622,cg00501876,cg00769590,cg00799984,cg00813162,cg00829404,cg00930606,cg00944304,cg01022370,cg01211396,cg01219553,cg01403010,cg01419539,cg01431482,cg01447828,cg01513978,cg01823497,cg01844235,cg01885635,cg01933228,cg01947583,cg02028663,cg02145310,cg0…
E006 H1 Derived Mesenchymal Stem Cells	ES Cell	H3K27me3	0.993	1	cg00115639,cg00218406,cg00251678,cg00262030,cg00290023,cg00408773,cg00417025,cg00620464,cg00634542,cg00829404,cg00896068,cg00944304,cg00981060,cg01256165,cg01365766,cg01431482,cg01439754,cg01447828,cg01513978,cg01545493,cg01800297,cg01947583,cg02028663,cg02183564,cg02215171,cg02260750,cg02557933,cg02719954,cg03165378,cg03214715,cg03445151,cg03582787,cg03986311,cg04006520,cg04070976,cg04136748,cg0…
E017 IMR90 fetal lung fibroblasts Cell Line	Lung	H3K27me3	0.993	1	cg00024471,cg00115639,cg00218406,cg00251678,cg00262030,cg00312809,cg00382930,cg00408773,cg00417025,cg00501622,cg00563348,cg00634542,cg00699898,cg00729699,cg00896068,cg00981060,cg01068906,cg01256165,cg01431482,cg01447828,cg01513978,cg01545493,cg01800297,cg01820192,cg01823497,cg01947583,cg02028663,cg02059849,cg02215171,cg02541658,cg02557933,cg02719954,cg03165378,cg03214715,cg03292069,cg03408024,cg0…
E094 Gastric	Gastric	H3K27me3	0.995	1	cg00024471,cg00218406,cg00312809,cg00350296,cg00357551,cg00375581,cg00408773,cg00417025,cg00501622,cg00563348,cg00634542,cg00699898,cg00829404,cg00896068,cg00944304,cg01068906,cg01243312,cg01256165,cg01300684,cg01365766,cg01419539,cg01616797,cg01660999,cg01799015,cg01800297,cg01823497,cg01844235,cg01947583,cg02028663,cg02215171,cg02314339,cg02541658,cg02557933,cg02578470,cg02642117,cg02714303,cg0…
E084 Fetal Intestine Large	Fetal Intestine Large	H3K4me3	0.996	1	cg00049440,cg00218406,cg00346446,cg00350296,cg00357551,cg00370047,cg00501622,cg00501876,cg00611192,cg00620464,cg00729699,cg00799984,cg00813162,cg00930606,cg00944304,cg01004980,cg01022370,cg01419539,cg01447828,cg01799015,cg01844235,cg01885635,cg01933228,cg01966117,cg02215171,cg02304370,cg02358653,cg02402423,cg02647929,cg02714303,cg02968508,cg02977524,cg03214715,cg03318904,cg03413355,cg03450635,cg0…
E017 IMR90 fetal lung fibroblasts Cell Line	Lung	H3K4me3	0.996	1	cg00049440,cg00350296,cg00357551,cg00370047,cg00501876,cg00533183,cg00620464,cg00799984,cg00813162,cg00930606,cg01004980,cg01022370,cg01300684,cg01419539,cg01660999,cg01799015,cg01844235,cg01885635,cg01933228,cg02028663,cg02215171,cg02358653,cg02642117,cg02714303,cg02729030,cg02968508,cg03318904,cg03485667,cg03519879,cg03958883,cg04173586,cg04428662,cg04578362,cg04682133,cg04816311,cg05132782,cg0…
E088 Fetal Lung	Fetal Lung	H3K9me3	0.997	1	cg00247963,cg00958412,cg01360720,cg01545493,cg01799015,cg02028663,cg03052004,cg03986311,cg04070976,cg05790989,cg06158227,cg06266100,cg06629453,cg06690548,cg06737484,cg06807905,cg07380056,cg07564837,cg08658594,cg08998950,cg09147843,cg10027245,cg10031769,cg10118456,cg10509692,cg10893667,cg11220732,cg11223735,cg11314827,cg11564652,cg12271022,cg13001142,cg13824500,cg13840174,cg14947846,cg15068641,cg1…
E055 Foreskin Fibroblast Primary Cells skin01	Skin	H3K9me3	0.997	1	cg00097968,cg00131893,cg00262030,cg00312809,cg00375581,cg00417025,cg00802237,cg00853671,cg00896068,cg00930606,cg00958412,cg00981060,cg01022370,cg01068906,cg01219553,cg01231543,cg01419539,cg01431482,cg01545493,cg01616797,cg01799015,cg01800297,cg01817897,cg01844235,cg02028663,cg02049979,cg02086839,cg02497046,cg02541658,cg02980000,cg03297731,cg03582787,cg03590328,cg03670228,cg03919650,cg03986311,cg0…
E056 Foreskin Fibroblast Primary Cells skin02	Skin	H3K9me3	0.997	1	cg00312809,cg00375581,cg00408773,cg00417025,cg00501876,cg00802237,cg00829404,cg00853671,cg00981060,cg01022370,cg01068906,cg01219553,cg01365766,cg01419539,cg01431482,cg01513978,cg01545493,cg01616797,cg01799015,cg01800297,cg01817897,cg01844235,cg01947583,cg02260750,cg02541658,cg02968508,cg02980000,cg03292069,cg03485667,cg03582787,cg03917803,cg03919650,cg03958883,cg03986311,cg04062767,cg04070976,cg0…
E093 Fetal Thymus	Fetal Thymus	H3K27me3	0.998	1	cg00049440,cg00094412,cg00115639,cg00218406,cg00251678,cg00262030,cg00346446,cg00382930,cg00408773,cg00409844,cg00417025,cg00501622,cg00533183,cg00563348,cg00611192,cg00620464,cg00699898,cg00729699,cg00799984,cg00896068,cg01219553,cg01256165,cg01365766,cg01403010,cg01431482,cg01447828,cg01545493,cg01799015,cg01823497,cg01844235,cg01885635,cg01947583,cg01966117,cg02028663,cg02215171,cg02314339,cg0…
E098 Pancreas	Pancreas	H3K27me3	0.998	1	cg00013733,cg00024471,cg00115639,cg00131893,cg00290023,cg00350296,cg00381391,cg00634542,cg00664021,cg00699898,cg00729699,cg00829404,cg00958412,cg01243312,cg01256165,cg01419539,cg01431482,cg01616797,cg01799015,cg01811583,cg01933228,cg02028663,cg02145310,cg02151816,cg02497046,cg02647929,cg02712949,cg03156547,cg03408024,cg03445151,cg03479289,cg03529184,cg03582787,cg03721291,cg03917803,cg04006520,cg0…
E090 Fetal Muscle Leg	Fetal Muscle Leg	H3K9me3	0.998	1	cg00312809,cg00417025,cg00829404,cg00853671,cg00896068,cg00958412,cg00981060,cg01419539,cg01439754,cg01545493,cg01799015,cg02151816,cg02170577,cg02541658,cg03986311,cg04070976,cg04610667,cg04757168,cg05002190,cg06266100,cg06737484,cg07380056,cg07564837,cg09581226,cg10118456,cg10288307,cg11220732,cg11555067,cg11564652,cg13726456,cg13840174,cg14947846,cg15996397,cg16230626,cg16408555,cg16428517,cg1…
E081 Fetal Brain Male	Fetal Brain	H3K27me3	0.999	1	cg00049440,cg00097968,cg00218406,cg00262030,cg00313685,cg00350296,cg00357551,cg00382930,cg00408773,cg00417025,cg00533183,cg00620464,cg00769590,cg00802237,cg01256165,cg01365766,cg01403010,cg01431482,cg01447828,cg01545493,cg01695994,cg01823497,cg02028663,cg02151816,cg02215171,cg02541658,cg02557933,cg03165378,cg03214715,cg03529184,cg03546163,cg03919650,cg03958883,cg04136748,cg04158018,cg04212926,cg0…
E084 Fetal Intestine Large	Fetal Intestine Large	H3K27me3	0.999	1	cg00024471,cg00049440,cg00094412,cg00097968,cg00115639,cg00218406,cg00251678,cg00262030,cg00290023,cg00312809,cg00357551,cg00375581,cg00382930,cg00408773,cg00417025,cg00501622,cg00533183,cg00699898,cg00729699,cg00981060,cg01256165,cg01300684,cg01403010,cg01431482,cg01439754,cg01447828,cg01684586,cg01800297,cg01817897,cg01823497,cg01844235,cg01947583,cg02028663,cg02049682,cg02151816,cg02215171,cg0…
E109 Small Intestine	Small Intestine	H3K27me3	0.999	1	cg00024471,cg00094412,cg00097968,cg00115639,cg00131893,cg00251678,cg00262030,cg00290023,cg00375581,cg00382930,cg00408773,cg00409844,cg00417025,cg00501622,cg00699898,cg00729699,cg00813162,cg00829404,cg00853671,cg00896068,cg00981060,cg01097897,cg01231543,cg01256165,cg01300684,cg01419539,cg01431482,cg01545493,cg01684586,cg01799015,cg01800297,cg01823497,cg02028663,cg02049682,cg02059849,cg02151816,cg0…
E080 Fetal Adrenal Gland	Fetal Adrenal Gland	H3K4me3	0.999	1	cg00049440,cg00218406,cg00346446,cg00350296,cg00357551,cg00501622,cg00501876,cg00664021,cg00799984,cg00802237,cg00813162,cg00930606,cg01004980,cg01300684,cg01419539,cg01447828,cg01695994,cg01811583,cg01844235,cg01885635,cg01933228,cg02028663,cg02215171,cg02358653,cg02402423,cg02647929,cg02968508,cg02977524,cg03074946,cg03413355,cg03450635,cg03519879,cg03529184,cg03546163,cg03917803,cg03919488,cg0…
E006 H1 Derived Mesenchymal Stem Cells	ES Cell	H3K9me3	0.999	1	cg00290023,cg00312809,cg00381391,cg00408773,cg00829404,cg00853671,cg00896068,cg00981060,cg01365766,cg01419539,cg01431482,cg01513978,cg01545493,cg01616797,cg01817897,cg02028663,cg02086839,cg02260750,cg02497046,cg02541658,cg02719954,cg02794990,cg02973084,cg03217337,cg03877174,cg03917803,cg03986311,cg04006520,cg04062767,cg04070976,cg04113258,cg04136748,cg04260584,cg04460609,cg04583842,cg04852339,cg0…
E081 Fetal Brain Male	Fetal Brain	H3K9me3	0.999	1	cg00097968,cg00262030,cg00357551,cg00408773,cg00501876,cg00620464,cg00930606,cg01022370,cg01419539,cg01660999,cg01885635,cg02028663,cg02151816,cg02541658,cg02642117,cg02647929,cg02968508,cg02973084,cg03214715,cg03318904,cg03529184,cg03885055,cg03958883,cg03986311,cg04113258,cg04682133,cg04757168,cg05261759,cg05439368,cg05492904,cg05516004,cg05518050,cg05670953,cg05681757,cg05915362,cg05958351,cg0…
E084 Fetal Intestine Large	Fetal Intestine Large	H3K9me3	0.999	1	cg00013733,cg00088797,cg00094412,cg00115639,cg00131893,cg00251678,cg00312809,cg00350296,cg00370047,cg00375581,cg00382930,cg00408773,cg00611192,cg00699898,cg00729699,cg00813162,cg00853671,cg00896068,cg00930606,cg00958412,cg01022370,cg01068906,cg01097897,cg01219553,cg01256165,cg01419539,cg01431482,cg01447828,cg01513978,cg01545493,cg01616797,cg01695994,cg01799015,cg01801191,cg01817897,cg01844235,cg0…
E029 Primary monocytes from peripheral blood	Blood	H3K27me3	1	1	cg00094412,cg00251678,cg00408773,cg00501622,cg00620464,cg00699898,cg00729699,cg01256165,cg01431482,cg01447828,cg01545493,cg01799015,cg01800297,cg01823497,cg01901101,cg02028663,cg02086839,cg02557933,cg03096954,cg03408024,cg03479289,cg03507593,cg03529184,cg03917803,cg03958883,cg03986311,cg04070976,cg04136748,cg04257841,cg04309480,cg04674832,cg05132782,cg05255330,cg05417607,cg05429117,cg05516004,cg0…
E033 Primary T cells from cord blood	Blood	H3K27me3	1	1	cg00049440,cg00094412,cg00382930,cg00408773,cg00409844,cg00417025,cg00699898,cg01431482,cg01799015,cg01800297,cg01823497,cg02215171,cg02557933,cg02794990,cg03445151,cg03450635,cg03529184,cg03919650,cg03958883,cg03986311,cg04158018,cg04257841,cg04674832,cg04864179,cg05255330,cg05492904,cg05851887,cg05935961,cg06559575,cg06792126,cg07211476,cg08237401,cg08929103,cg09022230,cg09388414,cg09581226,cg1…
E046 Primary Natural Killer cells from peripheral	Blood	H3K27me3	1	1	cg00024471,cg00115639,cg00251678,cg00350296,cg00408773,cg00409844,cg00563348,cg00699898,cg00813162,cg00958412,cg01219553,cg01256165,cg01431482,cg01799015,cg01800297,cg01811583,cg01820192,cg01823497,cg01901101,cg01947583,cg02028663,cg02049682,cg02151816,cg02215171,cg02314339,cg02541658,cg02557933,cg02968508,cg03165378,cg03292069,cg03408024,cg03445151,cg03450635,cg03479289,cg03485667,cg03529184,cg0…
E050 Primary hematopoietic stem cells G-CSF-mobili	Blood	H3K27me3	1	1	cg00024471,cg00097968,cg00251678,cg00290023,cg00381391,cg00382930,cg00408773,cg00417025,cg00620464,cg00729699,cg01231543,cg01365766,cg01403010,cg01431482,cg01439754,cg01545493,cg01800297,cg01801191,cg01811583,cg01820192,cg01823497,cg01844235,cg01947583,cg02541658,cg02557933,cg02719954,cg03074946,cg03156547,cg03408024,cg03479289,cg03529184,cg03582787,cg03670228,cg03877174,cg03917803,cg03919650,cg0…
E051 Primary hematopoietic stem cells G-CSF-mobili	Blood	H3K27me3	1	1	cg00105306,cg00262030,cg00290023,cg00382930,cg00417025,cg01431482,cg01545493,cg01800297,cg01801191,cg01811583,cg01823497,cg02541658,cg02557933,cg03408024,cg03529184,cg03877174,cg03919650,cg03986311,cg04023434,cg04062767,cg04257841,cg04309480,cg04674832,cg04816311,cg05429117,cg05516004,cg05935961,cg06008406,cg06266100,cg06559575,cg07211476,cg07551060,cg08161325,cg08352115,cg08872425,cg08929103,cg0…
E004 H1 BMP4 Derived Mesendoderm Cultured Cells	ES Cell	H3K27me3	1	1	cg00024471,cg00049440,cg00115639,cg00218406,cg00251678,cg00262030,cg00290023,cg00381391,cg00408773,cg00417025,cg00533183,cg00563348,cg00620464,cg00729699,cg00853671,cg00896068,cg01022370,cg01243312,cg01256165,cg01300684,cg01403010,cg01431482,cg01545493,cg01660999,cg01684586,cg01799015,cg01817897,cg01844235,cg01901101,cg02028663,cg02183564,cg02215171,cg02557933,cg02714303,cg02935562,cg03281139,cg0…
E082 Fetal Brain Female	Fetal Brain	H3K27me3	1	1	cg00024471,cg00049440,cg00218406,cg00313685,cg00382930,cg00408773,cg00409844,cg00417025,cg00533183,cg00563348,cg00634542,cg00802237,cg01097897,cg01256165,cg01419539,cg01431482,cg01447828,cg01545493,cg01695994,cg01823497,cg02028663,cg02151816,cg02215171,cg02260750,cg02541658,cg02557933,cg03165378,cg03214715,cg03217337,cg03292069,cg03529184,cg03546163,cg03919650,cg03958883,cg03986311,cg04070976,cg0…
E083 Fetal Heart	Fetal Heart	H3K27me3	1	1	cg00049440,cg00218406,cg00262030,cg00357551,cg00408773,cg00409844,cg00533183,cg00563348,cg00729699,cg01256165,cg01365766,cg01403010,cg01439754,cg01545493,cg02028663,cg02215171,cg02358653,cg02541658,cg03214715,cg03479289,cg03529184,cg03919650,cg04158018,cg04212926,cg04264002,cg04309480,cg04864179,cg05429117,cg05503062,cg05516004,cg05527044,cg05851887,cg06629453,cg06773488,cg07248223,cg07815238,cg0…
E086 Fetal Kidney	Fetal Kidney	H3K27me3	1	1	cg00013733,cg00049440,cg00094412,cg00218406,cg00251678,cg00262030,cg00290023,cg00357551,cg00366037,cg00381391,cg00408773,cg00533183,cg00563348,cg00620464,cg00729699,cg00958412,cg01097897,cg01231543,cg01256165,cg01403010,cg01431482,cg01513978,cg01545493,cg01695994,cg01799015,cg01800297,cg01823497,cg02028663,cg02215171,cg02557933,cg02714303,cg02719954,cg03214715,cg03517919,cg03529184,cg03546163,cg0…
E088 Fetal Lung	Fetal Lung	H3K27me3	1	1	cg00049440,cg00097968,cg00115639,cg00218406,cg00251678,cg00262030,cg00290023,cg00357551,cg00408773,cg00409844,cg00417025,cg00563348,cg00729699,cg00799984,cg00896068,cg01256165,cg01300684,cg01403010,cg01431482,cg01439754,cg01545493,cg01695994,cg01799015,cg01800297,cg01823497,cg02028663,cg02215171,cg02557933,cg02714303,cg02719954,cg03165378,cg03214715,cg03292069,cg03408024,cg03479289,cg03529184,cg0…
E097 Ovary	Ovary	H3K27me3	1	1	cg00097968,cg00115639,cg00251678,cg00312809,cg00382930,cg00408773,cg00409844,cg00501622,cg00699898,cg01256165,cg01431482,cg01447828,cg01800297,cg02028663,cg02059849,cg02541658,cg02557933,cg02719954,cg03292069,cg03408024,cg03479289,cg03529184,cg03582787,cg03919650,cg03986311,cg04257841,cg04309480,cg04540493,cg04864179,cg05175964,cg05312779,cg05429117,cg05516004,cg05596552,cg05822017,cg05935961,cg0…
E100 Psoas Muscle	Psoas Muscle	H3K27me3	1	1	cg00024471,cg00094412,cg00218406,cg00251678,cg00262030,cg00290023,cg00312809,cg00350296,cg00357551,cg00375581,cg00381391,cg00382930,cg00408773,cg00409844,cg00417025,cg00501622,cg00620464,cg00699898,cg00981060,cg01211396,cg01231543,cg01256165,cg01360720,cg01365766,cg01419539,cg01431482,cg01799015,cg01800297,cg02028663,cg02049682,cg02049979,cg02151816,cg02541658,cg02557933,cg02719954,cg02913882,cg0…
E057 Foreskin Keratinocyte Primary Cells skin02	Skin	H3K27me3	1	1	cg00088797,cg00115639,cg00251678,cg00262030,cg00350296,cg00370047,cg00375581,cg00382930,cg00408773,cg00501622,cg00620464,cg00829404,cg00896068,cg00958412,cg00981060,cg01068906,cg01219553,cg01256165,cg01431482,cg01447828,cg01513978,cg01799015,cg01800297,cg01820192,cg01823497,cg01844235,cg01885635,cg01947583,cg02028663,cg02145310,cg02215171,cg02467956,cg02497046,cg02541658,cg02557933,cg02719954,cg0…
E003 H1 Cells	ES Cell	H3K4me3	1	1	cg00049440,cg00094412,cg00218406,cg00262030,cg00346446,cg00350296,cg00357551,cg00501876,cg00533183,cg00611192,cg00620464,cg00813162,cg00930606,cg00944304,cg01004980,cg01022370,cg01419539,cg01431482,cg01447828,cg01660999,cg01799015,cg01801191,cg01844235,cg01885635,cg01933228,cg02028663,cg02215171,cg02358653,cg02402423,cg02497046,cg02578470,cg02968508,cg02977524,cg03156547,cg03408024,cg03413355,cg0…
E004 H1 BMP4 Derived Mesendoderm Cultured Cells	ES Cell	H3K4me3	1	1	cg00094412,cg00350296,cg00357551,cg00501876,cg00620464,cg00729699,cg00813162,cg00930606,cg01360720,cg01419539,cg01800297,cg01844235,cg01885635,cg01933228,cg02028663,cg02170577,cg02215171,cg02358653,cg03445151,cg03507593,cg03529184,cg03546163,cg03958883,cg04425005,cg04682133,cg04757168,cg05089897,cg05119988,cg05255330,cg05257275,cg05339037,cg05391998,cg05516004,cg05527044,cg05544807,cg05670953,cg0…
E097 Ovary	Ovary	H3K4me3	1	1	cg00024471,cg00049440,cg00218406,cg00357551,cg00370047,cg00501622,cg00501876,cg00620464,cg00799984,cg00944304,cg01004980,cg01419539,cg01431482,cg01660999,cg01799015,cg01844235,cg01885635,cg01933228,cg01947583,cg02028663,cg02215171,cg02467956,cg02719954,cg02729030,cg02968508,cg03318904,cg03450635,cg03546163,cg03630596,cg03917803,cg03958883,cg04023434,cg04578362,cg04682133,cg04816311,cg05119988,cg0…
E100 Psoas Muscle	Psoas Muscle	H3K4me3	1	1	cg00024471,cg00049440,cg00218406,cg00346446,cg00350296,cg00357551,cg00409844,cg00501622,cg00501876,cg00533183,cg00620464,cg00799984,cg00930606,cg01004980,cg01419539,cg01660999,cg01684586,cg01799015,cg01885635,cg01933228,cg02028663,cg02151816,cg02183564,cg02215171,cg02358653,cg02402423,cg02714303,cg02719954,cg02729030,cg02977524,cg03074946,cg03413355,cg03450635,cg03485667,cg03519879,cg03546163,cg0…
E029 Primary monocytes from peripheral blood	Blood	H3K9me3	1	1	cg00312809,cg00375581,cg00382930,cg00408773,cg00417025,cg00896068,cg00958412,cg01097897,cg01256165,cg01419539,cg01431482,cg01545493,cg01799015,cg01817897,cg02086839,cg02170577,cg02260750,cg02557933,cg02980000,cg03582787,cg03917803,cg03958883,cg04070976,cg04309480,cg04610667,cg05002190,cg05575921,cg06158227,cg06493781,cg06853836,cg07105409,cg07134252,cg07380056,cg07564837,cg08080174,cg08929103,cg0…
E032 Primary B cells from peripheral blood	Blood	H3K9me3	1	1	cg00193959,cg00312809,cg00958412,cg00981060,cg01419539,cg01545493,cg01799015,cg03986311,cg04062767,cg04070976,cg04514392,cg04610667,cg05002190,cg05969150,cg07380056,cg08962020,cg10072464,cg10118456,cg10509692,cg10594075,cg10893667,cg11220732,cg11223735,cg11564652,cg11839566,cg13391675,cg13609861,cg13618111,cg13724550,cg13726456,cg13840174,cg13892862,cg14298924,cg14897188,cg14947846,cg14995235,cg1…
E033 Primary T cells from cord blood	Blood	H3K9me3	1	1	cg00489795,cg01419539,cg07105409,cg11220732,cg14479709,cg14947846,cg22548220,cg24307601
E034 Primary T cells from peripheral blood	Blood	H3K9me3	1	1	cg00131893,cg00193959,cg00312809,cg00370047,cg00417025,cg00611192,cg00729699,cg00769590,cg00853671,cg00896068,cg00930606,cg00958412,cg01419539,cg01447828,cg01799015,cg01817897,cg01823497,cg01901101,cg01966117,cg02086839,cg02151816,cg02170577,cg03165378,cg03986311,cg04070976,cg04578362,cg04610667,cg05417607,cg05429117,cg05670953,cg06690548,cg06741653,cg06930757,cg07380056,cg07564837,cg08064672,cg0…
E050 Primary hematopoietic stem cells G-CSF-mobili	Blood	H3K9me3	1	1	cg00312809,cg00896068,cg00981060,cg01419539,cg01545493,cg01695994,cg01817897,cg01823497,cg02794990,cg03408024,cg03529184,cg03582787,cg03919650,cg03986311,cg04070976,cg04540493,cg04610667,cg05002190,cg06266100,cg06493781,cg07054804,cg07380056,cg07564837,cg08080174,cg08329754,cg08658594,cg08962020,cg09132790,cg09407967,cg09466818,cg09581226,cg09797463,cg10072464,cg10118456,cg10288307,cg10295552,cg1…
E051 Primary hematopoietic stem cells G-CSF-mobili	Blood	H3K9me3	1	1	cg00097968,cg00193959,cg00312809,cg00417025,cg00853671,cg00896068,cg01545493,cg01817897,cg03217337,cg03582787,cg03919650,cg03986311,cg04610667,cg05002190,cg05429117,cg07380056,cg07564837,cg10027245,cg10072464,cg10118456,cg10288307,cg10889792,cg10893667,cg11220732,cg11223735,cg11290998,cg11454936,cg11555067,cg11564652,cg11795488,cg12950645,cg13010161,cg13724550,cg13840174,cg13859589,cg13924998,cg1…
E080 Fetal Adrenal Gland	Fetal Adrenal Gland	H3K9me3	1	1	cg00013733,cg00131893,cg00251678,cg00312809,cg00375581,cg00382930,cg00408773,cg00501622,cg00699898,cg00853671,cg00958412,cg01022370,cg01419539,cg01431482,cg01513978,cg01545493,cg01616797,cg01799015,cg01817897,cg01947583,cg02028663,cg02086839,cg02260750,cg02541658,cg02980000,cg03214715,cg03297731,cg03582787,cg03630596,cg03670228,cg03958883,cg03986311,cg04062767,cg04070976,cg04085571,cg04212926,cg0…
E082 Fetal Brain Female	Fetal Brain	H3K9me3	1	1	cg00896068,cg01419539,cg02541658,cg03445151,cg03529184,cg04070976,cg04610667,cg06629453,cg06737484,cg07380056,cg07440264,cg07564837,cg08080174,cg10027245,cg10118456,cg11564652,cg13656831,cg13698613,cg13726456,cg14298924,cg14690467,cg14947846,cg16408555,cg16410171,cg18428542,cg20547131,cg21768539,cg21807262,cg22164298,cg22615330,cg23447841,cg24208886,cg24307601
E083 Fetal Heart	Fetal Heart	H3K9me3	1	1	cg00049440,cg00094412,cg00105306,cg00193959,cg00218406,cg00346446,cg00357551,cg00366037,cg00381391,cg00408773,cg00409844,cg00620464,cg00826902,cg00896068,cg01004980,cg01360720,cg01465769,cg01660999,cg01731783,cg01799015,cg01800297,cg01933228,cg02003183,cg02151816,cg02183564,cg02314339,cg02358653,cg02714303,cg02794990,cg02833588,cg02977524,cg03096954,cg03165378,cg03281139,cg03507593,cg03529184,cg0…
E017 IMR90 fetal lung fibroblasts Cell Line	Lung	H3K9me3	1	1	cg00251678,cg00262030,cg00312809,cg00408773,cg00417025,cg00853671,cg00958412,cg00981060,cg01231543,cg01256165,cg01365766,cg01419539,cg01431482,cg01545493,cg01616797,cg01799015,cg01800297,cg01817897,cg02028663,cg02215171,cg02260750,cg02541658,cg03165378,cg03529184,cg03582787,cg03917803,cg03919650,cg03986311,cg04062767,cg04070976,cg04085571,cg04161859,cg04257841,cg04309480,cg04425005,cg04540493,cg0…
E097 Ovary	Ovary	H3K9me3	1	1	cg00024471,cg00097968,cg00193959,cg00251678,cg00290023,cg00312809,cg00408773,cg00409844,cg00417025,cg00620464,cg00699898,cg00826902,cg00853671,cg00896068,cg01231543,cg01256165,cg01419539,cg01431482,cg01800297,cg01801191,cg02028663,cg02086839,cg02145310,cg02170577,cg02203067,cg02260750,cg02557933,cg02935562,cg03281139,cg03517919,cg03582787,cg03986311,cg04062767,cg04070976,cg04257841,cg04299274,cg0…
E100 Psoas Muscle	Psoas Muscle	H3K9me3	1	1	cg00024471,cg00409844,cg01360720,cg01365766,cg01660999,cg01799015,cg02151816,cg02642117,cg02719954,cg02729030,cg03919650,cg04023434,cg04460609,cg04514392,cg04757168,cg05429117,cg05986288,cg07380056,cg08232654,cg08392125,cg08658594,cg10027245,cg10288307,cg10893667,cg11795488,cg13391675,cg13609861,cg13724550,cg13824500,cg13840174,cg13924998,cg14211837,cg14947846,cg14959425,cg14962049,cg15456082,cg1…
E109 Small Intestine	Small Intestine	H3K9me3	1	1	cg00024471,cg00290023,cg00375581,cg00409844,cg00417025,cg00829404,cg00853671,cg00981060,cg01068906,cg01243312,cg01365766,cg01419539,cg01660999,cg01684586,cg01801191,cg01817897,cg01901101,cg01933228,cg02028663,cg02151816,cg02215171,cg02543993,cg02913882,cg02973084,cg03297731,cg03413355,cg03450635,cg03529184,cg03546163,cg03721291,cg03919488,cg03919650,cg04070976,cg04113258,cg04260584,cg04425005,cg0…
P-values were obtained by permutation testing.
