# Supplementary material for: Meta-analyses identify DNA methylation associated with kidney function and damage
Source: Nat Commun. 2021 Dec 9;12:7174. doi: 10.1038/s41467-021-27234-3 (PMC8660832; doi:10.1038/s41467-021-27234-3)
Supplement: Supplementary file 19 — Supplementary Data 16 [file 41467_2021_27234_MOESM19_ESM.xlsx]

## Sheet: ST16_histone_UACR
Supplementary Table 16. Enrichment analysis of UACR-associated CpGs for histone marks
Cell	Tissue	Datatype	P-value	Q-value	Probe
E051 Primary hematopoietic stem cells G-CSF-mobili	Blood	H3K4me1	5.65e-40	9.38e-38	cg00008629,cg00116430,cg00130530,cg00159243,cg00252813,cg00277397,cg00285394,cg00310412,cg00417304,cg00451635,cg00548098,cg00569896,cg00594191,cg00921350,cg01015663,cg01127300,cg01281718,cg01340312,cg01437204,cg01538305,cg01582947,cg01649611,cg01940273,cg01971407,cg02003183,cg02025971,cg02212836,cg02297838,cg02402368,cg02470690,cg02583484,cg02609551,cg02711608,cg02716826,cg02810967,cg03038262,cg0…
E050 Primary hematopoietic stem cells G-CSF-mobili	Blood	H3K4me1	9.26e-38	7.68e-36	cg00008629,cg00116430,cg00130530,cg00159243,cg00252813,cg00277397,cg00285394,cg00310412,cg00417304,cg00451635,cg00548098,cg00569896,cg00594191,cg00921350,cg01015663,cg01127300,cg01212284,cg01281718,cg01340312,cg01437204,cg01538305,cg01582947,cg01649611,cg01940273,cg01971407,cg02003183,cg02025971,cg02212836,cg02297838,cg02402368,cg02470690,cg02583484,cg02609551,cg02628680,cg02711608,cg02716826,cg0…
E085 Fetal Intestine Small	Feta Intestine Small	H3K4me1	4.81e-28	2.66e-26	cg00008629,cg00116430,cg00130530,cg00159243,cg00252813,cg00285394,cg00310412,cg00417304,cg00451635,cg00548098,cg00594191,cg00921350,cg01015663,cg01127300,cg01281718,cg01340312,cg01431184,cg01437204,cg01538305,cg01582947,cg01649611,cg01940273,cg01971407,cg02025971,cg02212836,cg02297838,cg02402368,cg02470690,cg02583484,cg02628680,cg02711608,cg02716826,cg02810967,cg03038262,cg03149958,cg03180426,cg0…
E109 Small Intestine	Small Intestine	H3K4me1	1.53e-27	6.33e-26	cg00008629,cg00116430,cg00130530,cg00159243,cg00252813,cg00285394,cg00310412,cg00417304,cg00451635,cg00548098,cg00594191,cg00921350,cg01015663,cg01127300,cg01212284,cg01281718,cg01340312,cg01437204,cg01538305,cg01582947,cg01649611,cg01940273,cg01971407,cg02003183,cg02025971,cg02212836,cg02297838,cg02402368,cg02470690,cg02583484,cg02628680,cg02711608,cg02716826,cg02810967,cg03038262,cg03149958,cg0…
E080 Fetal Adrenal Gland	Fetal Adrenal Gland	H3K4me1	5.54e-26	1.84e-24	cg00008629,cg00116430,cg00130530,cg00159243,cg00252813,cg00277397,cg00285394,cg00310412,cg00417304,cg00451635,cg00548098,cg00594191,cg01015663,cg01127300,cg01212284,cg01281718,cg01340312,cg01431184,cg01437204,cg01538305,cg01582947,cg01649611,cg01940273,cg01971407,cg02025971,cg02297838,cg02402368,cg02470690,cg02583484,cg02609551,cg02628680,cg02711608,cg02716826,cg02810967,cg03038262,cg03149958,cg0…
E084 Fetal Intestine Large	Fetal Intestine Large	H3K4me1	2.5e-25	6.91e-24	cg00008629,cg00116430,cg00130530,cg00159243,cg00252813,cg00285394,cg00310412,cg00417304,cg00451635,cg00548098,cg00921350,cg01015663,cg01127300,cg01212284,cg01281718,cg01340312,cg01431184,cg01437204,cg01538305,cg01582947,cg01649611,cg01940273,cg01971407,cg02025971,cg02297838,cg02402368,cg02470690,cg02583484,cg02628680,cg02711608,cg02716826,cg02810967,cg03038262,cg03149958,cg03180426,cg03224418,cg0…
E017 IMR90 fetal lung fibroblasts Cell Line	Lung	H3K4me1	8.24e-25	1.95e-23	cg00008629,cg00116430,cg00159243,cg00252813,cg00285394,cg00310412,cg00417304,cg00451635,cg00548098,cg00594191,cg01015663,cg01127300,cg01340312,cg01431184,cg01538305,cg01582947,cg01649611,cg01940273,cg01971407,cg02003183,cg02025971,cg02297838,cg02402368,cg02470690,cg02583484,cg02628680,cg02711608,cg02716826,cg03038262,cg03149958,cg03180426,cg03224418,cg03240059,cg03314569,cg03370752,cg03562120,cg0…
E033 Primary T cells from cord blood	Blood	H3K4me1	3.98e-24	8.26e-23	cg00008629,cg00159243,cg00252813,cg00285394,cg00310412,cg00417304,cg00594191,cg00921350,cg01127300,cg01212284,cg01281718,cg01340312,cg01437204,cg01538305,cg01582947,cg01940273,cg02003183,cg02212836,cg02297838,cg02470690,cg02583484,cg02711608,cg02716826,cg02810967,cg03180426,cg03224418,cg03240059,cg03314569,cg03725309,cg03929796,cg03935116,cg04080291,cg04389058,cg04424621,cg04597545,cg04608933,cg0…
E046 Primary Natural Killer cells from peripheral	Blood	H3K4me1	2.36e-23	4.34e-22	cg00130530,cg00159243,cg00252813,cg00285394,cg00310412,cg00417304,cg00548098,cg00569896,cg00594191,cg00921350,cg01015663,cg01127300,cg01212284,cg01281718,cg01340312,cg01437204,cg01538305,cg01582947,cg01649611,cg01940273,cg01971407,cg02003183,cg02212836,cg02297838,cg02402368,cg02470690,cg02583484,cg02609551,cg02628680,cg02711608,cg02716826,cg03038262,cg03149958,cg03180426,cg03224418,cg03240059,cg0…
E093 Fetal Thymus	Fetal Thymus	H3K4me1	4.57e-23	7.57e-22	cg00116430,cg00130530,cg00159243,cg00252813,cg00277397,cg00285394,cg00310412,cg00417304,cg00451635,cg00548098,cg00594191,cg00921350,cg01015663,cg01127300,cg01212284,cg01281718,cg01340312,cg01437204,cg01538305,cg01582947,cg01649611,cg01940273,cg01971407,cg02003183,cg02025971,cg02212836,cg02297838,cg02402368,cg02470690,cg02583484,cg02628680,cg02711608,cg02716826,cg03038262,cg03149958,cg03180426,cg0…
E032 Primary B cells from peripheral blood	Blood	H3K4me1	7.44e-23	1.12e-21	cg00008629,cg00130530,cg00159243,cg00252813,cg00285394,cg00310412,cg00417304,cg00451635,cg00569896,cg00594191,cg00921350,cg01127300,cg01281718,cg01340312,cg01437204,cg01538305,cg01582947,cg01940273,cg01971407,cg02003183,cg02212836,cg02297838,cg02402368,cg02470690,cg02583484,cg02609551,cg02711608,cg02716826,cg02810967,cg03038262,cg03149958,cg03180426,cg03224418,cg03240059,cg03314569,cg03636183,cg0…
E051 Primary hematopoietic stem cells G-CSF-mobili	Blood	H3K4me3	1.73e-23	2.88e-21	cg00008629,cg00130530,cg00159243,cg00252813,cg00277397,cg00285394,cg00310412,cg00417304,cg00548098,cg00594191,cg00921350,cg01212284,cg01281718,cg01340312,cg01437204,cg01538305,cg01582947,cg01940273,cg01971407,cg02003183,cg02212836,cg02297838,cg02402368,cg02470690,cg02583484,cg02609551,cg02711608,cg02716826,cg02810967,cg03038262,cg03180426,cg03224418,cg03240059,cg03314569,cg03725309,cg03929796,cg0…
E028 Breast variant Human Mammary Epithelial Cells	Breast	H3K4me1	4.93e-22	6.5e-21	cg00008629,cg00116430,cg00130530,cg00159243,cg00252813,cg00277397,cg00285394,cg00310412,cg00417304,cg00451635,cg00548098,cg00594191,cg00921350,cg01015663,cg01127300,cg01212284,cg01281718,cg01340312,cg01431184,cg01538305,cg01582947,cg01649611,cg01940273,cg01971407,cg02003183,cg02025971,cg02212836,cg02297838,cg02470690,cg02583484,cg02628680,cg02711608,cg02716826,cg02810967,cg03038262,cg03149958,cg0…
E057 Foreskin Keratinocyte Primary Cells skin02	Skin	H3K4me1	5.1e-22	6.5e-21	cg00008629,cg00130530,cg00159243,cg00252813,cg00310412,cg00417304,cg00451635,cg00548098,cg00594191,cg01015663,cg01127300,cg01212284,cg01431184,cg01437204,cg01538305,cg01582947,cg01649611,cg01940273,cg01971407,cg02025971,cg02297838,cg02402368,cg02470690,cg02583484,cg02609551,cg02628680,cg02711608,cg02716826,cg03038262,cg03180426,cg03224418,cg03240059,cg03314569,cg03370752,cg03562120,cg03636183,cg0…
E088 Fetal Lung	Fetal Lung	H3K4me1	7.27e-22	8.61e-21	cg00008629,cg00116430,cg00159243,cg00252813,cg00285394,cg00310412,cg00417304,cg00451635,cg00548098,cg00594191,cg01015663,cg01127300,cg01212284,cg01281718,cg01340312,cg01437204,cg01538305,cg01582947,cg01649611,cg01940273,cg01971407,cg02003183,cg02025971,cg02212836,cg02297838,cg02402368,cg02470690,cg02583484,cg02628680,cg02711608,cg02716826,cg02810967,cg03038262,cg03149958,cg03180426,cg03224418,cg0…
E091 Placenta	Placenta	H3K4me1	9.51e-22	1.05e-20	cg00116430,cg00130530,cg00159243,cg00252813,cg00285394,cg00310412,cg00417304,cg00451635,cg00548098,cg00594191,cg00921350,cg01015663,cg01127300,cg01212284,cg01281718,cg01340312,cg01437204,cg01538305,cg01582947,cg01649611,cg01940273,cg01971407,cg02003183,cg02025971,cg02212836,cg02402368,cg02470690,cg02583484,cg02628680,cg02711608,cg02716826,cg03038262,cg03149958,cg03180426,cg03224418,cg03240059,cg0…
E034 Primary T cells from peripheral blood	Blood	H3K4me1	3.08e-21	3.19e-20	cg00130530,cg00159243,cg00252813,cg00277397,cg00285394,cg00310412,cg00417304,cg00451635,cg00548098,cg00569896,cg00594191,cg00921350,cg01015663,cg01127300,cg01212284,cg01281718,cg01340312,cg01437204,cg01538305,cg01582947,cg01649611,cg01940273,cg01971407,cg02003183,cg02212836,cg02297838,cg02470690,cg02583484,cg02609551,cg02628680,cg02711608,cg02716826,cg03038262,cg03149958,cg03180426,cg03224418,cg0…
E029 Primary monocytes from peripheral blood	Blood	H3K4me1	4.15e-21	4.05e-20	cg00008629,cg00130530,cg00159243,cg00252813,cg00285394,cg00310412,cg00417304,cg00548098,cg00594191,cg00921350,cg01015663,cg01127300,cg01212284,cg01281718,cg01340312,cg01437204,cg01538305,cg01582947,cg01649611,cg01971407,cg02003183,cg02212836,cg02297838,cg02402368,cg02470690,cg02583484,cg02711608,cg02716826,cg02810967,cg03038262,cg03180426,cg03224418,cg03240059,cg03725309,cg03929796,cg03935116,cg0…
E090 Fetal Muscle Leg	Fetal Muscle Leg	H3K4me1	1.97e-20	1.82e-19	cg00116430,cg00130530,cg00159243,cg00252813,cg00277397,cg00285394,cg00310412,cg00417304,cg00451635,cg00548098,cg00594191,cg00921350,cg01015663,cg01127300,cg01281718,cg01340312,cg01437204,cg01538305,cg01582947,cg01649611,cg01940273,cg01971407,cg02003183,cg02025971,cg02212836,cg02402368,cg02470690,cg02583484,cg02628680,cg02711608,cg02716826,cg03038262,cg03149958,cg03180426,cg03224418,cg03240059,cg0…
E092 Fetal Stomach	Fetal Stomach	H3K4me1	2.54e-18	2.21e-17	cg00008629,cg00116430,cg00130530,cg00159243,cg00252813,cg00277397,cg00285394,cg00310412,cg00417304,cg00451635,cg00548098,cg00594191,cg00921350,cg01015663,cg01127300,cg01212284,cg01281718,cg01340312,cg01437204,cg01538305,cg01582947,cg01649611,cg01940273,cg01971407,cg02003183,cg02025971,cg02212836,cg02297838,cg02402368,cg02470690,cg02583484,cg02628680,cg02711608,cg02716826,cg02810967,cg03038262,cg0…
E055 Foreskin Fibroblast Primary Cells skin01	Skin	H3K4me1	2.02e-17	1.68e-16	cg00008629,cg00116430,cg00130530,cg00159243,cg00252813,cg00285394,cg00310412,cg00417304,cg00451635,cg00548098,cg00594191,cg00921350,cg01015663,cg01127300,cg01281718,cg01340312,cg01431184,cg01437204,cg01538305,cg01582947,cg01649611,cg01940273,cg01971407,cg02003183,cg02025971,cg02297838,cg02402368,cg02470690,cg02583484,cg02609551,cg02628680,cg02711608,cg02716826,cg02810967,cg03038262,cg03180426,cg0…
E094 Gastric	Gastric	H3K4me1	1.95e-16	1.54e-15	cg00116430,cg00130530,cg00159243,cg00252813,cg00285394,cg00310412,cg00417304,cg00451635,cg00548098,cg00594191,cg00921350,cg01015663,cg01127300,cg01212284,cg01281718,cg01431184,cg01437204,cg01538305,cg01582947,cg01649611,cg01940273,cg02003183,cg02025971,cg02212836,cg02402368,cg02470690,cg02583484,cg02628680,cg02711608,cg02716826,cg03038262,cg03149958,cg03180426,cg03224418,cg03240059,cg03314569,cg0…
E100 Psoas Muscle	Psoas Muscle	H3K4me1	7.73e-16	5.83e-15	cg00116430,cg00130530,cg00159243,cg00252813,cg00285394,cg00451635,cg00921350,cg01015663,cg01127300,cg01281718,cg01340312,cg01437204,cg01538305,cg01582947,cg01649611,cg01940273,cg01971407,cg02003183,cg02025971,cg02212836,cg02402368,cg02470690,cg02583484,cg02609551,cg02628680,cg02711608,cg02716826,cg03149958,cg03180426,cg03224418,cg03240059,cg03314569,cg03370752,cg03562120,cg03671075,cg03725309,cg0…
E050 Primary hematopoietic stem cells G-CSF-mobili	Blood	H3K4me3	1.12e-16	9.28e-15	cg00008629,cg00130530,cg00159243,cg00252813,cg00277397,cg00285394,cg00310412,cg00417304,cg00548098,cg00569896,cg00594191,cg00921350,cg01015663,cg01127300,cg01281718,cg01340312,cg01437204,cg01538305,cg01582947,cg01940273,cg01971407,cg02297838,cg02402368,cg02470690,cg02583484,cg02711608,cg02716826,cg02810967,cg03038262,cg03180426,cg03224418,cg03240059,cg03314569,cg03636183,cg03725309,cg03929796,cg0…
E003 H1 Cells	ES Cell	H3K4me1	2.5e-15	1.8e-14	cg00008629,cg00116430,cg00130530,cg00252813,cg00277397,cg00310412,cg00417304,cg00451635,cg00548098,cg00594191,cg00921350,cg01015663,cg01127300,cg01281718,cg01340312,cg01437204,cg01538305,cg01582947,cg01940273,cg01971407,cg02025971,cg02297838,cg02402368,cg02470690,cg02583484,cg02609551,cg02628680,cg02711608,cg02716826,cg03038262,cg03180426,cg03224418,cg03240059,cg03314569,cg03636183,cg03929796,cg0…
E055 Foreskin Fibroblast Primary Cells skin01	Skin	H3K4me3	6.6e-16	3.65e-14	cg00008629,cg00130530,cg00159243,cg00252813,cg00285394,cg00310412,cg00417304,cg00451635,cg00548098,cg01015663,cg01127300,cg01281718,cg01340312,cg01538305,cg01582947,cg01971407,cg02003183,cg02025971,cg02212836,cg02297838,cg02402368,cg02470690,cg02583484,cg02609551,cg02628680,cg02711608,cg02716826,cg02810967,cg03038262,cg03149958,cg03180426,cg03224418,cg03240059,cg03314569,cg03370752,cg03562120,cg0…
E083 Fetal Heart	Fetal Heart	H3K4me1	1.28e-14	8.88e-14	cg00008629,cg00116430,cg00159243,cg00252813,cg00285394,cg00310412,cg00417304,cg00451635,cg00594191,cg01015663,cg01127300,cg01212284,cg01281718,cg01340312,cg01437204,cg01538305,cg01582947,cg01649611,cg01940273,cg01971407,cg02003183,cg02212836,cg02297838,cg02402368,cg02470690,cg02583484,cg02711608,cg02716826,cg02810967,cg03038262,cg03149958,cg03180426,cg03224418,cg03240059,cg03314569,cg03562120,cg0…
E056 Foreskin Fibroblast Primary Cells skin02	Skin	H3K4me1	2.11e-13	1.4e-12	cg00008629,cg00116430,cg00130530,cg00159243,cg00252813,cg00285394,cg00310412,cg00417304,cg00451635,cg00548098,cg00594191,cg00921350,cg01015663,cg01127300,cg01212284,cg01281718,cg01340312,cg01431184,cg01437204,cg01538305,cg01582947,cg01649611,cg01940273,cg01971407,cg02003183,cg02025971,cg02297838,cg02402368,cg02470690,cg02583484,cg02609551,cg02628680,cg02711608,cg02716826,cg02810967,cg03038262,cg0…
E057 Foreskin Keratinocyte Primary Cells skin02	Skin	H3K4me3	3.85e-14	1.6e-12	cg00008629,cg00130530,cg00159243,cg00252813,cg00285394,cg00310412,cg00417304,cg00451635,cg00548098,cg01015663,cg01127300,cg01340312,cg01538305,cg01582947,cg01940273,cg01971407,cg02297838,cg02470690,cg02583484,cg02711608,cg02716826,cg02810967,cg03038262,cg03180426,cg03224418,cg03240059,cg03314569,cg03370752,cg03725309,cg03929796,cg03935116,cg04080291,cg04096767,cg04389058,cg04424621,cg04597545,cg0…
E059 Foreskin Melanocyte Primary Cells skin01	Skin	H3K4me3	1.3e-12	4.31e-11	cg00008629,cg00130530,cg00159243,cg00252813,cg00285394,cg00310412,cg00417304,cg00451635,cg00548098,cg00921350,cg01127300,cg01212284,cg01340312,cg01437204,cg01538305,cg01582947,cg01940273,cg01971407,cg02025971,cg02297838,cg02402368,cg02470690,cg02583484,cg02609551,cg02628680,cg02711608,cg02716826,cg02810967,cg03038262,cg03149958,cg03180426,cg03224418,cg03240059,cg03314569,cg03370752,cg03562120,cg0…
E034 Primary T cells from peripheral blood	Blood	H3K4me3	1.75e-12	4.83e-11	cg00008629,cg00130530,cg00159243,cg00252813,cg00285394,cg00310412,cg00417304,cg01127300,cg01340312,cg01437204,cg01538305,cg01582947,cg01971407,cg02212836,cg02297838,cg02470690,cg02583484,cg02711608,cg02716826,cg02810967,cg03038262,cg03180426,cg03224418,cg03240059,cg03725309,cg03929796,cg03935116,cg04080291,cg04096767,cg04389058,cg04424621,cg04597545,cg04608933,cg04772644,cg04973995,cg05237436,cg0…
E005 H1 BMP4 Derived Trophoblast Cultured Cells	ES Cell	H3K4me1	1.09e-11	6.98e-11	cg00116430,cg00159243,cg00252813,cg00277397,cg00310412,cg00417304,cg00451635,cg00548098,cg00594191,cg00921350,cg01015663,cg01127300,cg01212284,cg01431184,cg01437204,cg01538305,cg01582947,cg01649611,cg01940273,cg01971407,cg02025971,cg02212836,cg02402368,cg02470690,cg02583484,cg02628680,cg02711608,cg02716826,cg03038262,cg03149958,cg03180426,cg03224418,cg03240059,cg03314569,cg03370752,cg03562120,cg0…
E098 Pancreas	Pancreas	H3K4me1	2.05e-11	1.26e-10	cg00116430,cg00130530,cg00252813,cg00285394,cg00310412,cg00417304,cg00451635,cg00548098,cg00594191,cg00921350,cg01015663,cg01127300,cg01212284,cg01281718,cg01340312,cg01538305,cg01582947,cg01649611,cg01940273,cg01971407,cg02025971,cg02470690,cg02583484,cg02609551,cg02711608,cg02716826,cg03038262,cg03149958,cg03180426,cg03224418,cg03240059,cg03314569,cg03370752,cg03562120,cg03636183,cg03671075,cg0…
E032 Primary B cells from peripheral blood	Blood	H3K4me3	9.51e-12	2.25e-10	cg00130530,cg00252813,cg00285394,cg00310412,cg00417304,cg00451635,cg01340312,cg01437204,cg01538305,cg01971407,cg02003183,cg02212836,cg02297838,cg02470690,cg02711608,cg02716826,cg02810967,cg03038262,cg03180426,cg03224418,cg03240059,cg03725309,cg03929796,cg03935116,cg04080291,cg04424621,cg04608933,cg04973995,cg05209483,cg05237436,cg05492306,cg05557932,cg05673882,cg06285727,cg06298346,cg06762457,cg0…
E059 Foreskin Melanocyte Primary Cells skin01	Skin	H3K4me1	4.42e-11	2.62e-10	cg00116430,cg00130530,cg00159243,cg00252813,cg00277397,cg00310412,cg00417304,cg00451635,cg00548098,cg00594191,cg01127300,cg01212284,cg01340312,cg01437204,cg01538305,cg01582947,cg01649611,cg01940273,cg01971407,cg02003183,cg02025971,cg02297838,cg02402368,cg02470690,cg02583484,cg02609551,cg02628680,cg02711608,cg02716826,cg03038262,cg03149958,cg03180426,cg03224418,cg03240059,cg03314569,cg03370752,cg0…
E021 iPS DF 6.9 Cells	IPS cell	H3K4me1	7.48e-11	4.28e-10	cg00008629,cg00116430,cg00130530,cg00159243,cg00252813,cg00277397,cg00310412,cg00417304,cg00451635,cg00548098,cg00594191,cg00921350,cg01127300,cg01281718,cg01437204,cg01538305,cg01582947,cg01649611,cg01940273,cg01971407,cg02025971,cg02212836,cg02402368,cg02470690,cg02583484,cg02609551,cg02628680,cg02711608,cg02716826,cg03038262,cg03149958,cg03180426,cg03224418,cg03240059,cg03314569,cg03636183,cg0…
E056 Foreskin Fibroblast Primary Cells skin02	Skin	H3K4me3	3.1e-11	6.42e-10	cg00008629,cg00116430,cg00130530,cg00159243,cg00252813,cg00285394,cg00310412,cg00417304,cg00451635,cg00548098,cg01015663,cg01127300,cg01212284,cg01281718,cg01340312,cg01437204,cg01538305,cg01582947,cg01940273,cg01971407,cg02003183,cg02297838,cg02402368,cg02470690,cg02583484,cg02609551,cg02628680,cg02711608,cg02716826,cg02810967,cg03038262,cg03149958,cg03180426,cg03224418,cg03240059,cg03314569,cg0…
E008 H9 Cells	ES Cell	H3K4me1	1.95e-10	1.08e-09	cg00008629,cg00116430,cg00130530,cg00159243,cg00252813,cg00277397,cg00310412,cg00417304,cg00451635,cg00548098,cg00594191,cg00921350,cg01127300,cg01281718,cg01340312,cg01538305,cg01971407,cg02212836,cg02297838,cg02402368,cg02583484,cg02711608,cg02716826,cg03038262,cg03149958,cg03240059,cg03314569,cg03671075,cg03725309,cg03929796,cg04036920,cg04080291,cg04096767,cg04389058,cg04424621,cg04597545,cg0…
E086 Fetal Kidney	Fetal Kidney	H3K4me1	2.08e-10	1.11e-09	cg00008629,cg00116430,cg00159243,cg00252813,cg00285394,cg00417304,cg00451635,cg00548098,cg00594191,cg01015663,cg01281718,cg01340312,cg01437204,cg01538305,cg01649611,cg01971407,cg02025971,cg02297838,cg02402368,cg02470690,cg02583484,cg02628680,cg02711608,cg02716826,cg02810967,cg03149958,cg03224418,cg03314569,cg03671075,cg03725309,cg04096767,cg04389058,cg04424621,cg04597545,cg04608933,cg04610187,cg0…
E046 Primary Natural Killer cells from peripheral	Blood	H3K4me3	1.14e-10	2.1e-09	cg00008629,cg00159243,cg00252813,cg00285394,cg00310412,cg00417304,cg01281718,cg01340312,cg01437204,cg01538305,cg01582947,cg01971407,cg02212836,cg02470690,cg02711608,cg02716826,cg02810967,cg03038262,cg03180426,cg03224418,cg03240059,cg03314569,cg03671075,cg03725309,cg03929796,cg03935116,cg04080291,cg04424621,cg05209483,cg05237436,cg05492306,cg05557932,cg05673882,cg06285727,cg06298346,cg06762457,cg0…
E089 Fetal Muscle Trunk	Fetal Muscle Trunk	H3K4me1	7.22e-10	3.74e-09	cg00116430,cg00130530,cg00159243,cg00252813,cg00277397,cg00285394,cg00310412,cg00417304,cg00451635,cg00548098,cg00594191,cg00921350,cg01015663,cg01127300,cg01212284,cg01340312,cg01437204,cg01538305,cg01582947,cg01940273,cg01971407,cg02003183,cg02025971,cg02212836,cg02402368,cg02470690,cg02583484,cg02628680,cg02711608,cg02716826,cg02810967,cg03038262,cg03149958,cg03180426,cg03224418,cg03240059,cg0…
E109 Small Intestine	Small Intestine	H3K4me3	3.11e-10	5.15e-09	cg00008629,cg00116430,cg00252813,cg00277397,cg00285394,cg00310412,cg00594191,cg01127300,cg01281718,cg01340312,cg01437204,cg01538305,cg01582947,cg01940273,cg01971407,cg02003183,cg02025971,cg02212836,cg02297838,cg02402368,cg02470690,cg02583484,cg02711608,cg02716826,cg02810967,cg03038262,cg03149958,cg03180426,cg03240059,cg03314569,cg03562120,cg03636183,cg03725309,cg03929796,cg03935116,cg04080291,cg0…
E085 Fetal Intestine Small	Feta Intestine Small	H3K4me3	4.15e-10	6.26e-09	cg00008629,cg00130530,cg00252813,cg00285394,cg00310412,cg00417304,cg00451635,cg00548098,cg01281718,cg01340312,cg01437204,cg01538305,cg01582947,cg01971407,cg02025971,cg02212836,cg02297838,cg02402368,cg02470690,cg02583484,cg02711608,cg02716826,cg02810967,cg03038262,cg03149958,cg03180426,cg03224418,cg03314569,cg03725309,cg03929796,cg03935116,cg04080291,cg04096767,cg04389058,cg04424621,cg04597545,cg0…
E008 H9 Cells	ES Cell	H3K4me3	4.95e-10	6.84e-09	cg00008629,cg00130530,cg00252813,cg00277397,cg00285394,cg00310412,cg00417304,cg00451635,cg00548098,cg00594191,cg00921350,cg01127300,cg01340312,cg01437204,cg01538305,cg01582947,cg01940273,cg01971407,cg02025971,cg02297838,cg02402368,cg02470690,cg02583484,cg02628680,cg02711608,cg02716826,cg02810967,cg03038262,cg03149958,cg03180426,cg03224418,cg03240059,cg03314569,cg03562120,cg03725309,cg03929796,cg0…
E004 H1 BMP4 Derived Mesendoderm Cultured Cells	ES Cell	H3K4me1	2.6e-09	1.31e-08	cg00008629,cg00116430,cg00130530,cg00252813,cg00277397,cg00310412,cg00451635,cg01015663,cg01281718,cg01649611,cg02025971,cg02402368,cg02711608,cg02716826,cg03224418,cg03240059,cg03314569,cg03725309,cg03929796,cg04389058,cg04424621,cg04597545,cg04608933,cg04610187,cg04881228,cg05007163,cg05135521,cg05237436,cg05492306,cg05637113,cg05673882,cg06285727,cg06690548,cg06762457,cg06826457,cg06946797,cg0…
E006 H1 Derived Mesenchymal Stem Cells	ES Cell	H3K4me1	3.31e-09	1.61e-08	cg00116430,cg00130530,cg00159243,cg00252813,cg00310412,cg00417304,cg00451635,cg00548098,cg00594191,cg00921350,cg01015663,cg01127300,cg01437204,cg01538305,cg01582947,cg01649611,cg01940273,cg01971407,cg02003183,cg02025971,cg02402368,cg02470690,cg02583484,cg02609551,cg02628680,cg02711608,cg02716826,cg03038262,cg03180426,cg03224418,cg03240059,cg03314569,cg03562120,cg03636183,cg03929796,cg04080291,cg0…
E084 Fetal Intestine Large	Fetal Intestine Large	H3K4me3	1.33e-09	1.7e-08	cg00008629,cg00252813,cg00285394,cg00310412,cg00417304,cg00451635,cg01015663,cg01212284,cg01340312,cg01437204,cg01538305,cg01582947,cg01971407,cg02025971,cg02212836,cg02297838,cg02402368,cg02470690,cg02583484,cg02711608,cg02716826,cg02810967,cg03038262,cg03180426,cg03224418,cg03240059,cg03314569,cg03636183,cg03725309,cg03929796,cg03935116,cg04080291,cg04424621,cg04597545,cg04608933,cg04873098,cg0…
E093 Fetal Thymus	Fetal Thymus	H3K4me3	1.45e-09	1.72e-08	cg00008629,cg00130530,cg00159243,cg00252813,cg00277397,cg00285394,cg00310412,cg00417304,cg00569896,cg01127300,cg01340312,cg01437204,cg01538305,cg01582947,cg01940273,cg01971407,cg02025971,cg02212836,cg02297838,cg02402368,cg02470690,cg02583484,cg02711608,cg02716826,cg02810967,cg03038262,cg03180426,cg03224418,cg03240059,cg03671075,cg03725309,cg03929796,cg03935116,cg04080291,cg04096767,cg04424621,cg0…
E089 Fetal Muscle Trunk	Fetal Muscle Trunk	H3K4me3	3.07e-09	3.4e-08	cg00130530,cg00252813,cg00285394,cg00310412,cg00451635,cg01340312,cg01437204,cg01538305,cg01582947,cg01971407,cg02025971,cg02212836,cg02297838,cg02402368,cg02470690,cg02583484,cg02711608,cg02716826,cg02810967,cg03038262,cg03149958,cg03180426,cg03224418,cg03240059,cg03314569,cg03725309,cg03929796,cg03935116,cg04080291,cg04096767,cg04389058,cg04424621,cg04433322,cg04597545,cg04608933,cg04973995,cg0…
E007 H1 Derived Neuronal Progenitor Cultured Cells	ES Cell	H3K4me1	9.78e-09	4.64e-08	cg00116430,cg00130530,cg00159243,cg00252813,cg00277397,cg00310412,cg00417304,cg00451635,cg00548098,cg00594191,cg00921350,cg01015663,cg01127300,cg01340312,cg01437204,cg01538305,cg01582947,cg01649611,cg01940273,cg01971407,cg02025971,cg02402368,cg02470690,cg02583484,cg02628680,cg02711608,cg02716826,cg03038262,cg03149958,cg03180426,cg03224418,cg03240059,cg03314569,cg03370752,cg03562120,cg03636183,cg0…
E090 Fetal Muscle Leg	Fetal Muscle Leg	H3K4me3	5e-09	5.18e-08	cg00008629,cg00252813,cg00285394,cg00310412,cg00451635,cg01127300,cg01340312,cg01538305,cg01582947,cg01971407,cg02025971,cg02212836,cg02297838,cg02402368,cg02470690,cg02583484,cg02711608,cg02716826,cg02810967,cg03038262,cg03180426,cg03224418,cg03240059,cg03671075,cg03725309,cg03929796,cg03935116,cg04080291,cg04389058,cg04424621,cg04597545,cg04608933,cg04772644,cg04873098,cg04973995,cg05209483,cg0…
E091 Placenta	Placenta	H3K4me3	1.11e-08	1.08e-07	cg00159243,cg00285394,cg00310412,cg00451635,cg01127300,cg01340312,cg01437204,cg01538305,cg01582947,cg01940273,cg01971407,cg02025971,cg02212836,cg02297838,cg02402368,cg02470690,cg02583484,cg02711608,cg02716826,cg02810967,cg03038262,cg03180426,cg03224418,cg03240059,cg03314569,cg03562120,cg03725309,cg03929796,cg03935116,cg04080291,cg04096767,cg04424621,cg04597545,cg04608933,cg04973995,cg05209483,cg0…
E017 IMR90 fetal lung fibroblasts Cell Line	Lung	H3K4me3	2.41e-08	2.22e-07	cg00008629,cg00252813,cg00285394,cg00310412,cg00417304,cg00451635,cg01340312,cg01538305,cg01582947,cg01971407,cg02297838,cg02470690,cg02583484,cg02711608,cg02716826,cg02810967,cg03038262,cg03180426,cg03224418,cg03240059,cg03725309,cg03929796,cg03935116,cg04080291,cg04389058,cg04424621,cg04597545,cg04608933,cg04973995,cg05209483,cg05237436,cg05492306,cg05557932,cg06285727,cg06298346,cg06690548,cg0…
E088 Fetal Lung	Fetal Lung	H3K4me3	3.87e-08	3.38e-07	cg00008629,cg00252813,cg00277397,cg00285394,cg00310412,cg00417304,cg00451635,cg00921350,cg01281718,cg01340312,cg01538305,cg01582947,cg01649611,cg02025971,cg02212836,cg02297838,cg02402368,cg02470690,cg02583484,cg02711608,cg02716826,cg02810967,cg03038262,cg03180426,cg03224418,cg03240059,cg03314569,cg03370752,cg03562120,cg03671075,cg03725309,cg03929796,cg03935116,cg04080291,cg04096767,cg04424621,cg0…
E092 Fetal Stomach	Fetal Stomach	H3K4me3	4.94e-08	4.1e-07	cg00008629,cg00252813,cg00285394,cg00310412,cg00451635,cg01340312,cg01437204,cg01538305,cg01582947,cg01649611,cg01940273,cg01971407,cg02212836,cg02297838,cg02402368,cg02470690,cg02583484,cg02711608,cg02716826,cg02810967,cg03038262,cg03180426,cg03224418,cg03240059,cg03314569,cg03636183,cg03725309,cg03929796,cg03935116,cg04080291,cg04424621,cg04597545,cg04608933,cg04881228,cg04973995,cg05007163,cg0…
E033 Primary T cells from cord blood	Blood	H3K4me3	8.48e-08	6.7e-07	cg00008629,cg00130530,cg00159243,cg00252813,cg00277397,cg00285394,cg00310412,cg00921350,cg01340312,cg01437204,cg01538305,cg01582947,cg01940273,cg01971407,cg02212836,cg02297838,cg02470690,cg02583484,cg02716826,cg03038262,cg03180426,cg03224418,cg03240059,cg03725309,cg03929796,cg03935116,cg04080291,cg04096767,cg04424621,cg04597545,cg04608933,cg05135521,cg05237436,cg05492306,cg05557932,cg06285727,cg0…
E081 Fetal Brain Male	Fetal Brain	H3K4me1	3.24e-07	1.45e-06	cg00008629,cg00130530,cg00252813,cg00277397,cg00285394,cg00310412,cg00417304,cg00451635,cg00594191,cg01015663,cg01127300,cg01212284,cg01340312,cg01437204,cg01538305,cg01582947,cg01940273,cg02003183,cg02025971,cg02297838,cg02402368,cg02470690,cg02583484,cg02628680,cg02711608,cg02716826,cg02810967,cg03149958,cg03180426,cg03224418,cg03240059,cg03314569,cg03562120,cg03671075,cg03725309,cg03929796,cg0…
E082 Fetal Brain Female	Fetal Brain	H3K4me1	3.18e-07	1.45e-06	cg00116430,cg00252813,cg00310412,cg00417304,cg00451635,cg00594191,cg01015663,cg01127300,cg01212284,cg01281718,cg01340312,cg01437204,cg01538305,cg01582947,cg01940273,cg02003183,cg02025971,cg02297838,cg02402368,cg02470690,cg02583484,cg02628680,cg02711608,cg02716826,cg02810967,cg03038262,cg03149958,cg03180426,cg03224418,cg03314569,cg03671075,cg03725309,cg03929796,cg03935116,cg04080291,cg04096767,cg0…
E086 Fetal Kidney	Fetal Kidney	H3K4me3	4.97e-07	3.74e-06	cg00008629,cg00116430,cg00252813,cg00285394,cg00451635,cg01281718,cg01340312,cg01538305,cg01582947,cg01649611,cg01971407,cg02003183,cg02212836,cg02297838,cg02402368,cg02470690,cg02583484,cg02711608,cg02716826,cg02810967,cg03038262,cg03180426,cg03224418,cg03240059,cg03671075,cg03725309,cg03929796,cg03935116,cg04036920,cg04080291,cg04096767,cg04389058,cg04424621,cg04597545,cg04608933,cg04610187,cg0…
E003 H1 Cells	ES Cell	H3K4me3	1.46e-06	1.05e-05	cg00008629,cg00116430,cg00252813,cg00277397,cg00285394,cg00310412,cg00451635,cg00921350,cg01281718,cg01340312,cg01538305,cg01582947,cg01940273,cg01971407,cg02025971,cg02297838,cg02470690,cg02583484,cg02711608,cg02716826,cg02810967,cg03038262,cg03180426,cg03224418,cg03240059,cg03314569,cg03725309,cg03929796,cg03935116,cg04080291,cg04096767,cg04424621,cg04597545,cg04772644,cg04973995,cg05209483,cg0…
E029 Primary monocytes from peripheral blood	Blood	H3K4me3	1.82e-06	1.26e-05	cg00008629,cg00159243,cg00252813,cg00285394,cg00417304,cg01340312,cg01437204,cg01538305,cg02212836,cg02470690,cg02583484,cg02711608,cg02810967,cg03038262,cg03180426,cg03224418,cg03240059,cg03725309,cg03929796,cg03935116,cg04080291,cg04424621,cg04608933,cg05007163,cg05209483,cg05237436,cg05492306,cg05557932,cg06285727,cg06762457,cg06826457,cg07057831,cg07328519,cg07461772,cg07573985,cg07626482,cg0…
E080 Fetal Adrenal Gland	Fetal Adrenal Gland	H3K4me3	3.23e-06	2.15e-05	cg00130530,cg00252813,cg00277397,cg00285394,cg00310412,cg00451635,cg01127300,cg01340312,cg01437204,cg01538305,cg01582947,cg02212836,cg02297838,cg02402368,cg02470690,cg02583484,cg02711608,cg02716826,cg02810967,cg03038262,cg03180426,cg03224418,cg03240059,cg03314569,cg03562120,cg03725309,cg03929796,cg03935116,cg04080291,cg04424621,cg04597545,cg04608933,cg04973995,cg05007163,cg05209483,cg05237436,cg0…
E056 Foreskin Fibroblast Primary Cells skin02	Skin	H3K36me3	2.39e-07	3.97e-05	cg00116430,cg00130530,cg00159243,cg00252813,cg00277397,cg00285394,cg00310412,cg00417304,cg00548098,cg00569896,cg00921350,cg01015663,cg01127300,cg01212284,cg01437204,cg01538305,cg01582947,cg01940273,cg01971407,cg02003183,cg02025971,cg02297838,cg02402368,cg02583484,cg02609551,cg02711608,cg02716826,cg03038262,cg03149958,cg03180426,cg03224418,cg03240059,cg03314569,cg03370752,cg03562120,cg03636183,cg0…
E083 Fetal Heart	Fetal Heart	H3K4me3	8.32e-06	5.31e-05	cg00008629,cg00252813,cg00285394,cg00451635,cg01015663,cg01281718,cg01340312,cg01582947,cg01649611,cg02297838,cg02470690,cg02583484,cg02628680,cg02716826,cg02810967,cg03149958,cg03224418,cg03240059,cg03314569,cg03671075,cg03725309,cg03929796,cg03935116,cg04080291,cg04389058,cg04424621,cg04597545,cg04608933,cg04772644,cg04973995,cg05007163,cg05135521,cg05237436,cg05492306,cg05557932,cg05673882,cg0…
E028 Breast variant Human Mammary Epithelial Cells	Breast	H3K4me3	1.07e-05	6.58e-05	cg00008629,cg00252813,cg00277397,cg00285394,cg00310412,cg00451635,cg00548098,cg01015663,cg01127300,cg01212284,cg01340312,cg01538305,cg01582947,cg02297838,cg02470690,cg02583484,cg02711608,cg02716826,cg02810967,cg03149958,cg03180426,cg03224418,cg03240059,cg03314569,cg03562120,cg03725309,cg03929796,cg03935116,cg04080291,cg04096767,cg04389058,cg04424621,cg04597545,cg04610187,cg04873098,cg04881228,cg0…
E022 iPS DF 19.11 Cells	IPS cell	H3K4me1	2.3e-05	0.0001	cg00116430,cg00159243,cg00252813,cg00277397,cg00310412,cg00417304,cg00451635,cg00548098,cg01015663,cg01127300,cg01212284,cg01281718,cg01437204,cg01538305,cg01582947,cg01940273,cg01971407,cg02212836,cg02583484,cg02609551,cg02628680,cg02711608,cg02716826,cg03038262,cg03149958,cg03180426,cg03224418,cg03240059,cg03314569,cg03562120,cg03636183,cg03929796,cg04080291,cg04096767,cg04389058,cg04424621,cg0…
E100 Psoas Muscle	Psoas Muscle	H3K4me3	3.27e-05	0.000194	cg00008629,cg00130530,cg00252813,cg00277397,cg00285394,cg00310412,cg01212284,cg01281718,cg01340312,cg01538305,cg01582947,cg01940273,cg01971407,cg02297838,cg02402368,cg02470690,cg02583484,cg02711608,cg02716826,cg03038262,cg03224418,cg03314569,cg03562120,cg03636183,cg03725309,cg03929796,cg03935116,cg04080291,cg04597545,cg05209483,cg05237436,cg05492306,cg05557932,cg05637113,cg05673882,cg06285727,cg0…
E085 Fetal Intestine Small	Feta Intestine Small	H3K36me3	2.38e-06	0.000198	cg00116430,cg00130530,cg00159243,cg00252813,cg00285394,cg00310412,cg00417304,cg00548098,cg00921350,cg01015663,cg01127300,cg01212284,cg01971407,cg02003183,cg02212836,cg02583484,cg02609551,cg02628680,cg02711608,cg02716826,cg03038262,cg03149958,cg03180426,cg03224418,cg03314569,cg03370752,cg03562120,cg03725309,cg03929796,cg04096767,cg04597545,cg04608933,cg04610187,cg04772644,cg04873098,cg04881228,cg0…
E034 Primary T cells from peripheral blood	Blood	H3K36me3	2.9e-05	0.0012	cg00159243,cg00921350,cg01015663,cg01212284,cg01649611,cg02297838,cg02402368,cg02583484,cg02609551,cg02628680,cg02711608,cg03038262,cg03149958,cg03224418,cg03370752,cg03929796,cg04424621,cg04597545,cg04772644,cg04881228,cg05007163,cg05135521,cg05209483,cg05557932,cg05637113,cg05673882,cg06285727,cg06484123,cg07328519,cg07573872,cg07626482,cg07643930,cg07786657,cg07960624,cg08099136,cg08138505,cg0…
E093 Fetal Thymus	Fetal Thymus	H3K36me3	2.49e-05	0.0012	cg00159243,cg00277397,cg00310412,cg00569896,cg00921350,cg01212284,cg01340312,cg01437204,cg01971407,cg02003183,cg02297838,cg02402368,cg02583484,cg02609551,cg02711608,cg02716826,cg02810967,cg03038262,cg03370752,cg03725309,cg04597545,cg04608933,cg04772644,cg05007163,cg05135521,cg05209483,cg05237436,cg05673882,cg06484123,cg06970472,cg07328519,cg07573872,cg07626482,cg07643930,cg07786657,cg08099136,cg0…
E022 iPS DF 19.11 Cells	IPS cell	H3K4me3	0.000267	0.00153	cg00116430,cg00159243,cg00252813,cg00277397,cg00285394,cg00310412,cg00417304,cg00451635,cg01340312,cg01437204,cg01538305,cg01582947,cg01940273,cg01971407,cg02003183,cg02025971,cg02297838,cg02470690,cg02583484,cg02609551,cg02628680,cg02711608,cg02716826,cg02810967,cg03038262,cg03180426,cg03224418,cg03240059,cg03314569,cg03636183,cg03725309,cg03929796,cg03935116,cg04080291,cg04096767,cg04424621,cg0…
E055 Foreskin Fibroblast Primary Cells skin01	Skin	H3K36me3	0.000125	0.00415	cg00130530,cg00159243,cg00252813,cg00285394,cg00310412,cg00548098,cg01015663,cg01127300,cg01212284,cg01340312,cg01437204,cg01538305,cg01940273,cg01971407,cg02003183,cg02025971,cg02297838,cg02402368,cg02583484,cg02609551,cg02628680,cg02711608,cg02716826,cg03038262,cg03180426,cg03314569,cg03370752,cg03636183,cg03725309,cg03929796,cg04036920,cg04433322,cg04597545,cg04608933,cg04610187,cg04772644,cg0…
E082 Fetal Brain Female	Fetal Brain	H3K4me3	0.00109	0.006	cg00008629,cg00252813,cg00277397,cg00285394,cg00310412,cg00451635,cg01281718,cg01340312,cg01538305,cg01582947,cg01940273,cg02025971,cg02297838,cg02402368,cg02470690,cg02583484,cg02711608,cg02810967,cg03180426,cg03224418,cg03725309,cg03929796,cg03935116,cg04080291,cg04424621,cg04597545,cg04772644,cg04973995,cg05007163,cg05209483,cg05237436,cg05492306,cg05557932,cg06285727,cg06298346,cg06690548,cg0…
E005 H1 BMP4 Derived Trophoblast Cultured Cells	ES Cell	H3K4me3	0.00115	0.00614	cg00252813,cg00277397,cg00285394,cg00310412,cg00417304,cg00451635,cg00548098,cg00594191,cg00921350,cg01015663,cg01340312,cg01538305,cg01582947,cg01940273,cg01971407,cg02025971,cg02402368,cg02470690,cg02583484,cg02609551,cg02628680,cg02711608,cg02716826,cg03038262,cg03149958,cg03180426,cg03224418,cg03240059,cg03314569,cg03370752,cg03562120,cg03725309,cg03929796,cg03935116,cg04036920,cg04080291,cg0…
E097 Ovary	Ovary	H3K4me1	0.00146	0.0062	cg00116430,cg00130530,cg00252813,cg00285394,cg00310412,cg00451635,cg00594191,cg01015663,cg01127300,cg01281718,cg01538305,cg01582947,cg01649611,cg01940273,cg02402368,cg02628680,cg02711608,cg03149958,cg03180426,cg03240059,cg03314569,cg03370752,cg03562120,cg03636183,cg03725309,cg03929796,cg04096767,cg04389058,cg04597545,cg04608933,cg04873098,cg04881228,cg05007163,cg05135521,cg05237436,cg05575921,cg0…
E004 H1 BMP4 Derived Mesendoderm Cultured Cells	ES Cell	H3K4me3	0.00172	0.00892	cg00008629,cg00252813,cg00285394,cg00310412,cg01340312,cg01582947,cg02297838,cg02470690,cg02583484,cg02711608,cg02810967,cg03038262,cg03180426,cg03240059,cg03671075,cg03725309,cg03929796,cg03935116,cg04080291,cg04424621,cg04597545,cg04973995,cg05237436,cg05492306,cg05557932,cg06298346,cg06690548,cg06826457,cg07057831,cg07328519,cg07461772,cg07573985,cg07589968,cg07626482,cg07643930,cg07922154,cg0…
E057 Foreskin Keratinocyte Primary Cells skin02	Skin	H3K36me3	0.000649	0.0179	cg00008629,cg00252813,cg00285394,cg00310412,cg01127300,cg01212284,cg01971407,cg02003183,cg02025971,cg02297838,cg02402368,cg02583484,cg02609551,cg02711608,cg03038262,cg03370752,cg03725309,cg04597545,cg04772644,cg04881228,cg05007163,cg05135521,cg05209483,cg05673882,cg06285727,cg06970472,cg07057831,cg07328519,cg07573872,cg07626482,cg07786657,cg08099136,cg08138505,cg08140114,cg08250921,cg08255475,cg0…
E081 Fetal Brain Male	Fetal Brain	H3K4me3	0.00504	0.0253	cg00008629,cg00252813,cg00277397,cg00285394,cg00310412,cg01340312,cg01582947,cg01971407,cg02297838,cg02402368,cg02470690,cg02583484,cg02810967,cg03224418,cg03671075,cg03725309,cg03929796,cg03935116,cg04080291,cg04424621,cg04608933,cg05007163,cg05209483,cg05237436,cg05492306,cg05557932,cg06285727,cg06298346,cg06690548,cg06826457,cg06946797,cg07057831,cg07461772,cg07573985,cg07626482,cg07643930,cg0…
E006 H1 Derived Mesenchymal Stem Cells	ES Cell	H3K4me3	0.0087	0.0424	cg00252813,cg00285394,cg00310412,cg00417304,cg00451635,cg00548098,cg00921350,cg01127300,cg01437204,cg01538305,cg01582947,cg01940273,cg01971407,cg02003183,cg02212836,cg02470690,cg02583484,cg02609551,cg02628680,cg02711608,cg02716826,cg02810967,cg03038262,cg03180426,cg03224418,cg03240059,cg03314569,cg03562120,cg03636183,cg03725309,cg03929796,cg03935116,cg04080291,cg04096767,cg04433322,cg04597545,cg0…
E021 iPS DF 6.9 Cells	IPS cell	H3K4me3	0.0144	0.0681	cg00008629,cg00252813,cg00285394,cg00310412,cg00451635,cg01340312,cg01538305,cg01582947,cg01649611,cg01940273,cg01971407,cg02025971,cg02297838,cg02470690,cg02583484,cg02609551,cg02628680,cg02711608,cg02716826,cg02810967,cg03038262,cg03180426,cg03224418,cg03314569,cg03636183,cg03725309,cg03929796,cg03935116,cg04080291,cg04096767,cg04389058,cg04424621,cg04772644,cg04973995,cg05135521,cg05237436,cg0…
E098 Pancreas	Pancreas	H3K4me3	0.0181	0.0835	cg00252813,cg00285394,cg00310412,cg00451635,cg00921350,cg01281718,cg01340312,cg01538305,cg01582947,cg01940273,cg01971407,cg02402368,cg02583484,cg02609551,cg02711608,cg02716826,cg03038262,cg03180426,cg03224418,cg03240059,cg03314569,cg03636183,cg03725309,cg03929796,cg03935116,cg04080291,cg04433322,cg04597545,cg04608933,cg04973995,cg05007163,cg05209483,cg05237436,cg05492306,cg05557932,cg05575921,cg0…
E022 iPS DF 19.11 Cells	IPS cell	H3K36me3	0.00501	0.119	cg00008629,cg00116430,cg00130530,cg00159243,cg00252813,cg00277397,cg00285394,cg00310412,cg00417304,cg00451635,cg00548098,cg00594191,cg01015663,cg01127300,cg01212284,cg01437204,cg01538305,cg01582947,cg01649611,cg01940273,cg01971407,cg02003183,cg02025971,cg02212836,cg02470690,cg02583484,cg02609551,cg02628680,cg02711608,cg02716826,cg03038262,cg03180426,cg03224418,cg03240059,cg03314569,cg03370752,cg0…
E090 Fetal Muscle Leg	Fetal Muscle Leg	H3K36me3	0.00759	0.145	cg00252813,cg00310412,cg01015663,cg01127300,cg01212284,cg01649611,cg01971407,cg02003183,cg02025971,cg02402368,cg02583484,cg02609551,cg02628680,cg02711608,cg03038262,cg03370752,cg03562120,cg03725309,cg03929796,cg04433322,cg04597545,cg04772644,cg05007163,cg05209483,cg05557932,cg05575921,cg05637113,cg05673882,cg06285727,cg06484123,cg06970472,cg07328519,cg07573872,cg07626482,cg08138505,cg08140114,cg0…
E092 Fetal Stomach	Fetal Stomach	H3K36me3	0.00784	0.145	cg00116430,cg00252813,cg00310412,cg00921350,cg01015663,cg01127300,cg01212284,cg01437204,cg02003183,cg02025971,cg02583484,cg02609551,cg02628680,cg02711608,cg03038262,cg03370752,cg04389058,cg04597545,cg04608933,cg04772644,cg05007163,cg05209483,cg05557932,cg05673882,cg06970472,cg07328519,cg07573872,cg07626482,cg07960624,cg08138505,cg08250921,cg08255475,cg08893087,cg09046979,cg09182189,cg10064322,cg1…
E032 Primary B cells from peripheral blood	Blood	H3K36me3	0.0101	0.167	cg00285394,cg00310412,cg00451635,cg00569896,cg00921350,cg01212284,cg01649611,cg02003183,cg02297838,cg02402368,cg02583484,cg02609551,cg02711608,cg03240059,cg03370752,cg03725309,cg04597545,cg04772644,cg05007163,cg05135521,cg05209483,cg05557932,cg05637113,cg05673882,cg07328519,cg07573872,cg07626482,cg07922154,cg07960624,cg08138505,cg08140114,cg08250921,cg08822075,cg09182189,cg09191173,cg09395195,cg1…
E094 Gastric	Gastric	H3K4me3	0.0539	0.242	cg00130530,cg00159243,cg00252813,cg00285394,cg00310412,cg00417304,cg00451635,cg00548098,cg00921350,cg01437204,cg01538305,cg01582947,cg01940273,cg02003183,cg02212836,cg02402368,cg02470690,cg02583484,cg02609551,cg02711608,cg02716826,cg03038262,cg03180426,cg03224418,cg03240059,cg03314569,cg03636183,cg03725309,cg03929796,cg03935116,cg04080291,cg04096767,cg04389058,cg04433322,cg04597545,cg04608933,cg0…
E022 iPS DF 19.11 Cells	IPS cell	H3K27me3	0.00171	0.284	cg00008629,cg00252813,cg00277397,cg00285394,cg00310412,cg00451635,cg00548098,cg00594191,cg01212284,cg01281718,cg01340312,cg01431184,cg01437204,cg01582947,cg01940273,cg02003183,cg02583484,cg02609551,cg02711608,cg02716826,cg03038262,cg03180426,cg03224418,cg03240059,cg03562120,cg03929796,cg04096767,cg04608933,cg04873098,cg04881228,cg05237436,cg05492306,cg05575921,cg06285727,cg06298346,cg06484123,cg0…
E007 H1 Derived Neuronal Progenitor Cultured Cells	ES Cell	H3K4me3	0.0977	0.427	cg00116430,cg00252813,cg00285394,cg00310412,cg00451635,cg00569896,cg00921350,cg01127300,cg01340312,cg01431184,cg01437204,cg01538305,cg01582947,cg01940273,cg02003183,cg02297838,cg02470690,cg02583484,cg02609551,cg02711608,cg02810967,cg03038262,cg03180426,cg03224418,cg03240059,cg03314569,cg03636183,cg03725309,cg03929796,cg03935116,cg04080291,cg04096767,cg04424621,cg04597545,cg04608933,cg04881228,cg0…
E059 Foreskin Melanocyte Primary Cells skin01	Skin	H3K36me3	0.0344	0.519	cg00116430,cg00130530,cg00159243,cg00252813,cg00277397,cg00310412,cg00417304,cg00451635,cg00569896,cg00594191,cg01127300,cg01212284,cg01437204,cg01538305,cg01940273,cg01971407,cg02003183,cg02025971,cg02583484,cg02609551,cg02628680,cg02711608,cg02716826,cg03038262,cg03180426,cg03224418,cg03240059,cg03314569,cg03370752,cg03636183,cg03929796,cg04096767,cg04424621,cg04597545,cg04973995,cg05135521,cg0…
E094 Gastric	Gastric	H3K36me3	0.0413	0.571	cg00116430,cg00252813,cg00310412,cg00451635,cg00548098,cg01127300,cg01212284,cg01437204,cg01538305,cg01582947,cg02003183,cg02212836,cg02402368,cg02583484,cg02609551,cg02628680,cg02711608,cg02716826,cg03038262,cg03180426,cg03370752,cg03562120,cg03636183,cg03929796,cg04433322,cg04597545,cg04608933,cg04772644,cg04873098,cg04881228,cg04973995,cg05007163,cg05209483,cg05575921,cg06285727,cg06484123,cg0…
E006 H1 Derived Mesenchymal Stem Cells	ES Cell	H3K36me3	0.0717	0.915	cg00116430,cg00310412,cg00417304,cg00451635,cg00921350,cg01212284,cg01437204,cg01582947,cg01940273,cg01971407,cg02003183,cg02025971,cg02212836,cg02583484,cg02609551,cg02711608,cg02716826,cg03038262,cg03240059,cg03314569,cg03370752,cg03929796,cg04096767,cg04433322,cg04597545,cg04608933,cg04610187,cg04772644,cg04973995,cg05007163,cg05135521,cg05209483,cg05575921,cg06298346,cg06484123,cg06690548,cg0…
E029 Primary monocytes from peripheral blood	Blood	H3K27me3	0.244	1	cg00277397,cg00285394,cg00310412,cg00417304,cg00451635,cg00569896,cg00594191,cg01582947,cg01940273,cg01971407,cg02402368,cg02609551,cg02628680,cg02716826,cg03038262,cg03180426,cg03224418,cg03240059,cg03314569,cg03562120,cg03636183,cg04096767,cg04433322,cg04610187,cg04873098,cg05575921,cg06298346,cg07057831,cg07336872,cg07589968,cg07922154,cg08324925,cg08820801,cg08822075,cg09452027,cg10064322,cg1…
E032 Primary B cells from peripheral blood	Blood	H3K27me3	0.623	1	cg00116430,cg00277397,cg00451635,cg00548098,cg01015663,cg01431184,cg01940273,cg02025971,cg02628680,cg02716826,cg03149958,cg03240059,cg03314569,cg03562120,cg03671075,cg04036920,cg04080291,cg04096767,cg04389058,cg04608933,cg04610187,cg04873098,cg04881228,cg05557932,cg05575921,cg06690548,cg06970472,cg07336872,cg07461772,cg07589968,cg07786657,cg07922154,cg08250921,cg08666707,cg08820801,cg08822075,cg0…
E033 Primary T cells from cord blood	Blood	H3K27me3	1	1	cg00277397,cg00451635,cg00594191,cg01940273,cg03180426,cg03636183,cg04096767,cg04610187,cg04873098,cg06298346,cg07336872,cg07589968,cg07922154,cg08666707,cg08820801,cg11660018,cg12516875,cg15415259,cg15871086,cg16736826,cg17333042,cg18103548,cg18394552,cg19459791,cg21140898,cg23534245,cg23635560,cg24698211,cg25875537,cg27111756,cg27241845
E034 Primary T cells from peripheral blood	Blood	H3K27me3	0.668	1	cg00116430,cg00159243,cg00277397,cg00310412,cg00417304,cg00451635,cg00548098,cg00594191,cg00921350,cg01015663,cg01437204,cg01538305,cg01940273,cg01971407,cg02003183,cg02025971,cg02212836,cg02628680,cg03038262,cg03149958,cg03180426,cg03240059,cg03314569,cg03636183,cg03929796,cg04036920,cg04080291,cg04096767,cg04389058,cg04433322,cg04597545,cg04608933,cg04610187,cg04772644,cg04873098,cg04881228,cg0…
E046 Primary Natural Killer cells from peripheral	Blood	H3K27me3	0.973	1	cg00277397,cg00451635,cg00594191,cg01431184,cg01940273,cg02025971,cg02628680,cg03149958,cg03180426,cg03240059,cg03314569,cg03562120,cg03671075,cg04096767,cg04608933,cg04610187,cg04873098,cg05575921,cg06298346,cg06946797,cg07336872,cg07589968,cg07922154,cg08666707,cg08820801,cg08822075,cg11660018,cg12138695,cg12596182,cg12765567,cg14476101,cg15415259,cg15871086,cg16201146,cg16736826,cg17333042,cg1…
E050 Primary hematopoietic stem cells G-CSF-mobili	Blood	H3K27me3	1	1	cg00310412,cg00417304,cg00451635,cg01431184,cg01940273,cg02025971,cg02716826,cg03038262,cg03149958,cg03180426,cg03240059,cg03725309,cg04096767,cg04873098,cg04881228,cg07057831,cg07336872,cg07589968,cg07786657,cg08324925,cg08666707,cg08820801,cg08822075,cg11660018,cg12559228,cg12765567,cg14476101,cg15415259,cg15789723,cg15871086,cg16201146,cg16321846,cg16736826,cg17333042,cg17840178,cg18103548,cg1…
E051 Primary hematopoietic stem cells G-CSF-mobili	Blood	H3K27me3	1	1	cg00310412,cg00451635,cg01940273,cg03240059,cg03725309,cg04096767,cg04873098,cg04881228,cg07336872,cg07589968,cg07922154,cg08324925,cg08820801,cg09452027,cg11660018,cg12559228,cg15415259,cg15789723,cg16321846,cg16736826,cg17333042,cg18103548,cg18363008,cg19653417,cg21099148,cg21140898,cg23534245,cg24160243,cg24698211,cg25875537,cg26352795,cg27111756
E028 Breast variant Human Mammary Epithelial Cells	Breast	H3K27me3	0.999	1	cg00116430,cg00159243,cg00277397,cg00285394,cg00417304,cg00594191,cg00921350,cg01127300,cg01437204,cg01940273,cg01971407,cg02003183,cg02212836,cg02628680,cg03038262,cg03180426,cg03224418,cg03240059,cg03562120,cg03636183,cg03671075,cg04096767,cg04424621,cg04433322,cg04597545,cg04608933,cg04610187,cg04873098,cg05575921,cg06298346,cg06762457,cg07328519,cg07336872,cg07461772,cg07589968,cg07786657,cg0…
E003 H1 Cells	ES Cell	H3K27me3	0.0474	1	cg00116430,cg00277397,cg00310412,cg00417304,cg00451635,cg00548098,cg00594191,cg01015663,cg01212284,cg01281718,cg01431184,cg01582947,cg01940273,cg02025971,cg02212836,cg02628680,cg02716826,cg03038262,cg03180426,cg03224418,cg03240059,cg03314569,cg03636183,cg03671075,cg04036920,cg04096767,cg04433322,cg04608933,cg04873098,cg04973995,cg05557932,cg05575921,cg06285727,cg06298346,cg06762457,cg06826457,cg0…
E004 H1 BMP4 Derived Mesendoderm Cultured Cells	ES Cell	H3K27me3	0.727	1	cg00310412,cg00451635,cg00569896,cg01431184,cg01582947,cg01940273,cg02212836,cg02297838,cg02716826,cg03149958,cg03180426,cg03224418,cg03240059,cg04080291,cg04096767,cg04433322,cg04873098,cg05575921,cg06285727,cg06298346,cg06826457,cg07057831,cg07589968,cg07643930,cg07711192,cg07786657,cg07884764,cg08099136,cg08101174,cg08996521,cg09452027,cg09578353,cg11660018,cg11927233,cg12138695,cg12516875,cg1…
E005 H1 BMP4 Derived Trophoblast Cultured Cells	ES Cell	H3K27me3	0.951	1	cg00277397,cg00310412,cg01015663,cg01437204,cg01582947,cg01649611,cg01940273,cg02003183,cg02212836,cg02470690,cg02609551,cg02716826,cg03038262,cg03149958,cg03180426,cg03240059,cg03370752,cg03562120,cg03671075,cg03929796,cg03935116,cg04096767,cg04433322,cg04873098,cg05209483,cg05557932,cg05575921,cg05637113,cg06285727,cg06298346,cg06690548,cg06762457,cg06826457,cg07057831,cg07336872,cg07573985,cg0…
E006 H1 Derived Mesenchymal Stem Cells	ES Cell	H3K27me3	0.992	1	cg00277397,cg00594191,cg00921350,cg01940273,cg02628680,cg03038262,cg03149958,cg03180426,cg03240059,cg04096767,cg04433322,cg04873098,cg07336872,cg07786657,cg07960624,cg08101174,cg12765567,cg12800915,cg13150925,cg13645530,cg14237301,cg14476101,cg16201146,cg18103548,cg18363008,cg18394552,cg18901355,cg19459791,cg19935065,cg20357806,cg20592734,cg21140898,cg23450972,cg23534245,cg23635560,cg24160243,cg2…
E007 H1 Derived Neuronal Progenitor Cultured Cells	ES Cell	H3K27me3	0.618	1	cg00277397,cg00310412,cg00569896,cg00921350,cg01431184,cg01582947,cg01940273,cg02810967,cg03038262,cg03180426,cg03240059,cg03935116,cg04096767,cg04433322,cg05007163,cg05209483,cg05575921,cg06298346,cg06690548,cg06762457,cg07057831,cg07336872,cg07589968,cg07786657,cg08099136,cg08822075,cg08996521,cg09395195,cg09452027,cg10589813,cg11095027,cg11491284,cg12138695,cg12170787,cg12394289,cg12516875,cg1…
E008 H9 Cells	ES Cell	H3K27me3	0.217	1	cg00277397,cg00310412,cg00594191,cg01015663,cg01281718,cg01431184,cg01582947,cg01649611,cg01940273,cg02716826,cg03038262,cg03240059,cg04096767,cg04873098,cg04881228,cg05007163,cg05237436,cg06285727,cg06298346,cg06690548,cg07057831,cg07711192,cg08099136,cg08101174,cg08893087,cg08996521,cg09578353,cg10508317,cg12616487,cg14480266,cg14580211,cg14849578,cg15871086,cg16037711,cg16201146,cg17333042,cg1…
E085 Fetal Intestine Small	Feta Intestine Small	H3K27me3	0.934	1	cg00116430,cg00130530,cg00277397,cg00285394,cg00310412,cg00451635,cg00548098,cg00569896,cg01431184,cg01437204,cg01940273,cg02025971,cg02212836,cg02402368,cg02711608,cg03038262,cg03149958,cg03180426,cg03224418,cg03240059,cg03562120,cg04036920,cg04096767,cg04389058,cg04433322,cg04608933,cg04873098,cg05007163,cg05575921,cg06298346,cg06946797,cg07057831,cg07336872,cg07461772,cg07589968,cg07786657,cg0…
E080 Fetal Adrenal Gland	Fetal Adrenal Gland	H3K27me3	0.917	1	cg00252813,cg00277397,cg00310412,cg00417304,cg00451635,cg00548098,cg00594191,cg00921350,cg01127300,cg01940273,cg01971407,cg02025971,cg02212836,cg02609551,cg02711608,cg02716826,cg03038262,cg03149958,cg03180426,cg03240059,cg03314569,cg03562120,cg03636183,cg04036920,cg04096767,cg04433322,cg04608933,cg04610187,cg04873098,cg04881228,cg05575921,cg06298346,cg06762457,cg07057831,cg07336872,cg07589968,cg0…
E081 Fetal Brain Male	Fetal Brain	H3K27me3	0.0739	1	cg00008629,cg00277397,cg00451635,cg01431184,cg01940273,cg01971407,cg02402368,cg02716826,cg03038262,cg03180426,cg03240059,cg03314569,cg04096767,cg04433322,cg04608933,cg04610187,cg04873098,cg05135521,cg06298346,cg07589968,cg07626482,cg07884764,cg08099136,cg08101174,cg08666707,cg08820801,cg08822075,cg08996521,cg09125127,cg10508317,cg10589813,cg12170787,cg12616487,cg12800915,cg13823169,cg14237301,cg1…
E082 Fetal Brain Female	Fetal Brain	H3K27me3	0.385	1	cg00277397,cg00310412,cg00451635,cg00548098,cg00921350,cg01431184,cg01940273,cg01971407,cg02402368,cg02716826,cg03038262,cg03180426,cg03240059,cg03314569,cg03929796,cg03935116,cg04096767,cg04433322,cg04608933,cg04610187,cg04873098,cg05135521,cg06298346,cg07589968,cg07626482,cg07884764,cg08099136,cg08101174,cg08666707,cg08820801,cg08822075,cg09452027,cg10508317,cg10589813,cg12170787,cg12616487,cg1…
E083 Fetal Heart	Fetal Heart	H3K27me3	0.892	1	cg00277397,cg00310412,cg00417304,cg00548098,cg01015663,cg01340312,cg01940273,cg01971407,cg02025971,cg02402368,cg03038262,cg03671075,cg04096767,cg04873098,cg04881228,cg05557932,cg06762457,cg07589968,cg07626482,cg07960624,cg08099136,cg08101174,cg08822075,cg12800915,cg13518625,cg14480266,cg15789723,cg18103548,cg18363008,cg18901355,cg19935065,cg21140898,cg21325715,cg23534245,cg24707889,cg24807889,cg2…
E084 Fetal Intestine Large	Fetal Intestine Large	H3K27me3	1	1	cg00277397,cg00285394,cg00310412,cg00451635,cg00548098,cg01431184,cg01437204,cg01940273,cg02212836,cg02402368,cg03038262,cg03180426,cg03240059,cg03935116,cg04036920,cg04096767,cg04433322,cg04608933,cg04873098,cg05575921,cg06298346,cg06946797,cg07057831,cg07336872,cg07461772,cg07589968,cg07884764,cg07922154,cg08099136,cg08324925,cg08822075,cg09125127,cg09452027,cg10421247,cg10508317,cg12516875,cg1…
E086 Fetal Kidney	Fetal Kidney	H3K27me3	0.923	1	cg00277397,cg00310412,cg00417304,cg00548098,cg00594191,cg01940273,cg02402368,cg02716826,cg03149958,cg03180426,cg03240059,cg03562120,cg03671075,cg04096767,cg04608933,cg04873098,cg04881228,cg06298346,cg06484123,cg07589968,cg07626482,cg08099136,cg08822075,cg08996521,cg14480266,cg14576319,cg14975410,cg15415259,cg15789723,cg16201146,cg16321846,cg16736826,cg16903811,cg17803993,cg18103548,cg18363008,cg1…
E088 Fetal Lung	Fetal Lung	H3K27me3	0.998	1	cg00277397,cg00310412,cg00417304,cg00548098,cg01431184,cg01940273,cg02402368,cg02628680,cg03038262,cg03180426,cg03240059,cg03935116,cg04036920,cg04096767,cg04433322,cg04873098,cg05557932,cg05575921,cg06298346,cg06690548,cg06826457,cg07589968,cg07884764,cg07922154,cg08822075,cg12596182,cg12765567,cg12800915,cg14576319,cg14975410,cg15789723,cg16201146,cg17803993,cg18103548,cg18363008,cg18394552,cg1…
E090 Fetal Muscle Leg	Fetal Muscle Leg	H3K27me3	0.071	1	cg00116430,cg00130530,cg00159243,cg00277397,cg00310412,cg00417304,cg00451635,cg00548098,cg00594191,cg00921350,cg01015663,cg01127300,cg01431184,cg01437204,cg01582947,cg01940273,cg01971407,cg02003183,cg02025971,cg02609551,cg02628680,cg02711608,cg02716826,cg03038262,cg03180426,cg03240059,cg03314569,cg03562120,cg03636183,cg03935116,cg04036920,cg04080291,cg04096767,cg04389058,cg04424621,cg04433322,cg0…
E089 Fetal Muscle Trunk	Fetal Muscle Trunk	H3K27me3	0.784	1	cg00159243,cg00277397,cg00310412,cg00417304,cg00451635,cg00548098,cg00594191,cg00921350,cg01437204,cg01538305,cg01940273,cg01971407,cg02003183,cg02025971,cg02212836,cg02609551,cg02628680,cg02711608,cg02716826,cg03038262,cg03180426,cg03224418,cg03240059,cg03314569,cg03562120,cg03636183,cg03935116,cg04096767,cg04389058,cg04433322,cg04608933,cg04610187,cg04873098,cg04973995,cg05492306,cg05575921,cg0…
E092 Fetal Stomach	Fetal Stomach	H3K27me3	0.657	1	cg00130530,cg00159243,cg00252813,cg00277397,cg00310412,cg00417304,cg00451635,cg00548098,cg00594191,cg00921350,cg01431184,cg01437204,cg01538305,cg01940273,cg01971407,cg02003183,cg02212836,cg02402368,cg02609551,cg02628680,cg02711608,cg02716826,cg03038262,cg03180426,cg03224418,cg03240059,cg03314569,cg03562120,cg03636183,cg03929796,cg03935116,cg04036920,cg04096767,cg04433322,cg04597545,cg04610187,cg0…
E093 Fetal Thymus	Fetal Thymus	H3K27me3	0.27	1	cg00116430,cg00277397,cg00310412,cg00451635,cg00548098,cg00594191,cg01431184,cg01582947,cg01940273,cg02025971,cg02470690,cg02583484,cg02628680,cg02716826,cg03038262,cg03180426,cg03224418,cg03240059,cg03314569,cg04036920,cg04096767,cg04433322,cg04608933,cg04610187,cg04873098,cg05492306,cg05557932,cg05575921,cg06298346,cg07057831,cg07336872,cg07461772,cg07589968,cg07922154,cg08099136,cg08140114,cg0…
E094 Gastric	Gastric	H3K27me3	1	1	cg00310412,cg00417304,cg00569896,cg00594191,cg01212284,cg01281718,cg01431184,cg01649611,cg02583484,cg03180426,cg03725309,cg04080291,cg04096767,cg04772644,cg04881228,cg05575921,cg05637113,cg07589968,cg07711192,cg07922154,cg08101174,cg08250921,cg08666707,cg08893087,cg08996521,cg09395195,cg10064322,cg11095027,cg12138695,cg12394289,cg12596182,cg12765567,cg13645530,cg14476101,cg15789723,cg16321846,cg1…
E021 iPS DF 6.9 Cells	IPS cell	H3K27me3	0.3	1	cg00277397,cg00310412,cg00451635,cg01015663,cg01582947,cg01649611,cg01940273,cg02716826,cg03038262,cg03180426,cg03224418,cg03240059,cg03370752,cg03562120,cg03671075,cg04096767,cg04608933,cg04610187,cg04772644,cg05007163,cg05575921,cg05637113,cg06285727,cg06298346,cg06484123,cg06762457,cg06826457,cg07057831,cg07884764,cg07960624,cg08101174,cg08140114,cg08996521,cg09191173,cg09578353,cg10589813,cg1…
E017 IMR90 fetal lung fibroblasts Cell Line	Lung	H3K27me3	1	1	cg00594191,cg00921350,cg01437204,cg01940273,cg03149958,cg03180426,cg03562120,cg03636183,cg03671075,cg04096767,cg04433322,cg04873098,cg06762457,cg07336872,cg07589968,cg07786657,cg07884764,cg07922154,cg08996521,cg09125127,cg09452027,cg12765567,cg12800915,cg13150925,cg14237301,cg14975410,cg15212369,cg16201146,cg18103548,cg18363008,cg18468088,cg18901355,cg19653417,cg19935065,cg20357806,cg20592734,cg2…
E097 Ovary	Ovary	H3K27me3	1	1	cg00277397,cg01940273,cg03180426,cg04036920,cg04096767,cg04873098,cg07589968,cg08324925,cg08822075,cg09046979,cg10064322,cg12596182,cg12765567,cg12800915,cg16321846,cg16903811,cg18103548,cg18363008,cg18394552,cg18901355,cg19653417,cg20357806,cg23534245,cg23635560,cg24160243,cg24807889,cg25875537,cg26804423,cg27241845
E098 Pancreas	Pancreas	H3K27me3	1	1	cg00252813,cg00594191,cg00921350,cg01212284,cg01340312,cg01431184,cg02470690,cg03038262,cg03180426,cg03636183,cg04096767,cg04433322,cg04610187,cg04881228,cg05209483,cg05492306,cg05673882,cg06484123,cg07626482,cg08140114,cg10508317,cg12516875,cg12596182,cg12765567,cg13518625,cg13645530,cg13693517,cg14380013,cg15415259,cg16201146,cg16433462,cg16708465,cg17944885,cg18394552,cg19459791,cg19653417,cg2…
E091 Placenta	Placenta	H3K27me3	0.0785	1	cg00116430,cg00159243,cg00252813,cg00277397,cg00310412,cg00417304,cg00451635,cg00548098,cg00594191,cg00921350,cg01127300,cg01212284,cg01437204,cg01940273,cg01971407,cg02628680,cg02716826,cg03038262,cg03149958,cg03180426,cg03240059,cg03314569,cg03562120,cg03636183,cg03929796,cg03935116,cg04036920,cg04096767,cg04433322,cg04608933,cg04610187,cg04873098,cg04881228,cg04973995,cg05007163,cg05209483,cg0…
E100 Psoas Muscle	Psoas Muscle	H3K27me3	1	1	cg00277397,cg00310412,cg00594191,cg01431184,cg01940273,cg02025971,cg02212836,cg02470690,cg02628680,cg03038262,cg03149958,cg03180426,cg03224418,cg03314569,cg03636183,cg03671075,cg04036920,cg04096767,cg04873098,cg05575921,cg06298346,cg06690548,cg06946797,cg07589968,cg07626482,cg07786657,cg08101174,cg08255475,cg08820801,cg08822075,cg09046979,cg10064322,cg11491284,cg12138695,cg12765567,cg12800915,cg1…
E055 Foreskin Fibroblast Primary Cells skin01	Skin	H3K27me3	0.906	1	cg00116430,cg00277397,cg00285394,cg00310412,cg00417304,cg00594191,cg00921350,cg01281718,cg01437204,cg01538305,cg01940273,cg01971407,cg02025971,cg02212836,cg02628680,cg02716826,cg03038262,cg03149958,cg03180426,cg03240059,cg03314569,cg03562120,cg03636183,cg03671075,cg03929796,cg04096767,cg04433322,cg04608933,cg04610187,cg04873098,cg04881228,cg06298346,cg06762457,cg06946797,cg07328519,cg07336872,cg0…
E056 Foreskin Fibroblast Primary Cells skin02	Skin	H3K27me3	0.231	1	cg00130530,cg00277397,cg00310412,cg00417304,cg00451635,cg00548098,cg00594191,cg00921350,cg01127300,cg01437204,cg01538305,cg01940273,cg02212836,cg02470690,cg02609551,cg02628680,cg02716826,cg03038262,cg03149958,cg03180426,cg03224418,cg03240059,cg03314569,cg03562120,cg03636183,cg03671075,cg03929796,cg04096767,cg04433322,cg04597545,cg04608933,cg04610187,cg04873098,cg04881228,cg04973995,cg05575921,cg0…
E057 Foreskin Keratinocyte Primary Cells skin02	Skin	H3K27me3	1	1	cg00277397,cg00285394,cg00310412,cg00451635,cg01437204,cg01582947,cg01940273,cg02212836,cg03038262,cg03180426,cg04096767,cg04433322,cg04608933,cg04610187,cg04873098,cg05575921,cg06285727,cg06298346,cg06690548,cg07328519,cg07461772,cg07786657,cg07884764,cg08101174,cg08255475,cg08666707,cg08996521,cg09125127,cg09452027,cg10508317,cg12126344,cg12559228,cg12616487,cg13823169,cg14576319,cg14901243,cg1…
E059 Foreskin Melanocyte Primary Cells skin01	Skin	H3K27me3	0.813	1	cg00116430,cg00130530,cg00159243,cg00277397,cg00310412,cg00417304,cg00451635,cg00548098,cg00594191,cg01127300,cg01437204,cg01538305,cg01940273,cg01971407,cg02212836,cg02609551,cg02628680,cg02716826,cg03038262,cg03180426,cg03224418,cg03240059,cg03314569,cg03636183,cg03725309,cg03929796,cg04036920,cg04096767,cg04433322,cg04608933,cg04873098,cg04973995,cg05237436,cg05575921,cg06298346,cg06762457,cg0…
E109 Small Intestine	Small Intestine	H3K27me3	0.998	1	cg00277397,cg00310412,cg00451635,cg00548098,cg00594191,cg01437204,cg01940273,cg02212836,cg02470690,cg03180426,cg03562120,cg03636183,cg04036920,cg04096767,cg04597545,cg04610187,cg04873098,cg04881228,cg05575921,cg06298346,cg06690548,cg06762457,cg07057831,cg07328519,cg07589968,cg07643930,cg07786657,cg07922154,cg07960624,cg08820801,cg08893087,cg11660018,cg12516875,cg12596182,cg12765567,cg13150925,cg1…
E029 Primary monocytes from peripheral blood	Blood	H3K36me3	0.424	1	cg00159243,cg00921350,cg01212284,cg02297838,cg02583484,cg02609551,cg03370752,cg03725309,cg04597545,cg04772644,cg05007163,cg05135521,cg05637113,cg06285727,cg06484123,cg07328519,cg07573872,cg08138505,cg08140114,cg08250921,cg09395195,cg10589813,cg11095027,cg11491284,cg11597157,cg12170787,cg12394289,cg12516875,cg12559228,cg12616487,cg14580211,cg14849578,cg14977069,cg14994947,cg16433462,cg17848515,cg1…
E033 Primary T cells from cord blood	Blood	H3K36me3	0.823	1	cg01015663,cg01212284,cg01649611,cg02402368,cg02583484,cg02609551,cg02711608,cg03038262,cg03370752,cg04597545,cg04772644,cg05209483,cg05637113,cg05673882,cg07573872,cg08138505,cg08250921,cg09046979,cg09191173,cg09395195,cg10508317,cg11095027,cg11491284,cg11597157,cg11927233,cg12394289,cg12559228,cg14849578,cg14977069,cg14994947,cg16433462,cg17803993,cg17848515,cg17953136,cg18651578,cg19004565,cg1…
E046 Primary Natural Killer cells from peripheral	Blood	H3K36me3	0.176	1	cg00159243,cg00252813,cg00921350,cg01127300,cg01212284,cg02297838,cg02402368,cg02583484,cg02609551,cg02711608,cg02810967,cg03038262,cg03370752,cg04597545,cg04772644,cg05007163,cg05135521,cg05209483,cg05673882,cg07328519,cg07573872,cg07626482,cg07643930,cg07960624,cg08250921,cg08822075,cg09046979,cg09191173,cg09395195,cg10064322,cg11095027,cg11491284,cg11597157,cg12269535,cg12394289,cg12559228,cg1…
E050 Primary hematopoietic stem cells G-CSF-mobili	Blood	H3K36me3	0.595	1	cg01127300,cg01212284,cg02003183,cg02297838,cg02583484,cg02711608,cg03038262,cg03370752,cg04597545,cg04772644,cg05007163,cg05209483,cg05637113,cg05673882,cg07573872,cg07626482,cg07960624,cg08138505,cg08140114,cg08250921,cg09191173,cg09395195,cg10508317,cg10589813,cg10917602,cg11095027,cg11491284,cg11597157,cg12269535,cg12394289,cg12559228,cg14380013,cg14580211,cg14849578,cg14901243,cg14977069,cg1…
E051 Primary hematopoietic stem cells G-CSF-mobili	Blood	H3K36me3	0.675	1	cg01212284,cg01649611,cg02003183,cg02297838,cg02583484,cg03038262,cg03370752,cg04597545,cg04772644,cg05007163,cg05135521,cg05637113,cg06484123,cg07573872,cg08099136,cg08138505,cg08250921,cg09191173,cg09395195,cg10064322,cg10508317,cg10589813,cg11095027,cg11491284,cg11597157,cg11927233,cg12269535,cg12394289,cg12559228,cg14380013,cg14580211,cg14849578,cg14901243,cg14977069,cg14994947,cg16433462,cg1…
E028 Breast variant Human Mammary Epithelial Cells	Breast	H3K36me3	0.405	1	cg00116430,cg00569896,cg01212284,cg02003183,cg02297838,cg02402368,cg02583484,cg02609551,cg02711608,cg03370752,cg04036920,cg04597545,cg04772644,cg05007163,cg05135521,cg05637113,cg06484123,cg07960624,cg09191173,cg11095027,cg11491284,cg11597157,cg11927233,cg12559228,cg12800915,cg13693517,cg14849578,cg14994947,cg15871086,cg16433462,cg16552271,cg17953136,cg18070593,cg19004565,cg19259111,cg19693031,cg2…
E003 H1 Cells	ES Cell	H3K36me3	0.579	1	cg00310412,cg01649611,cg01940273,cg02003183,cg02297838,cg02583484,cg02609551,cg03038262,cg03149958,cg03314569,cg03370752,cg04096767,cg04597545,cg04881228,cg05007163,cg05209483,cg05557932,cg05637113,cg06298346,cg06484123,cg07573872,cg07626482,cg07960624,cg08250921,cg08255475,cg08893087,cg09046979,cg10064322,cg10508317,cg11095027,cg11491284,cg11597157,cg11927233,cg12394289,cg12559228,cg12596182,cg1…
E004 H1 BMP4 Derived Mesendoderm Cultured Cells	ES Cell	H3K36me3	0.819	1	cg00008629,cg02297838,cg02583484,cg02810967,cg03671075,cg07057831,cg07626482,cg07643930,cg07711192,cg12516875,cg16433462,cg17953136,cg19266329,cg19693031,cg22407942,cg22805381,cg23534245
E005 H1 BMP4 Derived Trophoblast Cultured Cells	ES Cell	H3K36me3	0.13	1	cg00252813,cg00310412,cg00569896,cg00594191,cg00921350,cg01127300,cg01212284,cg01437204,cg01582947,cg01940273,cg01971407,cg02003183,cg02025971,cg02402368,cg02583484,cg02609551,cg02628680,cg02711608,cg03038262,cg03149958,cg03240059,cg03370752,cg03929796,cg04096767,cg04424621,cg04433322,cg04597545,cg04610187,cg04772644,cg05007163,cg05209483,cg05557932,cg06970472,cg07328519,cg07336872,cg07573872,cg0…
E007 H1 Derived Neuronal Progenitor Cultured Cells	ES Cell	H3K36me3	0.109	1	cg00252813,cg00594191,cg00921350,cg01015663,cg01127300,cg01281718,cg01437204,cg01538305,cg01940273,cg01971407,cg02003183,cg02402368,cg02583484,cg02609551,cg02711608,cg03038262,cg03180426,cg03240059,cg03370752,cg03562120,cg03929796,cg04597545,cg04608933,cg04881228,cg05007163,cg05209483,cg05557932,cg06298346,cg06484123,cg06946797,cg06970472,cg07573872,cg07626482,cg07711192,cg07786657,cg07960624,cg0…
E008 H9 Cells	ES Cell	H3K36me3	0.39	1	cg00116430,cg00159243,cg00285394,cg00417304,cg00548098,cg00594191,cg01127300,cg01340312,cg01437204,cg01538305,cg01582947,cg01649611,cg01940273,cg02003183,cg02297838,cg02583484,cg02609551,cg02711608,cg03038262,cg03224418,cg03240059,cg03370752,cg03636183,cg03929796,cg04389058,cg04433322,cg04597545,cg04608933,cg04772644,cg05007163,cg05209483,cg05492306,cg05637113,cg06285727,cg06298346,cg06762457,cg0…
E080 Fetal Adrenal Gland	Fetal Adrenal Gland	H3K36me3	0.217	1	cg00285394,cg00921350,cg01015663,cg01127300,cg01212284,cg02003183,cg02025971,cg02297838,cg02583484,cg02609551,cg02628680,cg03038262,cg03370752,cg03929796,cg04597545,cg04608933,cg04772644,cg05007163,cg05135521,cg05209483,cg05557932,cg05673882,cg06484123,cg06970472,cg07328519,cg07573872,cg07626482,cg08138505,cg08140114,cg08250921,cg08255475,cg09046979,cg09191173,cg09395195,cg10064322,cg10589813,cg1…
E081 Fetal Brain Male	Fetal Brain	H3K36me3	0.404	1	cg02003183,cg02297838,cg02583484,cg02609551,cg03370752,cg03671075,cg04389058,cg04610187,cg04772644,cg05007163,cg05135521,cg05637113,cg06285727,cg06484123,cg06762457,cg09046979,cg09191173,cg09395195,cg11095027,cg11491284,cg11597157,cg12138695,cg12394289,cg14480266,cg14849578,cg14994947,cg15789723,cg17953136,cg18394552,cg19004565,cg19259111,cg19266329,cg19693031,cg20595453,cg21325715,cg22579075,cg2…
E082 Fetal Brain Female	Fetal Brain	H3K36me3	0.796	1	cg01127300,cg01212284,cg01971407,cg02003183,cg02297838,cg02583484,cg02711608,cg02716826,cg03370752,cg03562120,cg04597545,cg04772644,cg05007163,cg05209483,cg07573872,cg08140114,cg08250921,cg09046979,cg09191173,cg10064322,cg10589813,cg10917602,cg11095027,cg11491284,cg11597157,cg12170787,cg12394289,cg12559228,cg14849578,cg14977069,cg14994947,cg16433462,cg16552271,cg17840178,cg17953136,cg18070593,cg1…
E083 Fetal Heart	Fetal Heart	H3K36me3	0.594	1	cg00008629,cg01015663,cg01212284,cg01431184,cg01971407,cg02003183,cg02025971,cg02297838,cg02470690,cg02583484,cg03149958,cg03370752,cg03671075,cg04389058,cg05007163,cg05557932,cg05637113,cg06762457,cg07626482,cg07960624,cg08138505,cg08822075,cg09191173,cg11095027,cg11491284,cg11597157,cg11927233,cg12516875,cg12765567,cg13518625,cg14480266,cg15415259,cg15789723,cg15871086,cg16552271,cg16903811,cg1…
E084 Fetal Intestine Large	Fetal Intestine Large	H3K36me3	0.196	1	cg01015663,cg01127300,cg02003183,cg02297838,cg02583484,cg02609551,cg02628680,cg02711608,cg03370752,cg04597545,cg04608933,cg04772644,cg05007163,cg05135521,cg05637113,cg05673882,cg06484123,cg06970472,cg07328519,cg07573872,cg07626482,cg07960624,cg08101174,cg08138505,cg08140114,cg08250921,cg08255475,cg09125127,cg09191173,cg09395195,cg10064322,cg10589813,cg10917602,cg11095027,cg11491284,cg11597157,cg1…
E086 Fetal Kidney	Fetal Kidney	H3K36me3	0.721	1	cg00130530,cg00569896,cg01649611,cg02003183,cg02025971,cg02297838,cg02583484,cg03370752,cg04096767,cg04597545,cg04772644,cg05007163,cg05209483,cg05637113,cg07960624,cg08099136,cg08138505,cg09191173,cg10064322,cg11095027,cg11491284,cg11597157,cg12394289,cg14580211,cg16201146,cg17840178,cg17953136,cg19004565,cg19266329,cg19693031,cg20595453,cg22749855,cg22881435,cg23372422,cg23842572,cg24263283,cg2…
E088 Fetal Lung	Fetal Lung	H3K36me3	0.794	1	cg01015663,cg01127300,cg01212284,cg01649611,cg02003183,cg02025971,cg02297838,cg02583484,cg02609551,cg02628680,cg02711608,cg02810967,cg03370752,cg03725309,cg04597545,cg04772644,cg05007163,cg05135521,cg05209483,cg05237436,cg05557932,cg05673882,cg06285727,cg06484123,cg06970472,cg07573872,cg07626482,cg07643930,cg07960624,cg08138505,cg08250921,cg09182189,cg09191173,cg09395195,cg10064322,cg10589813,cg1…
E089 Fetal Muscle Trunk	Fetal Muscle Trunk	H3K36me3	0.233	1	cg00130530,cg00159243,cg01015663,cg01127300,cg01212284,cg02003183,cg02025971,cg02297838,cg02583484,cg02609551,cg02628680,cg02711608,cg03038262,cg03370752,cg04597545,cg04772644,cg05007163,cg05209483,cg05557932,cg05637113,cg06970472,cg07573872,cg08138505,cg08140114,cg08250921,cg08255475,cg09046979,cg10064322,cg10589813,cg10917602,cg11095027,cg11491284,cg11597157,cg12170787,cg12269535,cg12394289,cg1…
E021 iPS DF 6.9 Cells	IPS cell	H3K36me3	0.54	1	cg00130530,cg00451635,cg00548098,cg01127300,cg01340312,cg01437204,cg01538305,cg01940273,cg02003183,cg02297838,cg02583484,cg02609551,cg02628680,cg02711608,cg03038262,cg03149958,cg03370752,cg03562120,cg03636183,cg03935116,cg04080291,cg04389058,cg04433322,cg04597545,cg05007163,cg05135521,cg05575921,cg05673882,cg06690548,cg06762457,cg06826457,cg07328519,cg07573872,cg07589968,cg07626482,cg07643930,cg0…
E017 IMR90 fetal lung fibroblasts Cell Line	Lung	H3K36me3	0.3	1	cg01127300,cg01940273,cg02003183,cg02025971,cg02297838,cg02583484,cg02609551,cg02711608,cg03038262,cg03370752,cg04096767,cg04597545,cg04610187,cg04772644,cg05007163,cg05135521,cg05209483,cg05557932,cg05575921,cg06484123,cg06762457,cg07328519,cg07573872,cg07589968,cg07626482,cg08138505,cg08250921,cg08255475,cg09395195,cg10064322,cg10508317,cg10589813,cg10917602,cg11095027,cg11491284,cg11597157,cg1…
E097 Ovary	Ovary	H3K36me3	0.995	1	cg01015663,cg01212284,cg01649611,cg01940273,cg02003183,cg02025971,cg02297838,cg02583484,cg02609551,cg02628680,cg03370752,cg04096767,cg04772644,cg05007163,cg05135521,cg05575921,cg07573872,cg08250921,cg10064322,cg11095027,cg11491284,cg11597157,cg12394289,cg12559228,cg13693517,cg14380013,cg14480266,cg14849578,cg14994947,cg16433462,cg16552271,cg17803993,cg17944885,cg17953136,cg18651578,cg19693031,cg2…
E098 Pancreas	Pancreas	H3K36me3	0.538	1	cg00451635,cg00921350,cg01015663,cg01127300,cg01212284,cg02003183,cg02025971,cg02402368,cg02583484,cg02609551,cg03038262,cg03224418,cg03370752,cg03562120,cg03636183,cg04433322,cg04597545,cg04608933,cg04772644,cg05007163,cg05135521,cg05209483,cg05557932,cg05575921,cg05637113,cg06298346,cg07057831,cg07328519,cg07573872,cg07589968,cg07643930,cg07786657,cg07960624,cg08138505,cg08140114,cg08250921,cg0…
E091 Placenta	Placenta	H3K36me3	0.273	1	cg01015663,cg01212284,cg02003183,cg02025971,cg02297838,cg02583484,cg02609551,cg02628680,cg02711608,cg03038262,cg03370752,cg03725309,cg04597545,cg04772644,cg05007163,cg05209483,cg06484123,cg06970472,cg07328519,cg07573872,cg07922154,cg08138505,cg08250921,cg08255475,cg09191173,cg09395195,cg10064322,cg10589813,cg10917602,cg11095027,cg11491284,cg11597157,cg11927233,cg12170787,cg12394289,cg12559228,cg1…
E100 Psoas Muscle	Psoas Muscle	H3K36me3	0.788	1	cg00008629,cg01212284,cg01649611,cg02003183,cg02297838,cg02583484,cg02609551,cg03038262,cg03370752,cg03725309,cg04597545,cg04772644,cg05007163,cg05637113,cg07328519,cg07573872,cg08250921,cg08893087,cg09046979,cg09191173,cg09395195,cg10508317,cg10589813,cg10917602,cg11095027,cg11491284,cg12394289,cg14580211,cg14849578,cg14901243,cg14977069,cg14994947,cg16552271,cg17944885,cg17953136,cg18070593,cg1…
E109 Small Intestine	Small Intestine	H3K36me3	0.77	1	cg00008629,cg00252813,cg01127300,cg01212284,cg01582947,cg02003183,cg02297838,cg02583484,cg02609551,cg02628680,cg03038262,cg03370752,cg03636183,cg03671075,cg04597545,cg04772644,cg05007163,cg05209483,cg05492306,cg05637113,cg05673882,cg06484123,cg07573872,cg07960624,cg08099136,cg08140114,cg08250921,cg08666707,cg08996521,cg09125127,cg09191173,cg10064322,cg10508317,cg10589813,cg11095027,cg11491284,cg1…
E097 Ovary	Ovary	H3K4me3	0.252	1	cg00008629,cg00285394,cg00310412,cg00451635,cg00594191,cg01340312,cg01538305,cg01582947,cg01940273,cg02402368,cg02711608,cg03038262,cg03180426,cg03314569,cg03562120,cg03636183,cg03725309,cg03929796,cg03935116,cg04080291,cg04608933,cg04873098,cg05237436,cg05492306,cg05557932,cg06285727,cg06298346,cg07057831,cg07328519,cg07461772,cg07626482,cg07643930,cg08820801,cg08996521,cg09182189,cg09395195,cg0…
E029 Primary monocytes from peripheral blood	Blood	H3K9me3	1	1	cg00277397,cg00310412,cg00451635,cg00569896,cg01940273,cg03636183,cg04096767,cg05575921,cg06298346,cg06484123,cg07461772,cg07589968,cg07711192,cg10508317,cg11597157,cg15212369,cg16321846,cg17333042,cg17944885,cg18103548,cg23372422,cg23534245,cg24160243,cg24807889,cg27111756,cg27241845
E032 Primary B cells from peripheral blood	Blood	H3K9me3	1	1	cg00569896,cg02470690,cg07711192,cg20357806,cg27241845
E033 Primary T cells from cord blood	Blood	H3K9me3	0.998	1	cg00569896
E034 Primary T cells from peripheral blood	Blood	H3K9me3	0.991	1	cg00451635,cg00569896,cg03038262,cg04096767,cg04608933,cg06484123,cg06690548,cg07589968,cg07626482,cg08250921,cg08255475,cg08820801,cg10917602,cg12126344,cg12559228,cg12616487,cg13823169,cg14476101,cg14480266,cg14849578,cg17944885,cg18103548,cg18394552,cg19693031,cg21815220,cg22959742,cg23534245,cg25953130,cg26352795,cg26636312,cg27111756,cg27241845
E046 Primary Natural Killer cells from peripheral	Blood	H3K9me3	0.996	1	cg00310412,cg00451635,cg00569896,cg00594191,cg00921350,cg01281718,cg01538305,cg01940273,cg02025971,cg02212836,cg03240059,cg03562120,cg04608933,cg05575921,cg06484123,cg06690548,cg07336872,cg07461772,cg07960624,cg10064322,cg10589813,cg11597157,cg12596182,cg13693517,cg14480266,cg15415259,cg17333042,cg17803993,cg17944885,cg18070593,cg18103548,cg18363008,cg18901355,cg19693031,cg19940644,cg22708738,cg2…
E050 Primary hematopoietic stem cells G-CSF-mobili	Blood	H3K9me3	1	1	cg00569896,cg01281718,cg06484123,cg07711192,cg08140114,cg08250921,cg14994947,cg15871086,cg17944885,cg20357806
E051 Primary hematopoietic stem cells G-CSF-mobili	Blood	H3K9me3	1	1	cg01940273,cg04096767,cg07711192,cg10508317,cg17944885,cg24160243
E028 Breast variant Human Mammary Epithelial Cells	Breast	H3K9me3	1	1	cg00285394,cg00569896,cg06484123,cg07711192,cg09191173,cg17944885,cg21140898,cg27178677
E003 H1 Cells	ES Cell	H3K9me3	1	1	cg00130530,cg00310412,cg00569896,cg01649611,cg01940273,cg02583484,cg02711608,cg03038262,cg03180426,cg03370752,cg04433322,cg05673882,cg06298346,cg07643930,cg07711192,cg07960624,cg08140114,cg08324925,cg11095027,cg11491284,cg14580211,cg14849578,cg14994947,cg17333042,cg17848515,cg18394552,cg19589396,cg19693031,cg20357806,cg20592734,cg22579075,cg23534245,cg24160243,cg25362050,cg25875537,cg26276120,cg2…
E004 H1 BMP4 Derived Mesendoderm Cultured Cells	ES Cell	H3K9me3	0.837	1	cg01281718,cg01940273,cg06484123,cg07057831,cg08099136,cg13518625,cg14480266,cg17944885,cg18394552,cg19693031,cg19935065,cg21140898,cg23534245
E005 H1 BMP4 Derived Trophoblast Cultured Cells	ES Cell	H3K9me3	0.725	1	cg00130530,cg00252813,cg00310412,cg00417304,cg00548098,cg00569896,cg00594191,cg00921350,cg01538305,cg01582947,cg01940273,cg01971407,cg02003183,cg02212836,cg02402368,cg02470690,cg02583484,cg02628680,cg02716826,cg03149958,cg03180426,cg03240059,cg03314569,cg03370752,cg03562120,cg03636183,cg04080291,cg04096767,cg04433322,cg04608933,cg04610187,cg04772644,cg04873098,cg05209483,cg05237436,cg05557932,cg0…
E006 H1 Derived Mesenchymal Stem Cells	ES Cell	H3K9me3	1	1	cg00277397,cg00548098,cg00569896,cg01340312,cg01940273,cg02212836,cg02470690,cg04096767,cg04772644,cg06484123,cg07461772,cg07960624,cg09395195,cg11491284,cg13150925,cg16201146,cg16552271,cg17944885,cg18394552,cg18651578,cg19259111,cg23372422,cg24160243,cg24263283,cg25875537,cg26804423
E007 H1 Derived Neuronal Progenitor Cultured Cells	ES Cell	H3K9me3	0.608	1	cg00277397,cg00548098,cg00569896,cg00921350,cg01431184,cg01940273,cg02716826,cg03038262,cg03370752,cg03636183,cg03671075,cg03929796,cg04096767,cg04389058,cg04433322,cg04597545,cg04608933,cg05007163,cg05135521,cg05237436,cg05575921,cg06285727,cg06298346,cg06484123,cg06690548,cg06762457,cg06946797,cg07328519,cg07589968,cg07626482,cg07643930,cg07711192,cg07786657,cg08140114,cg08255475,cg08822075,cg0…
E008 H9 Cells	ES Cell	H3K9me3	0.0699	1	cg00116430,cg00159243,cg00310412,cg00569896,cg00594191,cg00921350,cg01127300,cg01437204,cg01538305,cg01582947,cg01649611,cg01940273,cg01971407,cg02003183,cg02025971,cg02402368,cg02583484,cg02609551,cg02628680,cg02711608,cg02716826,cg03149958,cg03224418,cg03240059,cg03314569,cg03562120,cg03929796,cg03935116,cg04080291,cg04096767,cg04433322,cg04608933,cg04610187,cg04772644,cg04873098,cg04973995,cg0…
E085 Fetal Intestine Small	Feta Intestine Small	H3K9me3	0.997	1	cg00130530,cg00285394,cg00310412,cg00569896,cg01281718,cg01649611,cg01940273,cg01971407,cg02212836,cg03038262,cg03149958,cg03224418,cg04096767,cg04608933,cg05007163,cg05575921,cg05673882,cg06484123,cg06762457,cg07328519,cg07461772,cg07589968,cg07643930,cg07711192,cg07884764,cg07960624,cg08893087,cg10421247,cg10917602,cg11597157,cg12126344,cg13518625,cg13693517,cg13823169,cg14849578,cg14901243,cg1…
E080 Fetal Adrenal Gland	Fetal Adrenal Gland	H3K9me3	1	1	cg00569896,cg01538305,cg01649611,cg01940273,cg02470690,cg03038262,cg03636183,cg04096767,cg04424621,cg04610187,cg05575921,cg06298346,cg06484123,cg07711192,cg09125127,cg10064322,cg10508317,cg12394289,cg12559228,cg13150925,cg13645530,cg16321846,cg16552271,cg17944885,cg18103548,cg20732787,cg21325715,cg21815220,cg22959742,cg24296397,cg24698211,cg24807889,cg26636312,cg26804423,cg27111756
E081 Fetal Brain Male	Fetal Brain	H3K9me3	0.613	1	cg00285394,cg00569896,cg01340312,cg01431184,cg02470690,cg02711608,cg02810967,cg03224418,cg03671075,cg03725309,cg03935116,cg04080291,cg05237436,cg05557932,cg06285727,cg06690548,cg06826457,cg07057831,cg07573985,cg07626482,cg07643930,cg08099136,cg08820801,cg08996521,cg09578353,cg10589813,cg12516875,cg12616487,cg13645530,cg14476101,cg15871086,cg17333042,cg17803993,cg17840178,cg17971578,cg18302606,cg1…
E082 Fetal Brain Female	Fetal Brain	H3K9me3	0.997	1	cg00277397,cg00569896,cg00594191,cg01649611,cg07786657,cg07960624
E083 Fetal Heart	Fetal Heart	H3K9me3	0.47	1	cg00252813,cg00285394,cg00451635,cg01015663,cg01340312,cg02003183,cg02297838,cg02470690,cg02583484,cg02711608,cg02810967,cg03149958,cg03725309,cg03935116,cg04080291,cg04389058,cg04424621,cg05135521,cg05209483,cg05237436,cg05492306,cg05557932,cg05637113,cg06298346,cg06690548,cg06826457,cg06970472,cg07573985,cg07626482,cg07643930,cg07711192,cg07960624,cg08099136,cg08101174,cg08250921,cg08820801,cg0…
E084 Fetal Intestine Large	Fetal Intestine Large	H3K9me3	0.995	1	cg00130530,cg00310412,cg00451635,cg00569896,cg01127300,cg01437204,cg01538305,cg01940273,cg02628680,cg02711608,cg03038262,cg03180426,cg03224418,cg03636183,cg04080291,cg04096767,cg04433322,cg04608933,cg04610187,cg04973995,cg05209483,cg05575921,cg06298346,cg06484123,cg06946797,cg07328519,cg07461772,cg07573872,cg07711192,cg07786657,cg07884764,cg08250921,cg08255475,cg08324925,cg08666707,cg09125127,cg1…
E086 Fetal Kidney	Fetal Kidney	H3K9me3	0.315	1	cg00008629,cg00451635,cg01340312,cg01649611,cg02297838,cg02402368,cg02470690,cg03671075,cg04389058,cg04424621,cg04608933,cg05135521,cg05557932,cg05637113,cg06946797,cg07626482,cg07711192,cg08140114,cg09191173,cg11491284,cg13693517,cg14480266,cg14975410,cg17971578,cg20357806,cg22042546,cg22407942
E088 Fetal Lung	Fetal Lung	H3K9me3	0.968	1	cg00569896,cg01649611,cg02583484,cg03671075,cg03725309,cg05637113,cg05673882,cg06690548,cg14480266,cg14994947,cg17840178,cg17944885,cg20357806,cg27241845
E090 Fetal Muscle Leg	Fetal Muscle Leg	H3K9me3	0.996	1	cg00130530,cg00569896,cg04096767,cg06762457,cg07461772,cg07711192,cg07960624,cg08140114,cg22407942
E089 Fetal Muscle Trunk	Fetal Muscle Trunk	H3K9me3	1	1	cg00130530,cg01281718,cg17944885
E092 Fetal Stomach	Fetal Stomach	H3K9me3	0.833	1	cg00116430,cg00130530,cg00159243,cg00252813,cg00277397,cg00310412,cg00417304,cg00548098,cg00569896,cg00921350,cg01437204,cg01538305,cg01940273,cg01971407,cg02212836,cg02470690,cg02609551,cg02628680,cg02711608,cg02716826,cg03038262,cg03224418,cg03240059,cg03314569,cg03562120,cg03935116,cg04096767,cg04389058,cg04433322,cg04873098,cg05557932,cg05575921,cg06285727,cg06298346,cg06484123,cg06762457,cg0…
E093 Fetal Thymus	Fetal Thymus	H3K9me3	0.0243	1	cg00116430,cg00130530,cg00159243,cg00252813,cg00285394,cg00310412,cg00417304,cg00548098,cg00569896,cg00921350,cg01015663,cg01127300,cg01212284,cg01340312,cg01437204,cg01538305,cg01582947,cg01940273,cg01971407,cg02003183,cg02212836,cg02470690,cg02583484,cg02609551,cg02628680,cg02711608,cg02716826,cg03038262,cg03149958,cg03180426,cg03224418,cg03240059,cg03314569,cg03370752,cg03562120,cg03929796,cg0…
E094 Gastric	Gastric	H3K9me3	0.975	1	cg00116430,cg00159243,cg00277397,cg00310412,cg00569896,cg00594191,cg01437204,cg01940273,cg02003183,cg02402368,cg02470690,cg02716826,cg03149958,cg03224418,cg03240059,cg03929796,cg04096767,cg04424621,cg04608933,cg04881228,cg05209483,cg06484123,cg06970472,cg07786657,cg07922154,cg08101174,cg08250921,cg08820801,cg08893087,cg08996521,cg09395195,cg09578353,cg10064322,cg10508317,cg10917602,cg11095027,cg1…
E021 iPS DF 6.9 Cells	IPS cell	H3K9me3	0.895	1	cg01940273,cg03370752,cg04873098,cg05007163,cg06298346,cg07711192,cg07786657,cg07960624,cg08101174,cg08893087,cg12126344,cg12616487,cg15871086,cg16552271,cg18879828,cg21429551,cg23842572,cg24160243
E022 iPS DF 19.11 Cells	IPS cell	H3K9me3	0.284	1	cg00130530,cg00285394,cg00310412,cg00417304,cg00548098,cg00594191,cg01127300,cg01437204,cg01582947,cg01940273,cg01971407,cg02003183,cg02402368,cg02583484,cg02609551,cg02628680,cg02711608,cg02716826,cg03038262,cg03180426,cg03224418,cg03240059,cg03314569,cg03370752,cg03562120,cg03636183,cg03725309,cg03929796,cg03935116,cg04597545,cg04608933,cg04881228,cg05007163,cg05209483,cg05237436,cg05575921,cg0…
E017 IMR90 fetal lung fibroblasts Cell Line	Lung	H3K9me3	1	1	cg00277397,cg00569896,cg00594191,cg01940273,cg02212836,cg04096767,cg06690548,cg07336872,cg07711192,cg09452027,cg15871086,cg16321846,cg17944885,cg18103548,cg18363008,cg18651578,cg19935065,cg20357806,cg24160243,cg24296397,cg24707889,cg25875537,cg27241845
E097 Ovary	Ovary	H3K9me3	1	1	cg00569896,cg01940273,cg02025971,cg02609551,cg03671075,cg04608933,cg05575921,cg05637113,cg06690548,cg07336872,cg07461772,cg07589968,cg09046979,cg10064322,cg12596182,cg12765567,cg13150925,cg14994947,cg16321846,cg16736826,cg16903811,cg17944885,cg18103548,cg18363008,cg18394552,cg18651578,cg19653417,cg20357806,cg20592734,cg20732787,cg21099148,cg22579075,cg23534245,cg23635560,cg26636312,cg27111756
E098 Pancreas	Pancreas	H3K9me3	0.912	1	cg00252813,cg00277397,cg00310412,cg00451635,cg01127300,cg01437204,cg01538305,cg01940273,cg01971407,cg02003183,cg02212836,cg02470690,cg02583484,cg02609551,cg02628680,cg02711608,cg03038262,cg03180426,cg03224418,cg03314569,cg03370752,cg03562120,cg03636183,cg04080291,cg04096767,cg04424621,cg04608933,cg04610187,cg04881228,cg04973995,cg05492306,cg05575921,cg06298346,cg06762457,cg06946797,cg07573872,cg0…
E091 Placenta	Placenta	H3K9me3	0.652	1	cg00130530,cg00277397,cg00548098,cg00569896,cg00921350,cg01127300,cg01538305,cg01940273,cg02212836,cg02628680,cg02711608,cg03314569,cg03370752,cg03562120,cg04096767,cg04424621,cg04433322,cg04608933,cg04772644,cg04873098,cg06285727,cg06762457,cg06946797,cg06970472,cg07461772,cg07573872,cg07626482,cg07711192,cg07786657,cg07884764,cg07922154,cg08099136,cg08140114,cg09046979,cg09125127,cg09452027,cg1…
E100 Psoas Muscle	Psoas Muscle	H3K9me3	1	1	cg00569896,cg08140114,cg13693517,cg14994947,cg16552271,cg18394552,cg23683800
E055 Foreskin Fibroblast Primary Cells skin01	Skin	H3K9me3	1	1	cg00277397,cg00569896,cg01127300,cg01940273,cg02212836,cg03562120,cg03636183,cg04096767,cg06285727,cg06484123,cg07461772,cg07711192,cg10508317,cg10589813,cg12765567,cg15415259,cg16321846,cg16708465,cg18901355,cg19935065,cg22708738,cg22749855,cg22881435,cg25325512,cg25875537,cg26636312
E056 Foreskin Fibroblast Primary Cells skin02	Skin	H3K9me3	1	1	cg00130530,cg00277397,cg00285394,cg00569896,cg00594191,cg01437204,cg01940273,cg02212836,cg03636183,cg04096767,cg04973995,cg06484123,cg07461772,cg07786657,cg08324925,cg10508317,cg10917602,cg11597157,cg12394289,cg12765567,cg14237301,cg14480266,cg16321846,cg16552271,cg17944885,cg18651578,cg18901355,cg20357806,cg21990700,cg24160243,cg24707889,cg25875537,cg26636312,cg27111756
E057 Foreskin Keratinocyte Primary Cells skin02	Skin	H3K9me3	1	1	cg00285394,cg00569896,cg02609551,cg02711608,cg03314569,cg03636183,cg04096767,cg04610187,cg06285727,cg06484123,cg07328519,cg07573872,cg07711192,cg07960624,cg09452027,cg10508317,cg11927233,cg12616487,cg13518625,cg13823169,cg15212369,cg16736826,cg17944885,cg18651578,cg18879828,cg19459791,cg21325715,cg21429551,cg21990700,cg22708738,cg23842572,cg25362050,cg25919221,cg26636312,cg27111756,cg27425327
E059 Foreskin Melanocyte Primary Cells skin01	Skin	H3K9me3	0.931	1	cg00159243,cg00277397,cg00417304,cg00569896,cg00594191,cg01212284,cg01538305,cg01582947,cg01940273,cg02212836,cg02470690,cg02716826,cg03038262,cg03224418,cg03240059,cg03636183,cg04096767,cg04597545,cg04973995,cg05209483,cg05575921,cg06298346,cg06484123,cg06970472,cg07461772,cg07589968,cg07884764,cg07960624,cg08138505,cg08140114,cg08255475,cg08324925,cg08666707,cg08996521,cg09125127,cg10064322,cg1…
E109 Small Intestine	Small Intestine	H3K9me3	1	1	cg00130530,cg00277397,cg00285394,cg00569896,cg02470690,cg03725309,cg04036920,cg04597545,cg04873098,cg05637113,cg06298346,cg06484123,cg11660018,cg12559228,cg12596182,cg13693517,cg14380013,cg14480266,cg16037711,cg16552271,cg17944885,cg20357806,cg22959742,cg23534245,cg26804423
P-values were obtained by permutation testing.
