# Supplementary material for: Meta-analyses identify DNA methylation associated with kidney function and damage
Source: Nat Commun. 2021 Dec 9;12:7174. doi: 10.1038/s41467-021-27234-3 (PMC8660832; doi:10.1038/s41467-021-27234-3)
Supplement: Supplementary file 20 — Supplementary Data 17 [file 41467_2021_27234_MOESM20_ESM.xlsx]

## Sheet: ST17_gene_set_eGFR
Supplementary Table 17. Gene set enrichment analysis of eGFR-associated CpGs in GO / KEGG / Reactome
Ontology	ID	Description	Size	P-value	FDR
GO	GO:0097529	myeloid leukocyte migration	268	1.22816e-06	0.00106692
GO	GO:1990266	neutrophil migration	137	1.45765e-06	0.00106692
GO	GO:0097530	granulocyte migration	172	1.62723e-06	0.00106692
GO	GO:0071621	granulocyte chemotaxis	148	3.38912e-06	0.0016666
GO	GO:0009897	external side of plasma membrane	425	4.86154e-06	0.00191253
GO	GO:0030593	neutrophil chemotaxis	119	7.14031e-06	0.00234083
GO	GO:0060326	cell chemotaxis	402	9.81438e-06	0.00275784
GO	GO:0052548	regulation of endopeptidase activity	498	2.84007e-05	0.00698302
Reactome	R-HSA-6798695	Homo sapiens: Neutrophil degranulation	441	5.53369e-05	0.0084112
GO	GO:0007159	leukocyte cell-cell adhesion	440	8.33692e-05	0.0182208
GO	GO:0150100	RNA binding involved in posttranscriptional gene silencing	283	0.000114184	0.0193492
GO	GO:1903231	mRNA binding involved in posttranscriptional gene silencing	283	0.000114184	0.0193492
GO	GO:0030595	leukocyte chemotaxis	295	0.000118043	0.0193492
GO	GO:0007599	hemostasis	438	0.000158242	0.0227361
GO	GO:0035278	miRNA mediated inhibition of translation	100	0.000198133	0.0227361
GO	GO:0040033	negative regulation of translation, ncRNA-mediated	100	0.000198133	0.0227361
GO	GO:0045974	regulation of translation, ncRNA-mediated	100	0.000198133	0.0227361
GO	GO:0002283	neutrophil activation involved in immune response	495	0.000217816	0.0227361
GO	GO:0043312	neutrophil degranulation	490	0.000218093	0.0227361
GO	GO:0007596	blood coagulation	431	0.000219617	0.0227361
GO	GO:0050817	coagulation	439	0.000250467	0.0246335
KEGG	04514	Cell adhesion molecules	133	0.000654178	0.0287839
GO	GO:0030055	cell-substrate junction	491	0.000460906	0.0431716
GO	GO:0010951	negative regulation of endopeptidase activity	272	0.000531669	0.047536
GO	GO:0005925	focal adhesion	479	0.000599788	0.0491182
GO	GO:0002696	positive regulation of leukocyte activation	448	0.000612507	0.0491182
GO	GO:0032868	response to insulin	323	0.000624278	0.0491182
GO	GO:0050867	positive regulation of cell activation	465	0.000699885	0.052949
GO	GO:0050707	regulation of cytokine secretion	242	0.000776117	0.0541626
GO	GO:0006959	humoral immune response	497	0.000776566	0.0541626
GO	GO:0009142	nucleoside triphosphate biosynthetic process	122	0.000823868	0.0541626
GO	GO:0007162	negative regulation of cell adhesion	334	0.00082607	0.0541626
Reactome	R-HSA-1483257	Homo sapiens: Phospholipid metabolism	189	0.000903544	0.0557535
Reactome	R-HSA-1474244	Homo sapiens: Extracellular matrix organization	279	0.00119639	0.0557535
Reactome	R-HSA-983231	Homo sapiens: Factors involved in megakaryocyte development and platelet production	136	0.0014672	0.0557535
GO	GO:0001818	negative regulation of cytokine production	344	0.000882876	0.0560199
GO	GO:0016323	basolateral plasma membrane	234	0.000969183	0.0590939
GO	GO:0010466	negative regulation of peptidase activity	297	0.000991407	0.0590939
GO	GO:0044706	multi-multicellular organism process	232	0.0010608	0.0613706
GO	GO:0001894	tissue homeostasis	244	0.00114335	0.0642563
GO	GO:0019730	antimicrobial humoral response	171	0.00134384	0.073426
GO	GO:0050870	positive regulation of T cell activation	248	0.00151049	0.080301
GO	GO:0009141	nucleoside triphosphate metabolic process	159	0.00163255	0.0829873
GO	GO:1903039	positive regulation of leukocyte cell-cell adhesion	272	0.00168743	0.0829873
GO	GO:0030667	secretory granule membrane	319	0.0017362	0.0829873
GO	GO:0034774	secretory granule lumen	324	0.00181916	0.0829873
GO	GO:0060205	cytoplasmic vesicle lumen	329	0.0018213	0.0829873
GO	GO:0031983	vesicle lumen	331	0.00189408	0.0829873
GO	GO:0050663	cytokine secretion	285	0.00189775	0.0829873
GO	GO:0042742	defense response to bacterium	392	0.00189901	0.0829873
GO	GO:0042581	specific granule	167	0.00194073	0.0829873
GO	GO:0032869	cellular response to insulin stimulus	262	0.00215789	0.0884562
GO	GO:0006909	phagocytosis	447	0.00215856	0.0884562
GO	GO:1902903	regulation of supramolecular fiber organization	451	0.00234622	0.0919632
GO	GO:0072676	lymphocyte migration	137	0.0023572	0.0919632
GO	GO:0050863	regulation of T cell activation	407	0.0023844	0.0919632
GO	GO:0050727	regulation of inflammatory response	443	0.00248112	0.093853
GO	GO:0022409	positive regulation of cell-cell adhesion	317	0.00273746	0.0997937
GO	GO:0097305	response to alcohol	238	0.00278401	0.0997937
GO	GO:0009199	ribonucleoside triphosphate metabolic process	122	0.00279037	0.0997937
GO	GO:1903037	regulation of leukocyte cell-cell adhesion	391	0.00301017	0.105732
GO	GO:0051251	positive regulation of lymphocyte activation	397	0.00351795	0.119374
GO	GO:0051015	actin filament binding	243	0.00351994	0.119374
GO	GO:0043122	regulation of I-kappaB kinase/NF-kappaB signaling	293	0.00388909	0.129658
GO	GO:0070820	tertiary granule	167	0.00407477	0.133584
GO	GO:0009205	purine ribonucleoside triphosphate metabolic process	112	0.0043187	0.138323
GO	GO:0019955	cytokine binding	179	0.00439799	0.138323
GO	GO:0007565	female pregnancy	198	0.00443028	0.138323
KEGG	04510	Focal adhesion	200	0.00933451	0.140907
KEGG	04810	Regulation of actin cytoskeleton	213	0.00960729	0.140907
GO	GO:0016324	apical plasma membrane	345	0.00472999	0.145373
GO	GO:0002576	platelet degranulation	131	0.00501543	0.148682
GO	GO:1902904	negative regulation of supramolecular fiber organization	161	0.00503889	0.148682
GO	GO:0003014	renal system process	138	0.00506439	0.148682
GO	GO:0098802	plasma membrane signaling receptor complex	378	0.00524124	0.151611
GO	GO:0046651	lymphocyte proliferation	320	0.0054104	0.152456
GO	GO:0030139	endocytic vesicle	351	0.00542549	0.152456
GO	GO:0032956	regulation of actin cytoskeleton organization	447	0.0059403	0.164572
GO	GO:0002526	acute inflammatory response	116	0.00625863	0.170982
GO	GO:0046031	ADP metabolic process	155	0.00636467	0.171497
GO	GO:0032944	regulation of mononuclear cell proliferation	251	0.00650981	0.171918
GO	GO:0050670	regulation of lymphocyte proliferation	248	0.00656578	0.171918
GO	GO:0002685	regulation of leukocyte migration	231	0.00670467	0.171918
GO	GO:0032943	mononuclear cell proliferation	324	0.0067569	0.171918
GO	GO:0001726	ruffle	199	0.00696753	0.171918
GO	GO:0070661	leukocyte proliferation	351	0.00698073	0.171918
GO	GO:0002286	T cell activation involved in immune response	116	0.0070522	0.171918
GO	GO:0007249	I-kappaB kinase/NF-kappaB signaling	361	0.00707948	0.171918
GO	GO:0048015	phosphatidylinositol-mediated signaling	216	0.00721228	0.173007
KEGG	04912	GnRH signaling pathway	101	0.0196887	0.174304
KEGG	04620	Toll-like receptor signaling pathway	102	0.0198073	0.174304
Reactome	R-HSA-194840	Homo sapiens: Rho GTPase cycle	112	0.00610466	0.185582
GO	GO:0004867	serine-type endopeptidase inhibitor activity	120	0.00792631	0.187844
GO	GO:0022853	active ion transmembrane transporter activity	382	0.00829519	0.194246
GO	GO:0019838	growth factor binding	200	0.00871573	0.20095
GO	GO:0032587	ruffle membrane	103	0.00878582	0.20095
GO	GO:0014065	phosphatidylinositol 3-kinase signaling	176	0.00908834	0.204371
GO	GO:0070663	regulation of leukocyte proliferation	266	0.00921473	0.204371
GO	GO:0048660	regulation of smooth muscle cell proliferation	193	0.00924953	0.204371
GO	GO:0015081	sodium ion transmembrane transporter activity	254	0.0093721	0.204371
GO	GO:0043547	positive regulation of GTPase activity	442	0.00947323	0.204371
GO	GO:1902107	positive regulation of leukocyte differentiation	169	0.00959702	0.204371
GO	GO:0022408	negative regulation of cell-cell adhesion	209	0.00966271	0.204371
GO	GO:0050729	positive regulation of inflammatory response	172	0.0101968	0.212844
GO	GO:0032970	regulation of actin filament-based process	500	0.0103299	0.212844
GO	GO:0048659	smooth muscle cell proliferation	195	0.0103879	0.212844
GO	GO:0002687	positive regulation of leukocyte migration	149	0.0107854	0.21871
GO	GO:0048017	inositol lipid-mediated signaling	219	0.0116751	0.234336
GO	GO:0033002	muscle cell proliferation	278	0.0118798	0.236037
GO	GO:0110053	regulation of actin filament organization	336	0.0129508	0.254742
GO	GO:0005903	brush border	107	0.0131178	0.255473
GO	GO:0045335	phagocytic vesicle	156	0.0134258	0.257842
GO	GO:0014066	regulation of phosphatidylinositol 3-kinase signaling	138	0.0135016	0.257842
Reactome	R-HSA-198933	Homo sapiens: Immunoregulatory interactions between a Lymphoid and a non-Lymphoid cell	119	0.0111045	0.281314
KEGG	04972	Pancreatic secretion	101	0.0425064	0.28898
KEGG	04060	Cytokine-cytokine receptor interaction	265	0.0459741	0.28898
GO	GO:0019722	calcium-mediated signaling	281	0.0155784	0.293144
GO	GO:0016782	transferase activity, transferring sulfur-containing groups	137	0.01566	0.293144
GO	GO:0043123	positive regulation of I-kappaB kinase/NF-kappaB signaling	223	0.0157973	0.293144
GO	GO:0008286	insulin receptor signaling pathway	174	0.0161451	0.294341
GO	GO:0071375	cellular response to peptide hormone stimulus	394	0.0162839	0.294341
GO	GO:0051250	negative regulation of lymphocyte activation	173	0.0163107	0.294341
GO	GO:0006165	nucleoside diphosphate phosphorylation	165	0.0169401	0.299847
GO	GO:0009135	purine nucleoside diphosphate metabolic process	167	0.0170731	0.299847
GO	GO:0009179	purine ribonucleoside diphosphate metabolic process	167	0.0170731	0.299847
GO	GO:0009185	ribonucleoside diphosphate metabolic process	169	0.0174382	0.302199
GO	GO:1903825	organic acid transmembrane transport	177	0.017668	0.302199
GO	GO:1905039	carboxylic acid transmembrane transport	177	0.017668	0.302199
GO	GO:1903708	positive regulation of hemopoiesis	215	0.0180932	0.306804
GO	GO:0009201	ribonucleoside triphosphate biosynthetic process	107	0.018441	0.310029
GO	GO:0005788	endoplasmic reticulum lumen	333	0.018947	0.315836
GO	GO:0032609	interferon-gamma production	136	0.0191128	0.315924
GO	GO:0002573	myeloid leukocyte differentiation	246	0.0196214	0.319368
GO	GO:0045621	positive regulation of lymphocyte differentiation	104	0.0199751	0.319368
GO	GO:0004866	endopeptidase inhibitor activity	241	0.0200704	0.319368
GO	GO:0051017	actin filament bundle assembly	192	0.0202246	0.319368
GO	GO:0061572	actin filament bundle organization	196	0.0202246	0.319368
GO	GO:0005096	GTPase activator activity	320	0.0202954	0.319368
GO	GO:1902905	positive regulation of supramolecular fiber organization	250	0.0209176	0.323602
GO	GO:0042098	T cell proliferation	216	0.0210973	0.323602
GO	GO:0042129	regulation of T cell proliferation	185	0.0213678	0.323602
GO	GO:0006096	glycolytic process	146	0.0215048	0.323602
GO	GO:0006757	ATP generation from ADP	147	0.0215048	0.323602
GO	GO:0035023	regulation of Rho protein signal transduction	154	0.0215516	0.323602
GO	GO:1904019	epithelial cell apoptotic process	115	0.023013	0.341765
GO	GO:0050853	B cell receptor signaling pathway	143	0.0231087	0.341765
GO	GO:0003333	amino acid transmembrane transport	118	0.0237388	0.348125
GO	GO:0048010	vascular endothelial growth factor receptor signaling pathway	124	0.0238927	0.348125
KEGG	04670	Leukocyte transendothelial migration	116	0.0637869	0.350828
GO	GO:0002688	regulation of leukocyte chemotaxis	130	0.0244302	0.352221
GO	GO:0045177	apical part of cell	420	0.0245372	0.352221
GO	GO:0045785	positive regulation of cell adhesion	489	0.0248618	0.352221
GO	GO:0032946	positive regulation of mononuclear cell proliferation	153	0.0253099	0.352221
GO	GO:0051258	protein polymerization	365	0.0254292	0.352221
GO	GO:0050671	positive regulation of lymphocyte proliferation	150	0.0255247	0.352221
GO	GO:0009144	purine nucleoside triphosphate metabolic process	122	0.0256512	0.352221
GO	GO:0031253	cell projection membrane	362	0.025792	0.352221
GO	GO:0042116	macrophage activation	113	0.0260756	0.352221
GO	GO:0008360	regulation of cell shape	163	0.0261141	0.352221
GO	GO:0009132	nucleoside diphosphate metabolic process	192	0.0262605	0.352221
GO	GO:0046939	nucleotide phosphorylation	168	0.0263225	0.352221
GO	GO:0008593	regulation of Notch signaling pathway	128	0.0267706	0.353789
GO	GO:1901653	cellular response to peptide	469	0.0267994	0.353789
GO	GO:0010634	positive regulation of epithelial cell migration	202	0.0277107	0.358626
GO	GO:0042102	positive regulation of T cell proliferation	107	0.0277466	0.358626
GO	GO:0098862	cluster of actin-based cell projections	172	0.0278354	0.358626
GO	GO:0061135	endopeptidase regulator activity	250	0.0278952	0.358626
GO	GO:0034341	response to interferon-gamma	231	0.0289478	0.369742
GO	GO:0001653	peptide receptor activity	245	0.0291372	0.36976
GO	GO:0030414	peptidase inhibitor activity	253	0.0296744	0.372722
GO	GO:0048872	homeostasis of number of cells	283	0.0300721	0.372722
GO	GO:0070665	positive regulation of leukocyte proliferation	161	0.0302051	0.372722
GO	GO:0051897	positive regulation of protein kinase B signaling	191	0.0302968	0.372722
GO	GO:0002690	positive regulation of leukocyte chemotaxis	100	0.030318	0.372722
GO	GO:0070374	positive regulation of ERK1 and ERK2 cascade	254	0.0307587	0.373836
GO	GO:0043542	endothelial cell migration	333	0.0307887	0.373836
GO	GO:0050728	negative regulation of inflammatory response	193	0.0320501	0.386764
GO	GO:0034101	erythrocyte homeostasis	151	0.0323585	0.388104
GO	GO:0051048	negative regulation of secretion	265	0.0328858	0.392039
GO	GO:0050868	negative regulation of T cell activation	133	0.0332757	0.394297
GO	GO:0010950	positive regulation of endopeptidase activity	217	0.0334893	0.394452
Reactome	R-HSA-416476	Homo sapiens: G alpha (q) signalling events	201	0.0182604	0.396512
Reactome	R-HSA-211859	Homo sapiens: Biological oxidations	205	0.0232435	0.396648
Reactome	R-HSA-76002	Homo sapiens: Platelet activation, signaling and aggregation	247	0.0234857	0.396648
GO	GO:0002285	lymphocyte activation involved in immune response	203	0.0349959	0.409052
GO	GO:0050866	negative regulation of cell activation	234	0.0352157	0.409052
GO	GO:1903038	negative regulation of leukocyte cell-cell adhesion	151	0.0353527	0.409052
Reactome	R-HSA-114608	Homo sapiens: Platelet degranulation	116	0.0285513	0.43398
GO	GO:0051896	regulation of protein kinase B signaling	268	0.0378319	0.435177
GO	GO:0003823	antigen binding	194	0.0393002	0.443242
GO	GO:0046631	alpha-beta T cell activation	166	0.0396546	0.443242
GO	GO:0015370	solute:sodium symporter activity	120	0.0397136	0.443242
GO	GO:0030217	T cell differentiation	290	0.0397628	0.443242
GO	GO:0030219	megakaryocyte differentiation	121	0.0398597	0.443242
GO	GO:0032649	regulation of interferon-gamma production	120	0.039885	0.443242
GO	GO:0071887	leukocyte apoptotic process	109	0.0404929	0.447469
GO	GO:0018958	phenol-containing compound metabolic process	143	0.0407917	0.448252
GO	GO:0017148	negative regulation of translation	250	0.0411982	0.450205
KEGG	04270	Vascular smooth muscle contraction	116	0.0929923	0.454629
Reactome	R-HSA-6811558	Homo sapiens: PI5P, PP2A and IER3 Regulate PI3K/AKT Signaling	101	0.0345965	0.464105
Reactome	R-HSA-927802	Homo sapiens: Nonsense-Mediated Decay (NMD)	102	0.0396932	0.464105
Reactome	R-HSA-975957	Homo sapiens: Nonsense Mediated Decay (NMD) enhanced by the Exon Junction Complex (EJC)	102	0.0396932	0.464105
GO	GO:0019935	cyclic-nucleotide-mediated signaling	283	0.0429333	0.466573
GO	GO:0032147	activation of protein kinase activity	415	0.0435811	0.471011
GO	GO:0009308	amine metabolic process	185	0.0440722	0.473133
GO	GO:0030695	GTPase regulator activity	365	0.0442585	0.473133
GO	GO:0004896	cytokine receptor activity	179	0.0450635	0.473828
GO	GO:0002699	positive regulation of immune effector process	262	0.0450647	0.473828
GO	GO:0008528	G protein-coupled peptide receptor activity	234	0.0456406	0.473828
GO	GO:0051494	negative regulation of cytoskeleton organization	167	0.0457136	0.473828
GO	GO:0002262	myeloid cell homeostasis	178	0.0457687	0.473828
GO	GO:1901222	regulation of NIK/NF-kappaB signaling	130	0.0457689	0.473828
GO	GO:0035710	CD4-positive, alpha-beta T cell activation	105	0.047138	0.485448
GO	GO:0031333	negative regulation of protein-containing complex assembly	147	0.0481254	0.493035
GO	GO:0030307	positive regulation of cell growth	179	0.0488309	0.49611
GO	GO:0031349	positive regulation of defense response	433	0.04893	0.49611
KEGG	04062	Chemokine signaling pathway	189	0.112976	0.497093
GO	GO:0046470	phosphatidylcholine metabolic process	105	0.0494224	0.497765
GO	GO:0007266	Rho protein signal transduction	233	0.0495993	0.497765
GO	GO:0030218	erythrocyte differentiation	143	0.0501192	0.500429
GO	GO:0032271	regulation of protein polymerization	275	0.0507908	0.504574
GO	GO:2001235	positive regulation of apoptotic signaling pathway	214	0.0511783	0.505868
GO	GO:0050709	negative regulation of protein secretion	148	0.0517506	0.508967
GO	GO:0140375	immune receptor activity	215	0.0521363	0.51021
GO	GO:0002695	negative regulation of leukocyte activation	209	0.0529304	0.515417
GO	GO:0015293	symporter activity	203	0.0536037	0.519401
GO	GO:0046634	regulation of alpha-beta T cell activation	112	0.0539251	0.519954
GO	GO:0008154	actin polymerization or depolymerization	288	0.0543934	0.520317
GO	GO:0010595	positive regulation of endothelial cell migration	151	0.0544917	0.520317
GO	GO:0034249	negative regulation of cellular amide metabolic process	273	0.0551543	0.5241
Reactome	R-HSA-76005	Homo sapiens: Response to elevated platelet cytosolic Ca2+	121	0.049096	0.533043
GO	GO:0005796	Golgi lumen	102	0.0570259	0.533846
GO	GO:0098857	membrane microdomain	354	0.0571383	0.533846
GO	GO:0060589	nucleoside-triphosphatase regulator activity	414	0.0571748	0.533846
GO	GO:0008514	organic anion transmembrane transporter activity	351	0.0573226	0.533846
GO	GO:0030098	lymphocyte differentiation	421	0.058051	0.533846
GO	GO:0043244	regulation of protein-containing complex disassembly	133	0.0581924	0.533846
GO	GO:0030041	actin filament polymerization	241	0.058233	0.533846
GO	GO:0006694	steroid biosynthetic process	287	0.0583513	0.533846
GO	GO:0050715	positive regulation of cytokine secretion	164	0.058932	0.53421
GO	GO:0050920	regulation of chemotaxis	254	0.0589342	0.53421
GO	GO:0001750	photoreceptor outer segment	103	0.0593801	0.535783
GO	GO:0019814	immunoglobulin complex	166	0.0602071	0.540765
GO	GO:0032231	regulation of actin filament bundle assembly	116	0.0612478	0.54458
GO	GO:0038094	Fc-gamma receptor signaling pathway	142	0.0615389	0.54458
GO	GO:0007044	cell-substrate junction assembly	116	0.0617393	0.54458
GO	GO:0150115	cell-substrate junction organization	116	0.0617393	0.54458
GO	GO:0042562	hormone binding	133	0.0626021	0.548159
GO	GO:0002824	positive regulation of adaptive immune response based on somatic recombination of immune receptors built from immunoglobulin superfamily domains	122	0.0627025	0.548159
GO	GO:0030017	sarcomere	265	0.066241	0.572261
GO	GO:0060759	regulation of response to cytokine stimulus	209	0.066816	0.572261
GO	GO:0005884	actin filament	126	0.0668685	0.572261
GO	GO:0008277	regulation of G protein-coupled receptor signaling pathway	157	0.0672048	0.572261
GO	GO:1903670	regulation of sprouting angiogenesis	161	0.0672185	0.572261
GO	GO:0030016	myofibril	305	0.0675835	0.572261
GO	GO:0038061	NIK/NF-kappaB signaling	202	0.0675908	0.572261
GO	GO:0050851	antigen receptor-mediated signaling pathway	375	0.0677869	0.572261
GO	GO:0002700	regulation of production of molecular mediator of immune response	159	0.0689778	0.57474
GO	GO:0010594	regulation of endothelial cell migration	270	0.0694868	0.57474
GO	GO:0099173	postsynapse organization	199	0.0703354	0.57474
GO	GO:0001906	cell killing	204	0.0703781	0.57474
GO	GO:0050905	neuromuscular process	112	0.0703918	0.57474
GO	GO:0005126	cytokine receptor binding	423	0.0704755	0.57474
GO	GO:0043491	protein kinase B signaling	303	0.0705931	0.57474
GO	GO:0003018	vascular process in circulatory system	201	0.07089	0.57474
GO	GO:0002433	immune response-regulating cell surface receptor signaling pathway involved in phagocytosis	139	0.0710024	0.57474
GO	GO:0038096	Fc-gamma receptor signaling pathway involved in phagocytosis	139	0.0710024	0.57474
GO	GO:0055037	recycling endosome	223	0.0716193	0.577358
GO	GO:0007589	body fluid secretion	100	0.0719622	0.577753
GO	GO:0045927	positive regulation of growth	288	0.0737952	0.590062
GO	GO:0045121	membrane raft	352	0.0763017	0.607633
GO	GO:0051056	regulation of small GTPase mediated signal transduction	416	0.0768119	0.607812
GO	GO:0070372	regulation of ERK1 and ERK2 cascade	350	0.0769421	0.607812
Reactome	R-HSA-8957322	Homo sapiens: Metabolism of steroids	141	0.0619915	0.621758
Reactome	R-HSA-397014	Homo sapiens: Muscle contraction	200	0.0654482	0.621758
Reactome	R-HSA-199418	Homo sapiens: Negative regulation of the PI3K/AKT network	108	0.0750007	0.622784
Reactome	R-HSA-72613	Homo sapiens: Eukaryotic Translation Initiation	108	0.077848	0.622784
Reactome	R-HSA-72737	Homo sapiens: Cap-dependent Translation Initiation	108	0.077848	0.622784
GO	GO:0051495	positive regulation of cytoskeleton organization	280	0.0792092	0.623218
GO	GO:1903531	negative regulation of secretion by cell	238	0.0801538	0.626538
GO	GO:0002822	regulation of adaptive immune response based on somatic recombination of immune receptors built from immunoglobulin superfamily domains	180	0.0807874	0.626538
GO	GO:0002920	regulation of humoral immune response	149	0.0808252	0.626538
GO	GO:0002792	negative regulation of peptide secretion	157	0.0812183	0.626538
GO	GO:0051092	positive regulation of NF-kappaB transcription factor activity	193	0.0812238	0.626538
GO	GO:0071346	cellular response to interferon-gamma	202	0.0832428	0.637425
GO	GO:0010631	epithelial cell migration	423	0.0839917	0.637425
GO	GO:0015291	secondary active transmembrane transporter activity	363	0.0842795	0.637425
GO	GO:0015294	solute:cation symporter activity	161	0.0843484	0.637425
GO	GO:0030038	contractile actin filament bundle assembly	114	0.0856717	0.637425
GO	GO:0043149	stress fiber assembly	114	0.0856717	0.637425
GO	GO:0090132	epithelium migration	426	0.0858474	0.637425
GO	GO:1902105	regulation of leukocyte differentiation	323	0.0859071	0.637425
GO	GO:0038024	cargo receptor activity	103	0.0859716	0.637425
GO	GO:0098656	anion transmembrane transport	359	0.0861763	0.637425
GO	GO:0002821	positive regulation of adaptive immune response	129	0.0861999	0.637425
GO	GO:0030674	protein-macromolecule adaptor activity	231	0.0866767	0.638551
GO	GO:0008146	sulfotransferase activity	106	0.0876279	0.642848
GO	GO:0043534	blood vessel endothelial cell migration	206	0.0879136	0.642848
GO	GO:0006090	pyruvate metabolic process	203	0.0882878	0.643193
GO	GO:0045765	regulation of angiogenesis	465	0.0898895	0.649803
GO	GO:0050921	positive regulation of chemotaxis	162	0.0901739	0.649803
GO	GO:0060090	molecular adaptor activity	283	0.0902908	0.649803
GO	GO:0005539	glycosaminoglycan binding	258	0.0906815	0.649803
GO	GO:0070371	ERK1 and ERK2 cascade	375	0.0908469	0.649803
GO	GO:0017124	SH3 domain binding	138	0.0924679	0.659001
GO	GO:0002819	regulation of adaptive immune response	197	0.0931809	0.661685
GO	GO:0046632	alpha-beta T cell differentiation	116	0.0936034	0.662295
GO	GO:1901019	regulation of calcium ion transmembrane transporter activity	115	0.0955265	0.668469
GO	GO:0042303	molting cycle	118	0.095799	0.668469
GO	GO:0042633	hair cycle	118	0.095799	0.668469
GO	GO:0016052	carbohydrate catabolic process	257	0.0958354	0.668469
GO	GO:0031256	leading edge membrane	191	0.0967944	0.668654
GO	GO:0070851	growth factor receptor binding	170	0.0968725	0.668654
GO	GO:0030198	extracellular matrix organization	473	0.0968817	0.668654
GO	GO:0043062	extracellular structure organization	476	0.0994664	0.683515
GO	GO:0046942	carboxylic acid transport	490	0.09973	0.683515
GO	GO:0050830	defense response to Gram-positive bacterium	120	0.100207	0.684399
Reactome	R-HSA-156827	Homo sapiens: L13a-mediated translational silencing of Ceruloplasmin expression	100	0.0906099	0.688635
GO	GO:0006898	receptor-mediated endocytosis	383	0.101572	0.689545
GO	GO:0010632	regulation of epithelial cell migration	342	0.101709	0.689545
GO	GO:0015849	organic acid transport	493	0.102012	0.689545
GO	GO:0005342	organic acid transmembrane transporter activity	260	0.103445	0.692535
GO	GO:0046943	carboxylic acid transmembrane transporter activity	258	0.103445	0.692535
GO	GO:0098589	membrane region	367	0.103511	0.692535
GO	GO:0045639	positive regulation of myeloid cell differentiation	101	0.104632	0.693553
GO	GO:0051208	sequestering of calcium ion	189	0.104695	0.693553
GO	GO:0016125	sterol metabolic process	244	0.104721	0.693553
GO	GO:0051283	negative regulation of sequestering of calcium ion	184	0.109575	0.723271
GO	GO:0070588	calcium ion transmembrane transport	459	0.110726	0.728424
GO	GO:1904950	negative regulation of establishment of protein localization	207	0.111143	0.728726
GO	GO:0043648	dicarboxylic acid metabolic process	143	0.112724	0.736638
GO	GO:0046578	regulation of Ras protein signal transduction	261	0.113535	0.73832
GO	GO:0001959	regulation of cytokine-mediated signaling pathway	193	0.113732	0.73832
KEGG	05322	Systemic lupus erythematosus	136	0.186802	0.747208
GO	GO:0005178	integrin binding	160	0.116737	0.755335
GO	GO:0004252	serine-type endopeptidase activity	213	0.118222	0.760681
GO	GO:0060401	cytosolic calcium ion transport	247	0.118932	0.760681
GO	GO:2001056	positive regulation of cysteine-type endopeptidase activity	185	0.119021	0.760681
GO	GO:0051282	regulation of sequestering of calcium ion	186	0.11911	0.760681
GO	GO:0062013	positive regulation of small molecule metabolic process	165	0.119948	0.763551
GO	GO:0010952	positive regulation of peptidase activity	240	0.120865	0.766008
GO	GO:0030833	regulation of actin filament polymerization	210	0.121113	0.766008
GO	GO:0090130	tissue migration	432	0.121708	0.767308
GO	GO:0005088	Ras guanyl-nucleotide exchange factor activity	175	0.123234	0.774442
GO	GO:0006469	negative regulation of protein kinase activity	282	0.123942	0.774851
GO	GO:2000181	negative regulation of blood vessel morphogenesis	204	0.124086	0.774851
GO	GO:0006865	amino acid transport	244	0.128518	0.793097
GO	GO:0070555	response to interleukin-1	233	0.128995	0.793097
GO	GO:0030666	endocytic vesicle membrane	176	0.129147	0.793097
GO	GO:0045580	regulation of T cell differentiation	161	0.129387	0.793097
GO	GO:0007517	muscle organ development	478	0.129557	0.793097
GO	GO:0042277	peptide binding	377	0.129592	0.793097
GO	GO:0031032	actomyosin structure organization	238	0.130672	0.793097
GO	GO:0043292	contractile fiber	323	0.130685	0.793097
GO	GO:0000184	nuclear-transcribed mRNA catabolic process, nonsense-mediated decay	156	0.130972	0.793097
GO	GO:0048661	positive regulation of smooth muscle cell proliferation	112	0.13104	0.793097
GO	GO:1901343	negative regulation of vasculature development	221	0.132115	0.79511
GO	GO:0031424	keratinization	227	0.132479	0.79511
GO	GO:0007219	Notch signaling pathway	278	0.132586	0.79511
GO	GO:0060402	calcium ion transport into cytosol	225	0.133527	0.795484
GO	GO:1903169	regulation of calcium ion transmembrane transport	209	0.133658	0.795484
GO	GO:0051224	negative regulation of protein transport	202	0.133861	0.795484
GO	GO:0008064	regulation of actin polymerization or depolymerization	231	0.136553	0.809034
GO	GO:0002702	positive regulation of production of molecular mediator of immune response	106	0.137253	0.810743
GO	GO:0097553	calcium ion transmembrane import into cytosol	203	0.138327	0.814641
GO	GO:0051924	regulation of calcium ion transport	330	0.139495	0.816641
GO	GO:0019216	regulation of lipid metabolic process	498	0.139497	0.816641
Reactome	R-HSA-72706	Homo sapiens: GTP hydrolysis and joining of the 60S ribosomal subunit	101	0.113027	0.818102
GO	GO:0007200	phospholipase C-activating G protein-coupled receptor signaling pathway	113	0.140308	0.818949
GO	GO:0005201	extracellular matrix structural constituent	296	0.14303	0.832367
GO	GO:0030863	cortical cytoskeleton	128	0.144107	0.83573
GO	GO:0045861	negative regulation of proteolysis	413	0.144872	0.83573
GO	GO:0019898	extrinsic component of membrane	334	0.145166	0.83573
GO	GO:0099175	regulation of postsynapse organization	105	0.145476	0.83573
GO	GO:0046034	ATP metabolic process	468	0.146243	0.83573
GO	GO:0051209	release of sequestered calcium ion into cytosol	182	0.146411	0.83573
GO	GO:0015893	drug transport	253	0.147042	0.83573
GO	GO:0030018	Z disc	150	0.147251	0.83573
GO	GO:1902882	regulation of response to oxidative stress	113	0.147432	0.83573
GO	GO:0002431	Fc receptor mediated stimulatory signaling pathway	149	0.149009	0.841456
GO	GO:1902414	protein localization to cell junction	110	0.149297	0.841456
GO	GO:1900542	regulation of purine nucleotide metabolic process	126	0.149891	0.841463
GO	GO:0043280	positive regulation of cysteine-type endopeptidase activity involved in apoptotic process	162	0.150154	0.841463
GO	GO:0110020	regulation of actomyosin structure organization	110	0.151553	0.846891
Reactome	R-HSA-1474228	Homo sapiens: Degradation of the extracellular matrix	128	0.122714	0.84784
GO	GO:0030832	regulation of actin filament length	232	0.152547	0.849448
GO	GO:0046677	response to antibiotic	348	0.152875	0.849448
GO	GO:0002367	cytokine production involved in immune response	111	0.153341	0.84964
GO	GO:0046330	positive regulation of JNK cascade	176	0.154458	0.853424
GO	GO:0015297	antiporter activity	113	0.155211	0.855182
GO	GO:0043535	regulation of blood vessel endothelial cell migration	178	0.155652	0.855217
GO	GO:0045834	positive regulation of lipid metabolic process	167	0.157943	0.865052
GO	GO:0070098	chemokine-mediated signaling pathway	104	0.158583	0.865052
GO	GO:0016525	negative regulation of angiogenesis	201	0.158761	0.865052
GO	GO:0016825	hydrolase activity, acting on acid phosphorus-nitrogen bonds	288	0.160649	0.87
GO	GO:0017171	serine hydrolase activity	288	0.160649	0.87
GO	GO:0050953	sensory perception of light stimulus	243	0.160996	0.87
GO	GO:2000116	regulation of cysteine-type endopeptidase activity	288	0.162424	0.873084
GO	GO:0002698	negative regulation of immune effector process	133	0.162455	0.873084
KEGG	04010	MAPK signaling pathway	268	0.245537	0.880234
KEGG	04530	Tight junction	132	0.262691	0.880234
KEGG	04910	Insulin signaling pathway	138	0.280074	0.880234
GO	GO:0031674	I band	168	0.164403	0.88094
GO	GO:0072562	blood microparticle	147	0.164863	0.88094
GO	GO:0001935	endothelial cell proliferation	222	0.16526	0.88094
GO	GO:0006661	phosphatidylinositol biosynthetic process	172	0.166303	0.884102
GO	GO:0032963	collagen metabolic process	142	0.167512	0.885865
GO	GO:0055001	muscle cell development	225	0.167535	0.885865
GO	GO:0015914	phospholipid transport	132	0.168054	0.886224
GO	GO:0035249	synaptic transmission, glutamatergic	101	0.170901	0.89883
Reactome	R-HSA-425393	Homo sapiens: Transport of inorganic cations/anions and amino acids/oligopeptides	102	0.136064	0.899209
GO	GO:0046474	glycerophospholipid biosynthetic process	319	0.171736	0.900009
GO	GO:0006164	purine nucleotide biosynthetic process	290	0.172245	0.900009
GO	GO:0007601	visual perception	234	0.172498	0.900009
GO	GO:0001664	G protein-coupled receptor binding	399	0.174173	0.906347
GO	GO:0035265	organ growth	213	0.174725	0.90682
GO	GO:0061337	cardiac conduction	189	0.177136	0.91691
GO	GO:0033673	negative regulation of kinase activity	307	0.180007	0.92933
GO	GO:0052689	carboxylic ester hydrolase activity	237	0.180629	0.930098
GO	GO:0006835	dicarboxylic acid transport	126	0.182668	0.938141
GO	GO:0051480	regulation of cytosolic calcium ion concentration	486	0.184057	0.940504
GO	GO:0120034	positive regulation of plasma membrane bounded cell projection assembly	117	0.184084	0.940504
GO	GO:0009913	epidermal cell differentiation	421	0.186442	0.950079
GO	GO:1903522	regulation of blood circulation	408	0.187086	0.950897
GO	GO:0043281	regulation of cysteine-type endopeptidase activity involved in apoptotic process	254	0.189019	0.958246
Reactome	R-HSA-500792	Homo sapiens: GPCR ligand binding	421	0.15155	0.959817
GO	GO:0032368	regulation of lipid transport	151	0.191839	0.969401
GO	GO:0007586	digestion	153	0.193533	0.969401
GO	GO:1904018	positive regulation of vasculature development	277	0.193551	0.969401
GO	GO:0006140	regulation of nucleotide metabolic process	128	0.19376	0.969401
GO	GO:0007229	integrin-mediated signaling pathway	124	0.194333	0.969401
GO	GO:0050680	negative regulation of epithelial cell proliferation	175	0.194584	0.969401
GO	GO:0016042	lipid catabolic process	467	0.194669	0.969401
Reactome	R-HSA-168898	Homo sapiens: Toll-like Receptor Cascades	141	0.16192	0.984474
GO	GO:0045471	response to ethanol	126	0.198659	0.986772
GO	GO:0035637	multicellular organismal signaling	259	0.200076	0.991309
GO	GO:0031348	negative regulation of defense response	274	0.200796	0.992374
GO	GO:0046328	regulation of JNK cascade	233	0.201605	0.993877
GO	GO:0031252	cell leading edge	474	0.202897	0.995449
GO	GO:0043406	positive regulation of MAP kinase activity	332	0.202936	0.995449
Reactome	R-HSA-8878171	Homo sapiens: Transcriptional regulation by RUNX1	163	0.170492	0.996723
Reactome	R-HSA-418594	Homo sapiens: G alpha (i) signalling events	379	0.177278	0.998012
GO	GO:0006575	cellular modified amino acid metabolic process	319	0.204274	0.999128
GO	GO:0098984	neuron to neuron synapse	408	0.204845	0.999128
GO	GO:0009152	purine ribonucleotide biosynthetic process	262	0.20521	0.999128
KEGG	04650	Natural killer cell mediated cytotoxicity	136	0.355443	1
KEGG	04080	Neuroactive ligand-receptor interaction	272	0.420286	1
KEGG	03013	RNA transport	151	0.456991	1
KEGG	04380	Osteoclast differentiation	128	0.502325	1
KEGG	04145	Phagosome	153	0.509206	1
KEGG	04630	JAK-STAT signaling pathway	155	0.609018	1
KEGG	04722	Neurotrophin signaling pathway	127	0.638886	1
KEGG	05160	Hepatitis C	134	0.805478	1
KEGG	05145	Toxoplasmosis	132	0.827425	1
KEGG	00230	Purine metabolism	162	0.911779	1
KEGG	00190	Oxidative phosphorylation	132	1	1
KEGG	03040	Spliceosome	127	1	1
KEGG	04020	Calcium signaling pathway	177	1	1
KEGG	04110	Cell cycle	124	1	1
KEGG	04114	Oocyte meiosis	112	1	1
KEGG	04120	Ubiquitin mediated proteolysis	135	1	1
KEGG	04141	Protein processing in endoplasmic reticulum	165	1	1
KEGG	04142	Lysosome	121	1	1
KEGG	04144	Endocytosis	201	1	1
KEGG	04310	Wnt signaling pathway	150	1	1
KEGG	04360	Axon guidance	129	1	1
KEGG	04660	T cell receptor signaling pathway	108	1	1
KEGG	04740	Olfactory transduction	388	1	1
KEGG	04916	Melanogenesis	101	1	1
KEGG	05010	Alzheimer disease	167	1	1
KEGG	05012	Parkinson disease	130	1	1
KEGG	05016	Huntington disease	183	1	1
KEGG	05142	Chagas disease	104	1	1
KEGG	05146	Amoebiasis	106	1	1
KEGG	05200	Pathways in cancer	326	1	1
Reactome	R-HSA-73887	Homo sapiens: Death Receptor Signalling	120	0.212583	1
Reactome	R-HSA-425407	Homo sapiens: SLC-mediated transmembrane transport	237	0.225647	1
Reactome	R-HSA-449147	Homo sapiens: Signaling by Interleukins	413	0.229661	1
Reactome	R-HSA-373760	Homo sapiens: L1CAM interactions	108	0.231056	1
Reactome	R-HSA-194138	Homo sapiens: Signaling by VEGF	103	0.232205	1
Reactome	R-HSA-1483206	Homo sapiens: Glycerophospholipid biosynthesis	112	0.235383	1
Reactome	R-HSA-5576891	Homo sapiens: Cardiac conduction	135	0.244569	1
Reactome	R-HSA-381426	Homo sapiens: Regulation of Insulin-like Growth Factor (IGF) transport and uptake by Insulin-like Growth Factor Binding Proteins (IGFBPs)	115	0.254719	1
Reactome	R-HSA-373076	Homo sapiens: Class A/1 (Rhodopsin-like receptors)	295	0.277916	1
Reactome	R-HSA-163685	Homo sapiens: Integration of energy metabolism	105	0.310182	1
Reactome	R-HSA-9006934	Homo sapiens: Signaling by Receptor Tyrosine Kinases	455	0.321469	1
Reactome	R-HSA-376176	Homo sapiens: Signaling by ROBO receptors	197	0.373744	1
Reactome	R-HSA-168273	Homo sapiens: Influenza Viral RNA Transcription and Replication	122	0.375819	1
Reactome	R-HSA-6809371	Homo sapiens: Formation of the cornified envelope	125	0.380309	1
Reactome	R-HSA-71291	Homo sapiens: Metabolism of amino acids and derivatives	330	0.409123	1
Reactome	R-HSA-194315	Homo sapiens: Signaling by Rho GTPases	346	0.420734	1
Reactome	R-HSA-375276	Homo sapiens: Peptide ligand-binding receptors	181	0.428589	1
Reactome	R-HSA-6805567	Homo sapiens: Keratinization	197	0.512458	1
Reactome	R-HSA-166016	Homo sapiens: Toll Like Receptor 4 (TLR4) Cascade	120	0.541963	1
Reactome	R-HSA-446652	Homo sapiens: Interleukin-1 family signaling	126	0.542719	1
Reactome	R-HSA-1799339	Homo sapiens: SRP-dependent cotranslational protein targeting to membrane	100	0.605566	1
Reactome	R-HSA-168255	Homo sapiens: Influenza Life Cycle	132	0.612209	1
Reactome	R-HSA-157118	Homo sapiens: Signaling by NOTCH	163	0.632915	1
Reactome	R-HSA-202733	Homo sapiens: Cell surface interactions at the vascular wall	130	0.692156	1
Reactome	R-HSA-8939211	Homo sapiens: ESR-mediated signaling	155	0.692304	1
Reactome	R-HSA-71387	Homo sapiens: Metabolism of carbohydrates	270	0.699288	1
Reactome	R-HSA-9607240	Homo sapiens: FLT3 Signaling	254	0.703152	1
Reactome	R-HSA-162909	Homo sapiens: Host Interactions of HIV factors	119	0.704048	1
Reactome	R-HSA-112316	Homo sapiens: Neuronal System	386	0.707756	1
Reactome	R-HSA-8978868	Homo sapiens: Fatty acid metabolism	160	0.711724	1
Reactome	R-HSA-5683057	Homo sapiens: MAPK family signaling cascades	275	0.718235	1
Reactome	R-HSA-9006931	Homo sapiens: Signaling by Nuclear Receptors	226	0.72362	1
Reactome	R-HSA-109581	Homo sapiens: Apoptosis	162	0.745818	1
Reactome	R-HSA-8856828	Homo sapiens: Clathrin-mediated endocytosis	138	0.754336	1
Reactome	R-HSA-9010553	Homo sapiens: Regulation of expression of SLITs and ROBOs	154	0.775781	1
Reactome	R-HSA-5673001	Homo sapiens: RAF/MAP kinase cascade	236	0.789483	1
Reactome	R-HSA-5357801	Homo sapiens: Programmed Cell Death	165	0.839865	1
Reactome	R-HSA-3858494	Homo sapiens: Beta-catenin independent WNT signaling	140	0.854003	1
Reactome	R-HSA-5684996	Homo sapiens: MAPK1/MAPK3 signaling	242	0.875611	1
Reactome	R-HSA-5619115	Homo sapiens: Disorders of transmembrane transporters	165	0.906884	1
Reactome	R-HSA-168254	Homo sapiens: Influenza Infection	142	0.931163	1
Reactome	R-HSA-983705	Homo sapiens: Signaling by the B Cell Receptor (BCR)	107	0.968648	1
Reactome	R-HSA-112314	Homo sapiens: Neurotransmitter receptors and postsynaptic signal transmission	192	1	1
Reactome	R-HSA-112315	Homo sapiens: Transmission across Chemical Synapses	254	1	1
Reactome	R-HSA-1257604	Homo sapiens: PIP3 activates AKT signaling	246	1	1
Reactome	R-HSA-1428517	Homo sapiens: The citric acid (TCA) cycle and respiratory electron transport	129	1	1
Reactome	R-HSA-1500931	Homo sapiens: Cell-Cell communication	117	1	1
Reactome	R-HSA-162587	Homo sapiens: HIV Life Cycle	129	1	1
Reactome	R-HSA-162599	Homo sapiens: Late Phase of HIV Life Cycle	116	1	1
Reactome	R-HSA-162906	Homo sapiens: HIV Infection	205	1	1
Reactome	R-HSA-1630316	Homo sapiens: Glycosaminoglycan metabolism	114	1	1
Reactome	R-HSA-1852241	Homo sapiens: Organelle biogenesis and maintenance	242	1	1
Reactome	R-HSA-195258	Homo sapiens: RHO GTPase Effectors	244	1	1
Reactome	R-HSA-195721	Homo sapiens: Signaling by WNT	255	1	1
Reactome	R-HSA-196849	Homo sapiens: Metabolism of water-soluble vitamins and cofactors	110	1	1
Reactome	R-HSA-196854	Homo sapiens: Metabolism of vitamins and cofactors	173	1	1
Reactome	R-HSA-1989781	Homo sapiens: PPARA activates gene expression	113	1	1
Reactome	R-HSA-199977	Homo sapiens: ER to Golgi Anterograde Transport	146	1	1
Reactome	R-HSA-201681	Homo sapiens: TCF dependent signaling in response to WNT	164	1	1
Reactome	R-HSA-202403	Homo sapiens: TCR signaling	110	1	1
Reactome	R-HSA-2132295	Homo sapiens: MHC class II antigen presentation	115	1	1
Reactome	R-HSA-2262752	Homo sapiens: Cellular responses to stress	369	1	1
Reactome	R-HSA-2454202	Homo sapiens: Fc epsilon receptor (FCERI) signaling	127	1	1
Reactome	R-HSA-2467813	Homo sapiens: Separation of Sister Chromatids	169	1	1
Reactome	R-HSA-2500257	Homo sapiens: Resolution of Sister Chromatid Cohesion	109	1	1
Reactome	R-HSA-2555396	Homo sapiens: Mitotic Metaphase and Anaphase	180	1	1
Reactome	R-HSA-2559583	Homo sapiens: Cellular Senescence	117	1	1
Reactome	R-HSA-2990846	Homo sapiens: SUMOylation	162	1	1
Reactome	R-HSA-3108232	Homo sapiens: SUMO E3 ligases SUMOylate target proteins	156	1	1
Reactome	R-HSA-3247509	Homo sapiens: Chromatin modifying enzymes	164	1	1
Reactome	R-HSA-3700989	Homo sapiens: Transcriptional Regulation by TP53	316	1	1
Reactome	R-HSA-3781865	Homo sapiens: Diseases of glycosylation	129	1	1
Reactome	R-HSA-381753	Homo sapiens: Olfactory Signaling Pathway	350	1	1
Reactome	R-HSA-400206	Homo sapiens: Regulation of lipid metabolism by Peroxisome proliferator-activated receptor alpha (PPARalpha)	115	1	1
Reactome	R-HSA-418555	Homo sapiens: G alpha (s) signalling events	486	1	1
Reactome	R-HSA-446203	Homo sapiens: Asparagine N-linked glycosylation	289	1	1
Reactome	R-HSA-453274	Homo sapiens: Mitotic G2-G2/M phases	178	1	1
Reactome	R-HSA-453279	Homo sapiens: Mitotic G1-G1/S phases	137	1	1
Reactome	R-HSA-4839726	Homo sapiens: Chromatin organization	164	1	1
Reactome	R-HSA-5358351	Homo sapiens: Signaling by Hedgehog	143	1	1
Reactome	R-HSA-5610787	Homo sapiens: Hedgehog 'off' state	108	1	1
Reactome	R-HSA-5617833	Homo sapiens: Cilium Assembly	176	1	1
Reactome	R-HSA-5621481	Homo sapiens: C-type lectin receptors (CLRs)	131	1	1
Reactome	R-HSA-5633007	Homo sapiens: Regulation of TP53 Activity	148	1	1
Reactome	R-HSA-5663202	Homo sapiens: Diseases of signal transduction	358	1	1
Reactome	R-HSA-5663205	Homo sapiens: Infectious disease	345	1	1
Reactome	R-HSA-5663220	Homo sapiens: RHO GTPases Activate Formins	125	1	1
Reactome	R-HSA-5688426	Homo sapiens: Deubiquitination	215	1	1
Reactome	R-HSA-5689880	Homo sapiens: Ub-specific processing proteases	148	1	1
Reactome	R-HSA-5693532	Homo sapiens: DNA Double-Strand Break Repair	117	1	1
Reactome	R-HSA-5696398	Homo sapiens: Nucleotide Excision Repair	106	1	1
Reactome	R-HSA-6785807	Homo sapiens: Interleukin-4 and Interleukin-13 signaling	102	1	1
Reactome	R-HSA-6791226	Homo sapiens: Major pathway of rRNA processing in the nucleolus and cytosol	164	1	1
Reactome	R-HSA-6807070	Homo sapiens: PTEN Regulation	125	1	1
Reactome	R-HSA-6811442	Homo sapiens: Intra-Golgi and retrograde Golgi-to-ER traffic	192	1	1
Reactome	R-HSA-68877	Homo sapiens: Mitotic Prometaphase	170	1	1
Reactome	R-HSA-68882	Homo sapiens: Mitotic Anaphase	179	1	1
Reactome	R-HSA-68886	Homo sapiens: M Phase	291	1	1
Reactome	R-HSA-69206	Homo sapiens: G1/S Transition	119	1	1
Reactome	R-HSA-69239	Homo sapiens: Synthesis of DNA	107	1	1
Reactome	R-HSA-69242	Homo sapiens: S Phase	146	1	1
Reactome	R-HSA-69275	Homo sapiens: G2/M Transition	176	1	1
Reactome	R-HSA-69278	Homo sapiens: Cell Cycle, Mitotic	422	1	1
Reactome	R-HSA-69306	Homo sapiens: DNA Replication	114	1	1
Reactome	R-HSA-69481	Homo sapiens: G2/M Checkpoints	117	1	1
Reactome	R-HSA-69620	Homo sapiens: Cell Cycle Checkpoints	228	1	1
Reactome	R-HSA-72163	Homo sapiens: mRNA Splicing - Major Pathway	154	1	1
Reactome	R-HSA-72172	Homo sapiens: mRNA Splicing	160	1	1
Reactome	R-HSA-72203	Homo sapiens: Processing of Capped Intron-Containing Pre-mRNA	203	1	1
Reactome	R-HSA-72312	Homo sapiens: rRNA processing	174	1	1
Reactome	R-HSA-72766	Homo sapiens: Translation	255	1	1
Reactome	R-HSA-73894	Homo sapiens: DNA Repair	257	1	1
Reactome	R-HSA-8856688	Homo sapiens: Golgi-to-ER retrograde transport	129	1	1
Reactome	R-HSA-8868773	Homo sapiens: rRNA processing in the nucleus and cytosol	170	1	1
Reactome	R-HSA-8878166	Homo sapiens: Transcriptional regulation by RUNX2	116	1	1
Reactome	R-HSA-8951664	Homo sapiens: Neddylation	216	1	1
Reactome	R-HSA-8953897	Homo sapiens: Cellular responses to external stimuli	383	1	1
Reactome	R-HSA-9006925	Homo sapiens: Intracellular signaling by second messengers	285	1	1
Reactome	R-HSA-9007101	Homo sapiens: Rab regulation of trafficking	103	1	1
Reactome	R-HSA-913531	Homo sapiens: Interferon Signaling	183	1	1
Reactome	R-HSA-948021	Homo sapiens: Transport to the Golgi and subsequent modification	177	1	1
Reactome	R-HSA-9609507	Homo sapiens: Protein localization	135	1	1
Reactome	R-HSA-983168	Homo sapiens: Antigen processing: Ubiquitination & Proteasome degradation	282	1	1
Reactome	R-HSA-983169	Homo sapiens: Class I MHC mediated antigen processing & presentation	337	1	1
Reactome	R-HSA-983712	Homo sapiens: Ion channel transport	164	1	1
GO	GO:0055002	striated muscle cell development	207	0.20668	1
GO	GO:0031109	microtubule polymerization or depolymerization	155	0.213654	1
GO	GO:0002460	adaptive immune response based on somatic recombination of immune receptors built from immunoglobulin superfamily domains	446	0.217073	1
GO	GO:0002705	positive regulation of leukocyte mediated immunity	161	0.217171	1
GO	GO:0045619	regulation of lymphocyte differentiation	195	0.217305	1
GO	GO:0051651	maintenance of location in cell	291	0.218177	1
GO	GO:0008643	carbohydrate transport	186	0.218316	1
GO	GO:0032675	regulation of interleukin-6 production	174	0.219079	1
GO	GO:0050777	negative regulation of immune response	169	0.219833	1
GO	GO:0006956	complement activation	257	0.220716	1
GO	GO:0030168	platelet activation	183	0.222111	1
GO	GO:0033138	positive regulation of peptidyl-serine phosphorylation	114	0.222285	1
GO	GO:0071902	positive regulation of protein serine/threonine kinase activity	419	0.224222	1
GO	GO:0071347	cellular response to interleukin-1	200	0.228284	1
GO	GO:0071901	negative regulation of protein serine/threonine kinase activity	162	0.229476	1
GO	GO:0005581	collagen trimer	111	0.229844	1
GO	GO:0015171	amino acid transmembrane transporter activity	135	0.231179	1
GO	GO:1905952	regulation of lipid localization	190	0.232549	1
GO	GO:0072522	purine-containing compound biosynthetic process	321	0.233376	1
GO	GO:0007160	cell-matrix adhesion	267	0.23341	1
GO	GO:0007204	positive regulation of cytosolic calcium ion concentration	415	0.234652	1
GO	GO:0014069	postsynaptic density	376	0.236336	1
GO	GO:0014897	striated muscle hypertrophy	123	0.23665	1
GO	GO:0001936	regulation of endothelial cell proliferation	204	0.237063	1
GO	GO:0008757	S-adenosylmethionine-dependent methyltransferase activity	293	0.238638	1
GO	GO:0060348	bone development	233	0.238819	1
GO	GO:0045637	regulation of myeloid cell differentiation	294	0.242278	1
GO	GO:0015749	monosaccharide transmembrane transport	141	0.242533	1
GO	GO:0106027	neuron projection organization	101	0.24257	1
GO	GO:0017137	Rab GTPase binding	223	0.243656	1
GO	GO:0055006	cardiac cell development	106	0.245275	1
GO	GO:0033218	amide binding	448	0.246894	1
GO	GO:0050852	T cell receptor signaling pathway	237	0.247422	1
GO	GO:0001101	response to acid chemical	378	0.247748	1
GO	GO:0097193	intrinsic apoptotic signaling pathway	376	0.248362	1
GO	GO:0008236	serine-type peptidase activity	282	0.248651	1
GO	GO:0005200	structural constituent of cytoskeleton	112	0.249492	1
GO	GO:0002793	positive regulation of peptide secretion	337	0.24978	1
GO	GO:0045766	positive regulation of angiogenesis	242	0.251665	1
GO	GO:0050714	positive regulation of protein secretion	308	0.252085	1
GO	GO:0016298	lipase activity	213	0.252355	1
GO	GO:0005125	cytokine activity	294	0.255002	1
GO	GO:0071356	cellular response to tumor necrosis factor	333	0.256116	1
GO	GO:0006911	phagocytosis, engulfment	124	0.256485	1
GO	GO:0032102	negative regulation of response to external stimulus	476	0.257365	1
GO	GO:0099024	plasma membrane invagination	134	0.257889	1
GO	GO:0043405	regulation of MAP kinase activity	433	0.258469	1
GO	GO:0006665	sphingolipid metabolic process	278	0.25969	1
GO	GO:0101002	ficolin-1-rich granule	124	0.261088	1
GO	GO:1904813	ficolin-1-rich granule lumen	124	0.261088	1
GO	GO:0002761	regulation of myeloid leukocyte differentiation	127	0.264765	1
GO	GO:0046488	phosphatidylinositol metabolic process	285	0.26484	1
GO	GO:0010927	cellular component assembly involved in morphogenesis	135	0.264956	1
GO	GO:2000379	positive regulation of reactive oxygen species metabolic process	112	0.26631	1
GO	GO:0035725	sodium ion transmembrane transport	184	0.267933	1
GO	GO:0000187	activation of MAPK activity	175	0.269685	1
GO	GO:0015698	inorganic anion transport	224	0.272144	1
GO	GO:0017048	Rho GTPase binding	211	0.272954	1
GO	GO:0055067	monovalent inorganic cation homeostasis	187	0.273695	1
GO	GO:0003300	cardiac muscle hypertrophy	120	0.275601	1
GO	GO:1903426	regulation of reactive oxygen species biosynthetic process	109	0.276418	1
GO	GO:0018209	peptidyl-serine modification	394	0.276984	1
GO	GO:0014896	muscle hypertrophy	125	0.280802	1
GO	GO:0007009	plasma membrane organization	136	0.28169	1
GO	GO:0008037	cell recognition	231	0.281713	1
GO	GO:0070304	positive regulation of stress-activated protein kinase signaling cascade	215	0.282047	1
GO	GO:0050871	positive regulation of B cell activation	154	0.282783	1
GO	GO:0032279	asymmetric synapse	382	0.282981	1
GO	GO:0002237	response to molecule of bacterial origin	396	0.28341	1
GO	GO:0061134	peptidase regulator activity	297	0.284792	1
GO	GO:0002703	regulation of leukocyte mediated immunity	246	0.289404	1
GO	GO:0008645	hexose transmembrane transport	139	0.291059	1
GO	GO:0032273	positive regulation of protein polymerization	164	0.29118	1
GO	GO:0051271	negative regulation of cellular component movement	431	0.292025	1
GO	GO:0051591	response to cAMP	106	0.293896	1
GO	GO:0006023	aminoglycan biosynthetic process	166	0.294498	1
GO	GO:0046390	ribose phosphate biosynthetic process	296	0.295521	1
GO	GO:0033135	regulation of peptidyl-serine phosphorylation	149	0.296106	1
GO	GO:0005319	lipid transporter activity	197	0.296489	1
GO	GO:0120032	regulation of plasma membrane bounded cell projection assembly	206	0.29688	1
GO	GO:0031644	regulation of nervous system process	150	0.30042	1
GO	GO:0051899	membrane depolarization	111	0.300862	1
GO	GO:0030216	keratinocyte differentiation	359	0.301634	1
GO	GO:0030449	regulation of complement activation	127	0.304026	1
GO	GO:0007254	JNK cascade	287	0.305147	1
GO	GO:1901654	response to ketone	197	0.308295	1
GO	GO:0007612	learning	156	0.310425	1
GO	GO:1901888	regulation of cell junction assembly	228	0.312004	1
GO	GO:0046683	response to organophosphorus	145	0.312537	1
GO	GO:1900180	regulation of protein localization to nucleus	120	0.315581	1
GO	GO:0009260	ribonucleotide biosynthetic process	285	0.315879	1
GO	GO:0032874	positive regulation of stress-activated MAPK cascade	214	0.316152	1
GO	GO:0032479	regulation of type I interferon production	165	0.318563	1
GO	GO:0031110	regulation of microtubule polymerization or depolymerization	103	0.31861	1
GO	GO:0042626	ATPase-coupled transmembrane transporter activity	166	0.318618	1
GO	GO:0097237	cellular response to toxic substance	268	0.321134	1
GO	GO:0046545	development of primary female sexual characteristics	107	0.321259	1
GO	GO:0006641	triglyceride metabolic process	143	0.322276	1
GO	GO:0099572	postsynaptic specialization	411	0.325902	1
GO	GO:0034219	carbohydrate transmembrane transport	143	0.326099	1
GO	GO:0019897	extrinsic component of plasma membrane	187	0.326492	1
GO	GO:0051261	protein depolymerization	143	0.329566	1
GO	GO:1905269	positive regulation of chromatin organization	114	0.331431	1
GO	GO:0070972	protein localization to endoplasmic reticulum	163	0.33223	1
GO	GO:0008203	cholesterol metabolic process	210	0.335312	1
GO	GO:1904659	glucose transmembrane transport	124	0.335852	1
GO	GO:0032652	regulation of interleukin-1 production	124	0.337375	1
GO	GO:0014074	response to purine-containing compound	164	0.338113	1
GO	GO:0032755	positive regulation of interleukin-6 production	107	0.338249	1
GO	GO:0001666	response to hypoxia	399	0.338943	1
GO	GO:0006690	icosanoid metabolic process	173	0.339199	1
GO	GO:0035257	nuclear hormone receptor binding	202	0.34365	1
GO	GO:0032993	protein-DNA complex	270	0.345034	1
GO	GO:0050848	regulation of calcium-mediated signaling	114	0.345259	1
GO	GO:0006024	glycosaminoglycan biosynthetic process	152	0.346226	1
GO	GO:0060491	regulation of cell projection assembly	209	0.349492	1
GO	GO:0045667	regulation of osteoblast differentiation	129	0.351162	1
GO	GO:0090630	activation of GTPase activity	105	0.352908	1
GO	GO:0001952	regulation of cell-matrix adhesion	133	0.353342	1
GO	GO:0002440	production of molecular mediator of immune response	326	0.354523	1
GO	GO:0016741	transferase activity, transferring one-carbon groups	417	0.359965	1
GO	GO:0035150	regulation of tube size	166	0.360353	1
GO	GO:1990868	response to chemokine	115	0.362723	1
GO	GO:1990869	cellular response to chemokine	115	0.362723	1
GO	GO:0002221	pattern recognition receptor signaling pathway	262	0.362889	1
GO	GO:0035296	regulation of tube diameter	165	0.363456	1
GO	GO:0097746	regulation of blood vessel diameter	165	0.363456	1
GO	GO:0006836	neurotransmitter transport	374	0.365007	1
GO	GO:0050660	flavin adenine dinucleotide binding	102	0.365104	1
GO	GO:0008017	microtubule binding	307	0.366211	1
GO	GO:0006639	acylglycerol metabolic process	185	0.36849	1
GO	GO:0032535	regulation of cellular component size	449	0.36875	1
GO	GO:1902652	secondary alcohol metabolic process	225	0.369007	1
GO	GO:0034612	response to tumor necrosis factor	359	0.369541	1
GO	GO:0097733	photoreceptor cell cilium	141	0.370675	1
GO	GO:0018210	peptidyl-threonine modification	157	0.370896	1
GO	GO:0050731	positive regulation of peptidyl-tyrosine phosphorylation	225	0.372268	1
GO	GO:0008016	regulation of heart contraction	347	0.375591	1
GO	GO:0010596	negative regulation of endothelial cell migration	110	0.376167	1
GO	GO:0070302	regulation of stress-activated protein kinase signaling cascade	298	0.377711	1
GO	GO:0072599	establishment of protein localization to endoplasmic reticulum	136	0.378233	1
GO	GO:0016922	nuclear receptor binding	140	0.378362	1
GO	GO:0045017	glycerolipid biosynthetic process	372	0.381346	1
GO	GO:0045931	positive regulation of mitotic cell cycle	174	0.381365	1
GO	GO:0060419	heart growth	119	0.381605	1
GO	GO:0031072	heat shock protein binding	146	0.382275	1
GO	GO:0031225	anchored component of membrane	184	0.383158	1
GO	GO:0009615	response to virus	419	0.383621	1
GO	GO:0070268	cornification	113	0.383629	1
GO	GO:0042737	drug catabolic process	195	0.385179	1
GO	GO:0002062	chondrocyte differentiation	129	0.387001	1
GO	GO:0060079	excitatory postsynaptic potential	105	0.388093	1
GO	GO:0006937	regulation of muscle contraction	209	0.389323	1
GO	GO:0042379	chemokine receptor binding	121	0.390035	1
GO	GO:0042446	hormone biosynthetic process	112	0.390104	1
GO	GO:0007193	adenylate cyclase-inhibiting G protein-coupled receptor signaling pathway	106	0.390698	1
GO	GO:1903578	regulation of ATP metabolic process	130	0.391579	1
GO	GO:0045089	positive regulation of innate immune response	235	0.394098	1
GO	GO:0010324	membrane invagination	142	0.395518	1
GO	GO:0032606	type I interferon production	174	0.39736	1
GO	GO:1990845	adaptive thermogenesis	161	0.39791	1
GO	GO:0001558	regulation of cell growth	448	0.402107	1
GO	GO:0008201	heparin binding	181	0.404087	1
GO	GO:1905475	regulation of protein localization to membrane	206	0.405848	1
GO	GO:0044272	sulfur compound biosynthetic process	270	0.406957	1
GO	GO:0060538	skeletal muscle organ development	192	0.408343	1
GO	GO:0032872	regulation of stress-activated MAPK cascade	296	0.409138	1
GO	GO:0002040	sprouting angiogenesis	219	0.411091	1
GO	GO:0008168	methyltransferase activity	399	0.412837	1
GO	GO:0001938	positive regulation of endothelial cell proliferation	125	0.412922	1
GO	GO:0042383	sarcolemma	153	0.413933	1
GO	GO:0099094	ligand-gated cation channel activity	193	0.414644	1
GO	GO:0006638	neutral lipid metabolic process	186	0.416745	1
GO	GO:0045047	protein targeting to ER	132	0.418286	1
GO	GO:0030136	clathrin-coated vesicle	238	0.419231	1
GO	GO:0016705	oxidoreductase activity, acting on paired donors, with incorporation or reduction of molecular oxygen	278	0.420155	1
GO	GO:0018105	peptidyl-serine phosphorylation	367	0.421104	1
GO	GO:0097731	9+0 non-motile cilium	143	0.421513	1
GO	GO:0032612	interleukin-1 production	140	0.423394	1
GO	GO:0044106	cellular amine metabolic process	175	0.42543	1
GO	GO:0042100	B cell proliferation	106	0.427289	1
GO	GO:0015748	organophosphate ester transport	175	0.427811	1
GO	GO:0036473	cell death in response to oxidative stress	104	0.428069	1
GO	GO:0061448	connective tissue development	301	0.429929	1
GO	GO:0043647	inositol phosphate metabolic process	117	0.431148	1
GO	GO:0006406	mRNA export from nucleus	159	0.431725	1
GO	GO:0071427	mRNA-containing ribonucleoprotein complex export from nucleus	159	0.431725	1
GO	GO:0007519	skeletal muscle tissue development	182	0.431951	1
GO	GO:0032496	response to lipopolysaccharide	366	0.432278	1
GO	GO:0032651	regulation of interleukin-1 beta production	104	0.433523	1
GO	GO:0042113	B cell activation	359	0.434215	1
GO	GO:0032635	interleukin-6 production	184	0.435036	1
GO	GO:0019233	sensory perception of pain	112	0.435383	1
GO	GO:0008022	protein C-terminus binding	188	0.436059	1
GO	GO:0035051	cardiocyte differentiation	201	0.438191	1
GO	GO:0031098	stress-activated protein kinase signaling cascade	422	0.438376	1
GO	GO:0006814	sodium ion transport	293	0.439032	1
GO	GO:0019933	cAMP-mediated signaling	251	0.441462	1
GO	GO:0030324	lung development	183	0.443426	1
GO	GO:0043433	negative regulation of DNA-binding transcription factor activity	193	0.444945	1
GO	GO:0032411	positive regulation of transporter activity	134	0.445224	1
GO	GO:0036293	response to decreased oxygen levels	411	0.445228	1
GO	GO:0060047	heart contraction	405	0.447886	1
GO	GO:0051149	positive regulation of muscle cell differentiation	129	0.448374	1
GO	GO:0006493	protein O-linked glycosylation	156	0.450411	1
GO	GO:0031589	cell-substrate adhesion	430	0.451631	1
GO	GO:0051146	striated muscle cell differentiation	352	0.453968	1
GO	GO:0030323	respiratory tube development	187	0.454623	1
GO	GO:0006919	activation of cysteine-type endopeptidase activity involved in apoptotic process	101	0.456063	1
GO	GO:1902275	regulation of chromatin organization	213	0.457355	1
GO	GO:0050807	regulation of synapse organization	260	0.458204	1
GO	GO:0002218	activation of innate immune response	149	0.458741	1
GO	GO:0022600	digestive system process	111	0.459134	1
GO	GO:0032611	interleukin-1 beta production	120	0.463458	1
GO	GO:0000287	magnesium ion binding	224	0.46355	1
GO	GO:1901568	fatty acid derivative metabolic process	238	0.464015	1
GO	GO:0008375	acetylglucosaminyltransferase activity	100	0.46427	1
GO	GO:0016126	sterol biosynthetic process	116	0.468473	1
GO	GO:1901989	positive regulation of cell cycle phase transition	112	0.469108	1
GO	GO:0090257	regulation of muscle system process	324	0.469852	1
GO	GO:0031341	regulation of cell killing	122	0.472983	1
GO	GO:0071236	cellular response to antibiotic	156	0.473016	1
GO	GO:0061041	regulation of wound healing	177	0.473084	1
GO	GO:0016209	antioxidant activity	126	0.477397	1
GO	GO:0018107	peptidyl-threonine phosphorylation	149	0.481093	1
GO	GO:0006413	translational initiation	291	0.481825	1
GO	GO:0018108	peptidyl-tyrosine phosphorylation	468	0.482478	1
GO	GO:0000781	chromosome, telomeric region	221	0.482739	1
GO	GO:0051348	negative regulation of transferase activity	343	0.483563	1
GO	GO:0031960	response to corticosteroid	165	0.483712	1
GO	GO:1903532	positive regulation of secretion by cell	476	0.483871	1
GO	GO:0015850	organic hydroxy compound transport	373	0.48658	1
GO	GO:0002831	regulation of response to biotic stimulus	459	0.489961	1
GO	GO:0051403	stress-activated MAPK cascade	372	0.489989	1
GO	GO:0003714	transcription corepressor activity	292	0.491294	1
GO	GO:0009165	nucleotide biosynthetic process	412	0.491861	1
GO	GO:0005253	anion channel activity	139	0.498451	1
GO	GO:0030246	carbohydrate binding	304	0.498904	1
GO	GO:0031056	regulation of histone modification	163	0.499506	1
GO	GO:0038093	Fc receptor signaling pathway	244	0.50071	1
GO	GO:0015103	inorganic anion transmembrane transporter activity	234	0.501868	1
GO	GO:0051668	localization within membrane	110	0.502331	1
GO	GO:0046425	regulation of receptor signaling pathway via JAK-STAT	165	0.50273	1
GO	GO:0048259	regulation of receptor-mediated endocytosis	116	0.503132	1
GO	GO:1901293	nucleoside phosphate biosynthetic process	439	0.504861	1
GO	GO:0022627	cytosolic small ribosomal subunit	109	0.508417	1
GO	GO:0050803	regulation of synapse structure or activity	271	0.50985	1
GO	GO:0006612	protein targeting to membrane	223	0.512654	1
GO	GO:0098562	cytoplasmic side of membrane	203	0.51293	1
GO	GO:0008654	phospholipid biosynthetic process	386	0.514019	1
GO	GO:0009898	cytoplasmic side of plasma membrane	173	0.514951	1
GO	GO:0043500	muscle adaptation	146	0.515804	1
GO	GO:0140297	DNA-binding transcription factor binding	447	0.520862	1
GO	GO:1903901	negative regulation of viral life cycle	102	0.520955	1
GO	GO:0051213	dioxygenase activity	154	0.525079	1
GO	GO:0006613	cotranslational protein targeting to membrane	119	0.52579	1
GO	GO:0003015	heart process	419	0.525987	1
GO	GO:0051928	positive regulation of calcium ion transport	142	0.530373	1
GO	GO:0098659	inorganic cation import across plasma membrane	108	0.530462	1
GO	GO:0099587	inorganic ion import across plasma membrane	108	0.530462	1
GO	GO:0006614	SRP-dependent cotranslational protein targeting to membrane	113	0.530611	1
GO	GO:0007584	response to nutrient	231	0.534684	1
GO	GO:0042826	histone deacetylase binding	122	0.537759	1
GO	GO:0061629	RNA polymerase II-specific DNA-binding transcription factor binding	354	0.538556	1
GO	GO:0030838	positive regulation of actin filament polymerization	126	0.539164	1
GO	GO:0002833	positive regulation of response to biotic stimulus	275	0.541832	1
GO	GO:0015399	primary active transmembrane transporter activity	177	0.544961	1
GO	GO:0030879	mammary gland development	152	0.545329	1
GO	GO:0010639	negative regulation of organelle organization	468	0.546972	1
GO	GO:0098978	glutamatergic synapse	391	0.547405	1
GO	GO:0050730	regulation of peptidyl-tyrosine phosphorylation	306	0.550639	1
GO	GO:0045444	fat cell differentiation	237	0.553545	1
GO	GO:0005085	guanyl-nucleotide exchange factor activity	308	0.553606	1
GO	GO:0042692	muscle cell differentiation	481	0.55843	1
GO	GO:0030048	actin filament-based movement	182	0.55978	1
GO	GO:0031346	positive regulation of cell projection organization	431	0.561008	1
GO	GO:0086001	cardiac muscle cell action potential	117	0.562062	1
GO	GO:0032414	positive regulation of ion transmembrane transporter activity	126	0.562127	1
GO	GO:0000956	nuclear-transcribed mRNA catabolic process	303	0.562842	1
GO	GO:1904375	regulation of protein localization to cell periphery	124	0.56578	1
GO	GO:0008585	female gonad development	102	0.567655	1
GO	GO:0007259	receptor signaling pathway via JAK-STAT	200	0.56878	1
GO	GO:0006958	complement activation, classical pathway	166	0.570005	1
GO	GO:0070498	interleukin-1-mediated signaling pathway	115	0.571061	1
GO	GO:0018212	peptidyl-tyrosine modification	473	0.572271	1
GO	GO:0072593	reactive oxygen species metabolic process	373	0.575228	1
GO	GO:0008083	growth factor activity	183	0.575736	1
GO	GO:0060996	dendritic spine development	111	0.575741	1
GO	GO:0044853	plasma membrane raft	122	0.578397	1
GO	GO:0051384	response to glucocorticoid	149	0.578402	1
GO	GO:0001704	formation of primary germ layer	134	0.578491	1
GO	GO:0060147	regulation of posttranscriptional gene silencing	131	0.57855	1
GO	GO:0060966	regulation of gene silencing by RNA	131	0.57855	1
GO	GO:0043270	positive regulation of ion transport	324	0.579605	1
GO	GO:0051427	hormone receptor binding	253	0.582105	1
GO	GO:2001242	regulation of intrinsic apoptotic signaling pathway	201	0.582162	1
GO	GO:0048738	cardiac muscle tissue development	273	0.584909	1
GO	GO:0001503	ossification	472	0.58609	1
GO	GO:0002449	lymphocyte mediated immunity	434	0.586316	1
GO	GO:0140097	catalytic activity, acting on DNA	386	0.587277	1
GO	GO:0072006	nephron development	172	0.591726	1
GO	GO:1903034	regulation of response to wounding	210	0.592626	1
GO	GO:0070988	demethylation	108	0.593819	1
GO	GO:0051028	mRNA transport	205	0.593899	1
GO	GO:1904892	regulation of receptor signaling pathway via STAT	175	0.594829	1
GO	GO:0046660	female sex differentiation	121	0.597754	1
GO	GO:0006801	superoxide metabolic process	102	0.597831	1
GO	GO:0071229	cellular response to acid chemical	230	0.59891	1
GO	GO:1900407	regulation of cellular response to oxidative stress	103	0.599315	1
GO	GO:0001649	osteoblast differentiation	249	0.600966	1
GO	GO:0009123	nucleoside monophosphate metabolic process	111	0.60129	1
GO	GO:0043502	regulation of muscle adaptation	121	0.601622	1
GO	GO:0009063	cellular amino acid catabolic process	227	0.604906	1
GO	GO:0018022	peptidyl-lysine methylation	175	0.605377	1
GO	GO:0050864	regulation of B cell activation	203	0.607451	1
GO	GO:0005643	nuclear pore	126	0.607503	1
GO	GO:0016529	sarcoplasmic reticulum	110	0.611606	1
GO	GO:0004722	protein serine/threonine phosphatase activity	119	0.612759	1
GO	GO:0031334	positive regulation of protein-containing complex assembly	284	0.613276	1
GO	GO:0046427	positive regulation of receptor signaling pathway via JAK-STAT	106	0.614593	1
GO	GO:0006109	regulation of carbohydrate metabolic process	230	0.614632	1
GO	GO:0070482	response to oxygen levels	438	0.614659	1
GO	GO:0034968	histone lysine methylation	149	0.6172	1
GO	GO:0016616	oxidoreductase activity, acting on the CH-OH group of donors, NAD or NADP as acceptor	229	0.61751	1
GO	GO:0009116	nucleoside metabolic process	133	0.618764	1
GO	GO:0046879	hormone secretion	361	0.619177	1
GO	GO:0016829	lyase activity	292	0.622507	1
GO	GO:0097006	regulation of plasma lipoprotein particle levels	165	0.623258	1
GO	GO:0034401	chromatin organization involved in regulation of transcription	148	0.623446	1
GO	GO:0007188	adenylate cyclase-modulating G protein-coupled receptor signaling pathway	304	0.623953	1
GO	GO:0002220	innate immune response activating cell surface receptor signaling pathway	116	0.624918	1
GO	GO:0099565	chemical synaptic transmission, postsynaptic	115	0.625426	1
GO	GO:0043279	response to alkaloid	117	0.625787	1
GO	GO:0019079	viral genome replication	138	0.628852	1
GO	GO:0045666	positive regulation of neuron differentiation	405	0.629057	1
GO	GO:1904894	positive regulation of receptor signaling pathway via STAT	109	0.632497	1
GO	GO:0022626	cytosolic ribosome	251	0.63476	1
GO	GO:0007626	locomotory behavior	201	0.634852	1
GO	GO:0006022	aminoglycan metabolic process	246	0.637964	1
GO	GO:0031929	TOR signaling	178	0.63824	1
GO	GO:0006695	cholesterol biosynthetic process	102	0.638274	1
GO	GO:1902653	secondary alcohol biosynthetic process	104	0.638274	1
GO	GO:0002758	innate immune response-activating signal transduction	117	0.63837	1
GO	GO:0001909	leukocyte mediated cytotoxicity	132	0.638447	1
GO	GO:0046717	acid secretion	128	0.6385	1
GO	GO:0016528	sarcoplasm	124	0.63944	1
GO	GO:1903510	mucopolysaccharide metabolic process	153	0.64115	1
GO	GO:0007189	adenylate cyclase-activating G protein-coupled receptor signaling pathway	188	0.643847	1
GO	GO:0001659	temperature homeostasis	180	0.643912	1
GO	GO:0010810	regulation of cell-substrate adhesion	236	0.644137	1
GO	GO:1901617	organic hydroxy compound biosynthetic process	368	0.647261	1
GO	GO:0007187	G protein-coupled receptor signaling pathway, coupled to cyclic nucleotide second messenger	361	0.648873	1
GO	GO:0010522	regulation of calcium ion transport into cytosol	138	0.649216	1
GO	GO:0033692	cellular polysaccharide biosynthetic process	111	0.652869	1
GO	GO:0044262	cellular carbohydrate metabolic process	381	0.653335	1
GO	GO:0046620	regulation of organ growth	119	0.654023	1
GO	GO:0045111	intermediate filament cytoskeleton	278	0.654125	1
GO	GO:0030203	glycosaminoglycan metabolic process	223	0.654658	1
GO	GO:1901981	phosphatidylinositol phosphate binding	192	0.656108	1
GO	GO:0045088	regulation of innate immune response	336	0.657583	1
GO	GO:0043409	negative regulation of MAPK cascade	221	0.657586	1
GO	GO:0006687	glycosphingolipid metabolic process	100	0.659534	1
GO	GO:1903076	regulation of protein localization to plasma membrane	101	0.660234	1
GO	GO:0030148	sphingolipid biosynthetic process	168	0.660758	1
GO	GO:0051279	regulation of release of sequestered calcium ion into cytosol	117	0.663097	1
GO	GO:0071166	ribonucleoprotein complex localization	181	0.664765	1
GO	GO:0003158	endothelium development	158	0.665451	1
GO	GO:0055017	cardiac muscle tissue growth	112	0.666125	1
GO	GO:0031970	organelle envelope lumen	107	0.667335	1
GO	GO:0060964	regulation of gene silencing by miRNA	127	0.66779	1
GO	GO:0009612	response to mechanical stimulus	226	0.669293	1
GO	GO:0016765	transferase activity, transferring alkyl or aryl (other than methyl) groups	103	0.672497	1
GO	GO:0051222	positive regulation of protein transport	499	0.673564	1
GO	GO:0008217	regulation of blood pressure	218	0.674824	1
GO	GO:0055117	regulation of cardiac muscle contraction	105	0.675905	1
GO	GO:0051607	defense response to virus	302	0.677402	1
GO	GO:0097730	non-motile cilium	184	0.679042	1
GO	GO:0006672	ceramide metabolic process	133	0.679086	1
GO	GO:0031234	extrinsic component of cytoplasmic side of plasma membrane	106	0.681819	1
GO	GO:0035690	cellular response to drug	488	0.683024	1
GO	GO:0006721	terpenoid metabolic process	170	0.68303	1
GO	GO:0044242	cellular lipid catabolic process	334	0.684623	1
GO	GO:0046718	viral entry into host cell	129	0.686078	1
GO	GO:0007269	neurotransmitter secretion	229	0.686124	1
GO	GO:0099643	signal release from synapse	229	0.686124	1
GO	GO:0032091	negative regulation of protein binding	109	0.687275	1
GO	GO:0014706	striated muscle tissue development	461	0.691046	1
GO	GO:1903035	negative regulation of response to wounding	108	0.691693	1
GO	GO:0031532	actin cytoskeleton reorganization	111	0.691713	1
GO	GO:1902495	transmembrane transporter complex	475	0.69278	1
GO	GO:0006942	regulation of striated muscle contraction	125	0.693963	1
GO	GO:0098739	import across plasma membrane	145	0.694299	1
GO	GO:0004620	phospholipase activity	165	0.696285	1
GO	GO:0006939	smooth muscle contraction	120	0.696749	1
GO	GO:0005766	primary lysosome	161	0.696972	1
GO	GO:0042582	azurophil granule	161	0.696972	1
GO	GO:0060537	muscle tissue development	484	0.698082	1
GO	GO:0050818	regulation of coagulation	109	0.698487	1
GO	GO:0071426	ribonucleoprotein complex export from nucleus	180	0.70049	1
GO	GO:0055007	cardiac muscle cell differentiation	151	0.701076	1
GO	GO:1900046	regulation of hemostasis	104	0.703304	1
GO	GO:0005882	intermediate filament	230	0.704503	1
GO	GO:0097696	receptor signaling pathway via STAT	211	0.706938	1
GO	GO:0040013	negative regulation of locomotion	429	0.707888	1
GO	GO:0030278	regulation of ossification	220	0.710519	1
GO	GO:0030193	regulation of blood coagulation	103	0.711263	1
GO	GO:1903555	regulation of tumor necrosis factor superfamily cytokine production	188	0.712159	1
GO	GO:0046434	organophosphate catabolic process	173	0.714632	1
GO	GO:0045833	negative regulation of lipid metabolic process	111	0.715006	1
GO	GO:0000302	response to reactive oxygen species	258	0.71528	1
GO	GO:0020037	heme binding	156	0.716773	1
GO	GO:0006643	membrane lipid metabolic process	373	0.717654	1
GO	GO:0044070	regulation of anion transport	101	0.718914	1
GO	GO:0009914	hormone transport	371	0.718943	1
GO	GO:0002064	epithelial cell development	222	0.719291	1
GO	GO:0016571	histone methylation	196	0.720068	1
GO	GO:0006479	protein methylation	271	0.722287	1
GO	GO:0008213	protein alkylation	271	0.722287	1
GO	GO:0050678	regulation of epithelial cell proliferation	427	0.722864	1
GO	GO:0033559	unsaturated fatty acid metabolic process	160	0.722959	1
GO	GO:0033209	tumor necrosis factor-mediated signaling pathway	197	0.723825	1
GO	GO:0007369	gastrulation	209	0.72683	1
GO	GO:0042136	neurotransmitter biosynthetic process	124	0.73041	1
GO	GO:0009581	detection of external stimulus	162	0.731196	1
GO	GO:0016051	carbohydrate biosynthetic process	292	0.732107	1
GO	GO:0002456	T cell mediated immunity	124	0.733438	1
GO	GO:0044306	neuron projection terminus	152	0.734145	1
GO	GO:0007043	cell-cell junction assembly	145	0.73699	1
GO	GO:0032508	DNA duplex unwinding	124	0.741005	1
GO	GO:0034754	cellular hormone metabolic process	177	0.741005	1
GO	GO:0009416	response to light stimulus	375	0.741894	1
GO	GO:0002224	toll-like receptor signaling pathway	201	0.745024	1
GO	GO:2001022	positive regulation of response to DNA damage stimulus	114	0.746317	1
GO	GO:0019751	polyol metabolic process	203	0.747512	1
GO	GO:0001669	acrosomal vesicle	120	0.747631	1
GO	GO:1901605	alpha-amino acid metabolic process	393	0.748094	1
GO	GO:0043467	regulation of generation of precursor metabolites and energy	175	0.748248	1
GO	GO:0060541	respiratory system development	211	0.750792	1
GO	GO:0008630	intrinsic apoptotic signaling pathway in response to DNA damage	120	0.751354	1
GO	GO:0042445	hormone metabolic process	325	0.753668	1
GO	GO:0019199	transmembrane receptor protein kinase activity	166	0.756272	1
GO	GO:0010976	positive regulation of neuron projection development	307	0.75838	1
GO	GO:0006405	RNA export from nucleus	200	0.761676	1
GO	GO:0015844	monoamine transport	116	0.761824	1
GO	GO:0048839	inner ear development	200	0.773285	1
GO	GO:0042035	regulation of cytokine biosynthetic process	137	0.773712	1
GO	GO:0048771	tissue remodeling	193	0.775522	1
GO	GO:0005516	calmodulin binding	227	0.777233	1
GO	GO:0006813	potassium ion transport	384	0.7778	1
GO	GO:0071805	potassium ion transmembrane transport	305	0.779517	1
GO	GO:0007041	lysosomal transport	133	0.781634	1
GO	GO:0106106	cold-induced thermogenesis	143	0.782753	1
GO	GO:0120161	regulation of cold-induced thermogenesis	143	0.782753	1
GO	GO:0004197	cysteine-type endopeptidase activity	162	0.783831	1
GO	GO:0050679	positive regulation of epithelial cell proliferation	225	0.784644	1
GO	GO:0060337	type I interferon signaling pathway	116	0.789499	1
GO	GO:0071357	cellular response to type I interferon	117	0.789499	1
GO	GO:0042058	regulation of epidermal growth factor receptor signaling pathway	104	0.790304	1
GO	GO:0002708	positive regulation of lymphocyte mediated immunity	129	0.7928	1
GO	GO:1903409	reactive oxygen species biosynthetic process	139	0.795261	1
GO	GO:0099504	synaptic vesicle cycle	253	0.795809	1
GO	GO:0010633	negative regulation of epithelial cell migration	128	0.798679	1
GO	GO:0090150	establishment of protein localization to membrane	387	0.799405	1
GO	GO:0030004	cellular monovalent inorganic cation homeostasis	132	0.800115	1
GO	GO:0022625	cytosolic large ribosomal subunit	133	0.80068	1
GO	GO:0016614	oxidoreductase activity, acting on CH-OH group of donors	258	0.801274	1
GO	GO:0035305	negative regulation of dephosphorylation	138	0.802411	1
GO	GO:0019903	protein phosphatase binding	155	0.804207	1
GO	GO:0000271	polysaccharide biosynthetic process	121	0.804383	1
GO	GO:1905477	positive regulation of protein localization to membrane	133	0.805106	1
GO	GO:0009582	detection of abiotic stimulus	165	0.806109	1
GO	GO:0010660	regulation of muscle cell apoptotic process	104	0.808712	1
GO	GO:0009062	fatty acid catabolic process	168	0.810304	1
GO	GO:0043393	regulation of protein binding	234	0.811268	1
GO	GO:1990351	transporter complex	486	0.811607	1
GO	GO:0048639	positive regulation of developmental growth	195	0.813611	1
GO	GO:0002455	humoral immune response mediated by circulating immunoglobulin	179	0.816671	1
GO	GO:1903829	positive regulation of cellular protein localization	371	0.818253	1
GO	GO:0098869	cellular oxidant detoxification	107	0.818707	1
GO	GO:0046883	regulation of hormone secretion	300	0.819551	1
GO	GO:0005875	microtubule associated complex	207	0.823043	1
GO	GO:0042101	T cell receptor complex	133	0.825097	1
GO	GO:0007218	neuropeptide signaling pathway	113	0.825132	1
GO	GO:0002244	hematopoietic progenitor cell differentiation	171	0.826023	1
GO	GO:0005776	autophagosome	130	0.830147	1
GO	GO:0045862	positive regulation of proteolysis	436	0.840778	1
GO	GO:0051216	cartilage development	231	0.840913	1
GO	GO:0035258	steroid hormone receptor binding	109	0.841332	1
GO	GO:0046887	positive regulation of hormone secretion	142	0.841406	1
GO	GO:1903305	regulation of regulated secretory pathway	190	0.843595	1
GO	GO:0034637	cellular carbohydrate biosynthetic process	129	0.843668	1
GO	GO:0010506	regulation of autophagy	397	0.845596	1
GO	GO:0006470	protein dephosphorylation	460	0.846814	1
GO	GO:0050764	regulation of phagocytosis	105	0.8475	1
GO	GO:0008637	apoptotic mitochondrial changes	166	0.848298	1
GO	GO:0042734	presynaptic membrane	173	0.848851	1
GO	GO:0048167	regulation of synaptic plasticity	217	0.850307	1
GO	GO:0016054	organic acid catabolic process	457	0.851886	1
GO	GO:0046395	carboxylic acid catabolic process	457	0.851886	1
GO	GO:0005244	voltage-gated ion channel activity	345	0.85198	1
GO	GO:0022832	voltage-gated channel activity	345	0.85198	1
GO	GO:0005506	iron ion binding	170	0.85271	1
GO	GO:0051091	positive regulation of DNA-binding transcription factor activity	322	0.853314	1
GO	GO:0030336	negative regulation of cell migration	375	0.856948	1
GO	GO:0071674	mononuclear cell migration	105	0.858489	1
GO	GO:0042107	cytokine metabolic process	150	0.859869	1
GO	GO:0090100	positive regulation of transmembrane receptor protein serine/threonine kinase signaling pathway	138	0.861261	1
GO	GO:0002223	stimulatory C-type lectin receptor signaling pathway	113	0.861774	1
GO	GO:0030641	regulation of cellular pH	105	0.862285	1
GO	GO:0014812	muscle cell migration	112	0.862442	1
GO	GO:0016999	antibiotic metabolic process	166	0.863635	1
GO	GO:0046906	tetrapyrrole binding	166	0.863782	1
GO	GO:0071496	cellular response to external stimulus	388	0.865767	1
GO	GO:0004497	monooxygenase activity	203	0.868937	1
GO	GO:0000149	SNARE binding	142	0.869938	1
GO	GO:0019882	antigen processing and presentation	260	0.87068	1
GO	GO:0048525	negative regulation of viral process	122	0.876185	1
GO	GO:0035821	modulation of process of other organism	123	0.877272	1
GO	GO:2000146	negative regulation of cell motility	393	0.877346	1
GO	GO:0010657	muscle cell apoptotic process	108	0.880998	1
GO	GO:0030308	negative regulation of cell growth	194	0.883133	1
GO	GO:0034404	nucleobase-containing small molecule biosynthetic process	142	0.885136	1
GO	GO:0032410	negative regulation of transporter activity	101	0.885431	1
GO	GO:0004222	metalloendopeptidase activity	141	0.888171	1
GO	GO:0007631	feeding behavior	112	0.88859	1
GO	GO:0019724	B cell mediated immunity	262	0.890057	1
GO	GO:1902106	negative regulation of leukocyte differentiation	109	0.891512	1
GO	GO:0060968	regulation of gene silencing	163	0.893784	1
GO	GO:0071456	cellular response to hypoxia	226	0.895907	1
GO	GO:0015079	potassium ion transmembrane transporter activity	305	0.898021	1
GO	GO:0016241	regulation of macroautophagy	195	0.899153	1
GO	GO:0060078	regulation of postsynaptic membrane potential	147	0.901922	1
GO	GO:0016835	carbon-oxygen lyase activity	107	0.902617	1
GO	GO:1901890	positive regulation of cell junction assembly	104	0.90426	1
GO	GO:0098858	actin-based cell projection	245	0.905854	1
GO	GO:0001505	regulation of neurotransmitter levels	481	0.906078	1
GO	GO:0042089	cytokine biosynthetic process	149	0.908773	1
GO	GO:0032680	regulation of tumor necrosis factor production	183	0.910608	1
GO	GO:1904063	negative regulation of cation transmembrane transport	107	0.912586	1
GO	GO:1901681	sulfur compound binding	273	0.913247	1
GO	GO:0031902	late endosome membrane	146	0.914145	1
GO	GO:0003777	microtubule motor activity	117	0.914151	1
GO	GO:0016853	isomerase activity	261	0.91463	1
GO	GO:0016101	diterpenoid metabolic process	157	0.914933	1
GO	GO:0010770	positive regulation of cell morphogenesis involved in differentiation	164	0.919387	1
GO	GO:0045446	endothelial cell differentiation	132	0.920508	1
GO	GO:0006906	vesicle fusion	114	0.921619	1
GO	GO:0010469	regulation of signaling receptor activity	204	0.924298	1
GO	GO:0045216	cell-cell junction organization	230	0.924369	1
GO	GO:0044409	entry into host	144	0.929423	1
GO	GO:0004713	protein tyrosine kinase activity	289	0.933119	1
GO	GO:0002706	regulation of lymphocyte mediated immunity	184	0.933633	1
GO	GO:0015908	fatty acid transport	106	0.934884	1
GO	GO:0032526	response to retinoic acid	118	0.935302	1
GO	GO:2001236	regulation of extrinsic apoptotic signaling pathway	183	0.93716	1
GO	GO:0072659	protein localization to plasma membrane	316	0.937701	1
GO	GO:0031668	cellular response to extracellular stimulus	313	0.937993	1
GO	GO:0010923	negative regulation of phosphatase activity	127	0.93819	1
GO	GO:0030856	regulation of epithelial cell differentiation	168	0.940079	1
GO	GO:0050890	cognition	334	0.942193	1
GO	GO:0043271	negative regulation of ion transport	180	0.942341	1
GO	GO:0072009	nephron epithelium development	127	0.94247	1
GO	GO:0033865	nucleoside bisphosphate metabolic process	211	0.943113	1
GO	GO:0033875	ribonucleoside bisphosphate metabolic process	211	0.943113	1
GO	GO:0034032	purine nucleoside bisphosphate metabolic process	211	0.943113	1
GO	GO:0015718	monocarboxylic acid transport	196	0.943403	1
GO	GO:0016064	immunoglobulin mediated immune response	258	0.944865	1
GO	GO:0008081	phosphoric diester hydrolase activity	168	0.945219	1
GO	GO:0070252	actin-mediated cell contraction	154	0.946486	1
GO	GO:1901657	glycosyl compound metabolic process	164	0.94686	1
GO	GO:0042542	response to hydrogen peroxide	158	0.946978	1
GO	GO:0016079	synaptic vesicle exocytosis	153	0.947107	1
GO	GO:0071826	ribonucleoprotein complex subunit organization	323	0.947144	1
GO	GO:0048813	dendrite morphogenesis	163	0.948372	1
GO	GO:0044264	cellular polysaccharide metabolic process	160	0.948792	1
GO	GO:1903350	response to dopamine	113	0.949087	1
GO	GO:1903351	cellular response to dopamine	112	0.949087	1
GO	GO:0008237	metallopeptidase activity	285	0.951827	1
GO	GO:0004721	phosphoprotein phosphatase activity	343	0.951886	1
GO	GO:0098754	detoxification	145	0.952206	1
GO	GO:0002028	regulation of sodium ion transport	106	0.952715	1
GO	GO:0032392	DNA geometric change	142	0.954515	1
GO	GO:0007416	synapse assembly	229	0.955008	1
GO	GO:1990748	cellular detoxification	118	0.956548	1
GO	GO:0022843	voltage-gated cation channel activity	277	0.957307	1
GO	GO:0034764	positive regulation of transmembrane transport	237	0.957714	1
GO	GO:0010811	positive regulation of cell-substrate adhesion	128	0.957886	1
GO	GO:0034763	negative regulation of transmembrane transport	148	0.958988	1
GO	GO:0071706	tumor necrosis factor superfamily cytokine production	196	0.961374	1
GO	GO:0060048	cardiac muscle contraction	190	0.964022	1
GO	GO:0016358	dendrite development	274	0.964178	1
GO	GO:0032409	regulation of transporter activity	371	0.964704	1
GO	GO:0062014	negative regulation of small molecule metabolic process	111	0.965119	1
GO	GO:0031099	regeneration	201	0.966966	1
GO	GO:0030135	coated vesicle	389	0.967091	1
GO	GO:0006094	gluconeogenesis	109	0.970461	1
GO	GO:0000082	G1/S transition of mitotic cell cycle	332	0.970732	1
GO	GO:0021700	developmental maturation	290	0.97123	1
GO	GO:0002042	cell migration involved in sprouting angiogenesis	112	0.97268	1
GO	GO:0006885	regulation of pH	119	0.973565	1
GO	GO:0008170	N-methyltransferase activity	185	0.974977	1
GO	GO:0050662	coenzyme binding	352	0.976209	1
GO	GO:0015837	amine transport	114	0.976926	1
GO	GO:0034766	negative regulation of ion transmembrane transport	121	0.979144	1
GO	GO:0060993	kidney morphogenesis	109	0.980695	1
GO	GO:0035097	histone methyltransferase complex	118	0.981775	1
GO	GO:0001523	retinoid metabolic process	150	0.984515	1
GO	GO:0061025	membrane fusion	187	0.98477	1
GO	GO:0047485	protein N-terminus binding	109	0.985922	1
GO	GO:0002027	regulation of heart rate	121	0.986769	1
GO	GO:0072080	nephron tubule development	105	0.986862	1
GO	GO:0034340	response to type I interferon	125	0.987944	1
GO	GO:0045926	negative regulation of growth	263	0.988095	1
GO	GO:2001257	regulation of cation channel activity	240	0.988512	1
GO	GO:0030665	clathrin-coated vesicle membrane	130	0.990346	1
GO	GO:0019080	viral gene expression	198	0.992163	1
GO	GO:0030534	adult behavior	148	0.993033	1
GO	GO:0051235	maintenance of location	409	0.997212	1
GO	GO:0060191	regulation of lipase activity	111	0.997675	1
GO	GO:1905368	peptidase complex	182	0.998241	1
GO	GO:0042133	neurotransmitter metabolic process	194	0.99916	1
GO	GO:0000018	regulation of DNA recombination	120	1	1
GO	GO:0000041	transition metal ion transport	182	1	1
GO	GO:0000045	autophagosome assembly	125	1	1
GO	GO:0000070	mitotic sister chromatid segregation	210	1	1
GO	GO:0000075	cell cycle checkpoint	280	1	1
GO	GO:0000077	DNA damage checkpoint	171	1	1
GO	GO:0000079	regulation of cyclin-dependent protein serine/threonine kinase activity	131	1	1
GO	GO:0000086	G2/M transition of mitotic cell cycle	264	1	1
GO	GO:0000123	histone acetyltransferase complex	130	1	1
GO	GO:0000151	ubiquitin ligase complex	388	1	1
GO	GO:0000209	protein polyubiquitination	409	1	1
GO	GO:0000245	spliceosomal complex assembly	100	1	1
GO	GO:0000288	nuclear-transcribed mRNA catabolic process, deadenylation-dependent decay	116	1	1
GO	GO:0000313	organellar ribosome	175	1	1
GO	GO:0000380	alternative mRNA splicing, via spliceosome	106	1	1
GO	GO:0000422	autophagy of mitochondrion	102	1	1
GO	GO:0000428	DNA-directed RNA polymerase complex	173	1	1
GO	GO:0000502	proteasome complex	153	1	1
GO	GO:0000723	telomere maintenance	289	1	1
GO	GO:0000724	double-strand break repair via homologous recombination	188	1	1
GO	GO:0000725	recombinational repair	189	1	1
GO	GO:0000726	non-recombinational repair	130	1	1
GO	GO:0000775	chromosome, centromeric region	301	1	1
GO	GO:0000776	kinetochore	226	1	1
GO	GO:0000777	condensed chromosome kinetochore	124	1	1
GO	GO:0000779	condensed chromosome, centromeric region	141	1	1
GO	GO:0000784	nuclear chromosome, telomeric region	159	1	1
GO	GO:0000786	nucleosome	142	1	1
GO	GO:0000790	nuclear chromatin	493	1	1
GO	GO:0000793	condensed chromosome	291	1	1
GO	GO:0000794	condensed nuclear chromosome	121	1	1
GO	GO:0000819	sister chromatid segregation	266	1	1
GO	GO:0000910	cytokinesis	215	1	1
GO	GO:0000922	spindle pole	186	1	1
GO	GO:0000932	P-body	106	1	1
GO	GO:0001216	DNA-binding transcription activator activity	498	1	1
GO	GO:0001217	DNA-binding transcription repressor activity	269	1	1
GO	GO:0001227	DNA-binding transcription repressor activity, RNA polymerase II-specific	269	1	1
GO	GO:0001228	DNA-binding transcription activator activity, RNA polymerase II-specific	497	1	1
GO	GO:0001508	action potential	190	1	1
GO	GO:0001510	RNA methylation	113	1	1
GO	GO:0001539	cilium or flagellum-dependent cell motility	140	1	1
GO	GO:0001540	amyloid-beta binding	109	1	1
GO	GO:0001578	microtubule bundle formation	123	1	1
GO	GO:0001650	fibrillar center	134	1	1
GO	GO:0001654	eye development	400	1	1
GO	GO:0001655	urogenital system development	404	1	1
GO	GO:0001656	metanephros development	105	1	1
GO	GO:0001657	ureteric bud development	109	1	1
GO	GO:0001676	long-chain fatty acid metabolic process	137	1	1
GO	GO:0001678	cellular glucose homeostasis	159	1	1
GO	GO:0001701	in utero embryonic development	380	1	1
GO	GO:0001708	cell fate specification	111	1	1
GO	GO:0001736	establishment of planar polarity	151	1	1
GO	GO:0001738	morphogenesis of a polarized epithelium	171	1	1
GO	GO:0001763	morphogenesis of a branching structure	214	1	1
GO	GO:0001764	neuron migration	168	1	1
GO	GO:0001822	kidney development	337	1	1
GO	GO:0001823	mesonephros development	117	1	1
GO	GO:0001837	epithelial to mesenchymal transition	175	1	1
GO	GO:0001838	embryonic epithelial tube formation	132	1	1
GO	GO:0001841	neural tube formation	112	1	1
GO	GO:0001882	nucleoside binding	455	1	1
GO	GO:0001883	purine nucleoside binding	448	1	1
GO	GO:0001889	liver development	138	1	1
GO	GO:0001890	placenta development	158	1	1
GO	GO:0002020	protease binding	141	1	1
GO	GO:0002065	columnar/cuboidal epithelial cell differentiation	125	1	1
GO	GO:0002181	cytoplasmic translation	129	1	1
GO	GO:0002377	immunoglobulin production	212	1	1
GO	GO:0002474	antigen processing and presentation of peptide antigen via MHC class I	110	1	1
GO	GO:0002478	antigen processing and presentation of exogenous peptide antigen	182	1	1
GO	GO:0002495	antigen processing and presentation of peptide antigen via MHC class II	109	1	1
GO	GO:0002504	antigen processing and presentation of peptide or polysaccharide antigen via MHC class II	110	1	1
GO	GO:0002832	negative regulation of response to biotic stimulus	104	1	1
GO	GO:0003002	regionalization	400	1	1
GO	GO:0003007	heart morphogenesis	316	1	1
GO	GO:0003073	regulation of systemic arterial blood pressure	115	1	1
GO	GO:0003205	cardiac chamber development	190	1	1
GO	GO:0003206	cardiac chamber morphogenesis	142	1	1
GO	GO:0003231	cardiac ventricle development	139	1	1
GO	GO:0003279	cardiac septum development	122	1	1
GO	GO:0003678	DNA helicase activity	116	1	1
GO	GO:0003697	single-stranded DNA binding	141	1	1
GO	GO:0003713	transcription coactivator activity	417	1	1
GO	GO:0003724	RNA helicase activity	129	1	1
GO	GO:0003727	single-stranded RNA binding	107	1	1
GO	GO:0003730	mRNA 3'-UTR binding	115	1	1
GO	GO:0003735	structural constituent of ribosome	285	1	1
GO	GO:0003774	motor activity	187	1	1
GO	GO:0003924	GTPase activity	423	1	1
GO	GO:0004386	helicase activity	263	1	1
GO	GO:0004518	nuclease activity	364	1	1
GO	GO:0004519	endonuclease activity	193	1	1
GO	GO:0004527	exonuclease activity	158	1	1
GO	GO:0004536	deoxyribonuclease activity	100	1	1
GO	GO:0004540	ribonuclease activity	191	1	1
GO	GO:0004553	hydrolase activity, hydrolyzing O-glycosyl compounds	172	1	1
GO	GO:0004714	transmembrane receptor protein tyrosine kinase activity	124	1	1
GO	GO:0004725	protein tyrosine phosphatase activity	158	1	1
GO	GO:0004843	thiol-dependent ubiquitin-specific protease activity	170	1	1
GO	GO:0004984	olfactory receptor activity	455	1	1
GO	GO:0005179	hormone activity	163	1	1
GO	GO:0005230	extracellular ligand-gated ion channel activity	186	1	1
GO	GO:0005249	voltage-gated potassium channel activity	168	1	1
GO	GO:0005254	chloride channel activity	111	1	1
GO	GO:0005262	calcium channel activity	201	1	1
GO	GO:0005267	potassium channel activity	248	1	1
GO	GO:0005496	steroid binding	126	1	1
GO	GO:0005525	GTP binding	422	1	1
GO	GO:0005549	odorant binding	103	1	1
GO	GO:0005604	basement membrane	122	1	1
GO	GO:0005681	spliceosomal complex	264	1	1
GO	GO:0005684	U2-type spliceosomal complex	109	1	1
GO	GO:0005741	mitochondrial outer membrane	240	1	1
GO	GO:0005746	mitochondrial respirasome	190	1	1
GO	GO:0005747	mitochondrial respiratory chain complex I	136	1	1
GO	GO:0005761	mitochondrial ribosome	175	1	1
GO	GO:0005765	lysosomal membrane	450	1	1
GO	GO:0005769	early endosome	433	1	1
GO	GO:0005770	late endosome	325	1	1
GO	GO:0005775	vacuolar lumen	175	1	1
GO	GO:0005777	peroxisome	283	1	1
GO	GO:0005778	peroxisomal membrane	104	1	1
GO	GO:0005793	endoplasmic reticulum-Golgi intermediate compartment	161	1	1
GO	GO:0005795	Golgi stack	166	1	1
GO	GO:0005798	Golgi-associated vesicle	235	1	1
GO	GO:0005802	trans-Golgi network	289	1	1
GO	GO:0005814	centriole	166	1	1
GO	GO:0005819	spindle	432	1	1
GO	GO:0005874	microtubule	489	1	1
GO	GO:0005923	bicellular tight junction	136	1	1
GO	GO:0005930	axoneme	168	1	1
GO	GO:0005938	cell cortex	354	1	1
GO	GO:0005976	polysaccharide metabolic process	174	1	1
GO	GO:0005977	glycogen metabolic process	117	1	1
GO	GO:0005996	monosaccharide metabolic process	395	1	1
GO	GO:0006006	glucose metabolic process	270	1	1
GO	GO:0006029	proteoglycan metabolic process	148	1	1
GO	GO:0006073	cellular glucan metabolic process	118	1	1
GO	GO:0006112	energy reserve metabolic process	131	1	1
GO	GO:0006119	oxidative phosphorylation	243	1	1
GO	GO:0006120	mitochondrial electron transport, NADH to ubiquinone	102	1	1
GO	GO:0006260	DNA replication	410	1	1
GO	GO:0006261	DNA-dependent DNA replication	218	1	1
GO	GO:0006275	regulation of DNA replication	125	1	1
GO	GO:0006278	RNA-dependent DNA biosynthetic process	123	1	1
GO	GO:0006282	regulation of DNA repair	143	1	1
GO	GO:0006289	nucleotide-excision repair	171	1	1
GO	GO:0006302	double-strand break repair	385	1	1
GO	GO:0006303	double-strand break repair via nonhomologous end joining	118	1	1
GO	GO:0006304	DNA modification	154	1	1
GO	GO:0006310	DNA recombination	424	1	1
GO	GO:0006323	DNA packaging	382	1	1
GO	GO:0006333	chromatin assembly or disassembly	344	1	1
GO	GO:0006334	nucleosome assembly	217	1	1
GO	GO:0006338	chromatin remodeling	290	1	1
GO	GO:0006352	DNA-templated transcription, initiation	306	1	1
GO	GO:0006354	DNA-templated transcription, elongation	150	1	1
GO	GO:0006364	rRNA processing	327	1	1
GO	GO:0006367	transcription initiation from RNA polymerase II promoter	233	1	1
GO	GO:0006368	transcription elongation from RNA polymerase II promoter	112	1	1
GO	GO:0006399	tRNA metabolic process	349	1	1
GO	GO:0006400	tRNA modification	128	1	1
GO	GO:0006403	RNA localization	321	1	1
GO	GO:0006414	translational elongation	162	1	1
GO	GO:0006415	translational termination	111	1	1
GO	GO:0006418	tRNA aminoacylation for protein translation	105	1	1
GO	GO:0006457	protein folding	295	1	1
GO	GO:0006473	protein acetylation	272	1	1
GO	GO:0006475	internal protein amino acid acetylation	213	1	1
GO	GO:0006476	protein deacetylation	128	1	1
GO	GO:0006486	protein glycosylation	397	1	1
GO	GO:0006487	protein N-linked glycosylation	122	1	1
GO	GO:0006497	protein lipidation	157	1	1
GO	GO:0006606	protein import into nucleus	166	1	1
GO	GO:0006611	protein export from nucleus	243	1	1
GO	GO:0006625	protein targeting to peroxisome	101	1	1
GO	GO:0006626	protein targeting to mitochondrion	130	1	1
GO	GO:0006633	fatty acid biosynthetic process	227	1	1
GO	GO:0006635	fatty acid beta-oxidation	118	1	1
GO	GO:0006637	acyl-CoA metabolic process	152	1	1
GO	GO:0006664	glycolipid metabolic process	189	1	1
GO	GO:0006720	isoprenoid metabolic process	198	1	1
GO	GO:0006732	coenzyme metabolic process	437	1	1
GO	GO:0006766	vitamin metabolic process	194	1	1
GO	GO:0006767	water-soluble vitamin metabolic process	126	1	1
GO	GO:0006805	xenobiotic metabolic process	157	1	1
GO	GO:0006821	chloride transport	144	1	1
GO	GO:0006826	iron ion transport	101	1	1
GO	GO:0006839	mitochondrial transport	340	1	1
GO	GO:0006888	endoplasmic reticulum to Golgi vesicle-mediated transport	297	1	1
GO	GO:0006890	retrograde vesicle-mediated transport, Golgi to endoplasmic reticulum	115	1	1
GO	GO:0006892	post-Golgi vesicle-mediated transport	128	1	1
GO	GO:0006900	vesicle budding from membrane	131	1	1
GO	GO:0006903	vesicle targeting	106	1	1
GO	GO:0006913	nucleocytoplasmic transport	470	1	1
GO	GO:0006941	striated muscle contraction	250	1	1
GO	GO:0006986	response to unfolded protein	217	1	1
GO	GO:0006997	nucleus organization	159	1	1
GO	GO:0007004	telomere maintenance via telomerase	115	1	1
GO	GO:0007006	mitochondrial membrane organization	164	1	1
GO	GO:0007018	microtubule-based movement	408	1	1
GO	GO:0007030	Golgi organization	168	1	1
GO	GO:0007031	peroxisome organization	133	1	1
GO	GO:0007033	vacuole organization	212	1	1
GO	GO:0007034	vacuolar transport	175	1	1
GO	GO:0007050	cell cycle arrest	270	1	1
GO	GO:0007051	spindle organization	223	1	1
GO	GO:0007052	mitotic spindle organization	139	1	1
GO	GO:0007059	chromosome segregation	458	1	1
GO	GO:0007088	regulation of mitotic nuclear division	185	1	1
GO	GO:0007093	mitotic cell cycle checkpoint	206	1	1
GO	GO:0007098	centrosome cycle	170	1	1
GO	GO:0007127	meiosis I	146	1	1
GO	GO:0007156	homophilic cell adhesion via plasma membrane adhesion molecules	179	1	1
GO	GO:0007163	establishment or maintenance of cell polarity	253	1	1
GO	GO:0007164	establishment of tissue polarity	151	1	1
GO	GO:0007173	epidermal growth factor receptor signaling pathway	154	1	1
GO	GO:0007179	transforming growth factor beta receptor signaling pathway	270	1	1
GO	GO:0007215	glutamate receptor signaling pathway	141	1	1
GO	GO:0007224	smoothened signaling pathway	170	1	1
GO	GO:0007260	tyrosine phosphorylation of STAT protein	104	1	1
GO	GO:0007272	ensheathment of neurons	154	1	1
GO	GO:0007281	germ cell development	284	1	1
GO	GO:0007286	spermatid development	168	1	1
GO	GO:0007292	female gamete generation	147	1	1
GO	GO:0007338	single fertilization	188	1	1
GO	GO:0007368	determination of left/right symmetry	144	1	1
GO	GO:0007411	axon guidance	345	1	1
GO	GO:0007498	mesoderm development	154	1	1
GO	GO:0007548	sex differentiation	311	1	1
GO	GO:0007568	aging	345	1	1
GO	GO:0007569	cell aging	132	1	1
GO	GO:0007605	sensory perception of sound	155	1	1
GO	GO:0007611	learning or memory	288	1	1
GO	GO:0007613	memory	123	1	1
GO	GO:0007623	circadian rhythm	270	1	1
GO	GO:0008013	beta-catenin binding	106	1	1
GO	GO:0008021	synaptic vesicle	249	1	1
GO	GO:0008033	tRNA processing	218	1	1
GO	GO:0008076	voltage-gated potassium channel complex	132	1	1
GO	GO:0008080	N-acetyltransferase activity	149	1	1
GO	GO:0008094	DNA-dependent ATPase activity	176	1	1
GO	GO:0008135	translation factor activity, RNA binding	151	1	1
GO	GO:0008173	RNA methyltransferase activity	113	1	1
GO	GO:0008194	UDP-glycosyltransferase activity	284	1	1
GO	GO:0008234	cysteine-type peptidase activity	371	1	1
GO	GO:0008238	exopeptidase activity	181	1	1
GO	GO:0008276	protein methyltransferase activity	169	1	1
GO	GO:0008361	regulation of cell size	195	1	1
GO	GO:0008366	axon ensheathment	154	1	1
GO	GO:0008406	gonad development	241	1	1
GO	GO:0008543	fibroblast growth factor receptor signaling pathway	160	1	1
GO	GO:0008584	male gonad development	149	1	1
GO	GO:0008625	extrinsic apoptotic signaling pathway via death domain receptors	109	1	1
GO	GO:0008652	cellular amino acid biosynthetic process	144	1	1
GO	GO:0009055	electron transfer activity	133	1	1
GO	GO:0009060	aerobic respiration	128	1	1
GO	GO:0009064	glutamine family amino acid metabolic process	113	1	1
GO	GO:0009108	coenzyme biosynthetic process	233	1	1
GO	GO:0009247	glycolipid biosynthetic process	110	1	1
GO	GO:0009266	response to temperature stimulus	275	1	1
GO	GO:0009267	cellular response to starvation	181	1	1
GO	GO:0009408	response to heat	205	1	1
GO	GO:0009410	response to xenobiotic stimulus	334	1	1
GO	GO:0009411	response to UV	163	1	1
GO	GO:0009451	RNA modification	262	1	1
GO	GO:0009566	fertilization	225	1	1
GO	GO:0009743	response to carbohydrate	244	1	1
GO	GO:0009746	response to hexose	215	1	1
GO	GO:0009749	response to glucose	208	1	1
GO	GO:0009755	hormone-mediated signaling pathway	280	1	1
GO	GO:0009799	specification of symmetry	156	1	1
GO	GO:0009855	determination of bilateral symmetry	155	1	1
GO	GO:0009895	negative regulation of catabolic process	351	1	1
GO	GO:0009952	anterior/posterior pattern specification	236	1	1
GO	GO:0010001	glial cell differentiation	242	1	1
GO	GO:0010038	response to metal ion	414	1	1
GO	GO:0010212	response to ionizing radiation	166	1	1
GO	GO:0010257	NADH dehydrogenase complex assembly	114	1	1
GO	GO:0010389	regulation of G2/M transition of mitotic cell cycle	204	1	1
GO	GO:0010508	positive regulation of autophagy	144	1	1
GO	GO:0010565	regulation of cellular ketone metabolic process	207	1	1
GO	GO:0010675	regulation of cellular carbohydrate metabolic process	159	1	1
GO	GO:0010717	regulation of epithelial to mesenchymal transition	107	1	1
GO	GO:0010721	negative regulation of cell development	379	1	1
GO	GO:0010769	regulation of cell morphogenesis involved in differentiation	339	1	1
GO	GO:0010771	negative regulation of cell morphogenesis involved in differentiation	103	1	1
GO	GO:0010821	regulation of mitochondrion organization	240	1	1
GO	GO:0010822	positive regulation of mitochondrion organization	148	1	1
GO	GO:0010833	telomere maintenance via telomere lengthening	135	1	1
GO	GO:0010906	regulation of glucose metabolic process	126	1	1
GO	GO:0010921	regulation of phosphatase activity	206	1	1
GO	GO:0010948	negative regulation of cell cycle process	426	1	1
GO	GO:0010970	transport along microtubule	226	1	1
GO	GO:0010977	negative regulation of neuron projection development	167	1	1
GO	GO:0014013	regulation of gliogenesis	131	1	1
GO	GO:0014020	primary neural tube formation	104	1	1
GO	GO:0014033	neural crest cell differentiation	100	1	1
GO	GO:0014902	myotube differentiation	128	1	1
GO	GO:0015078	proton transmembrane transporter activity	164	1	1
GO	GO:0015085	calcium ion transmembrane transporter activity	243	1	1
GO	GO:0015108	chloride transmembrane transporter activity	156	1	1
GO	GO:0015276	ligand-gated ion channel activity	302	1	1
GO	GO:0015631	tubulin binding	431	1	1
GO	GO:0015918	sterol transport	175	1	1
GO	GO:0015931	nucleobase-containing compound transport	334	1	1
GO	GO:0015934	large ribosomal subunit	233	1	1
GO	GO:0015935	small ribosomal subunit	168	1	1
GO	GO:0015980	energy derivation by oxidation of organic compounds	460	1	1
GO	GO:0016050	vesicle organization	414	1	1
GO	GO:0016072	rRNA metabolic process	347	1	1
GO	GO:0016197	endosomal transport	315	1	1
GO	GO:0016202	regulation of striated muscle tissue development	171	1	1
GO	GO:0016236	macroautophagy	411	1	1
GO	GO:0016247	channel regulator activity	196	1	1
GO	GO:0016278	lysine N-methyltransferase activity	107	1	1
GO	GO:0016279	protein-lysine N-methyltransferase activity	105	1	1
GO	GO:0016331	morphogenesis of embryonic epithelium	162	1	1
GO	GO:0016363	nuclear matrix	112	1	1
GO	GO:0016407	acetyltransferase activity	190	1	1
GO	GO:0016410	N-acyltransferase activity	179	1	1
GO	GO:0016482	cytosolic transport	205	1	1
GO	GO:0016485	protein processing	268	1	1
GO	GO:0016573	histone acetylation	201	1	1
GO	GO:0016579	protein deubiquitination	443	1	1
GO	GO:0016591	RNA polymerase II, holoenzyme	135	1	1
GO	GO:0016605	PML body	114	1	1
GO	GO:0016607	nuclear speck	427	1	1
GO	GO:0016651	oxidoreductase activity, acting on NAD(P)H	152	1	1
GO	GO:0016746	transferase activity, transferring acyl groups	488	1	1
GO	GO:0016747	transferase activity, transferring acyl groups other than amino-acyl groups	426	1	1
GO	GO:0016758	transferase activity, transferring hexosyl groups	414	1	1
GO	GO:0016779	nucleotidyltransferase activity	216	1	1
GO	GO:0016796	exonuclease activity, active with either ribo- or deoxyribonucleic acids and producing 5'-phosphomonoesters	100	1	1
GO	GO:0016798	hydrolase activity, acting on glycosyl bonds	223	1	1
GO	GO:0016810	hydrolase activity, acting on carbon-nitrogen (but not peptide) bonds	242	1	1
GO	GO:0016811	hydrolase activity, acting on carbon-nitrogen (but not peptide) bonds, in linear amides	149	1	1
GO	GO:0016874	ligase activity	297	1	1
GO	GO:0016925	protein sumoylation	126	1	1
GO	GO:0017015	regulation of transforming growth factor beta receptor signaling pathway	148	1	1
GO	GO:0017038	protein import	237	1	1
GO	GO:0017157	regulation of exocytosis	266	1	1
GO	GO:0018393	internal peptidyl-lysine acetylation	207	1	1
GO	GO:0018394	peptidyl-lysine acetylation	216	1	1
GO	GO:0019001	guanyl nucleotide binding	468	1	1
GO	GO:0019058	viral life cycle	404	1	1
GO	GO:0019083	viral transcription	183	1	1
GO	GO:0019207	kinase regulator activity	256	1	1
GO	GO:0019208	phosphatase regulator activity	121	1	1
GO	GO:0019209	kinase activator activity	100	1	1
GO	GO:0019217	regulation of fatty acid metabolic process	112	1	1
GO	GO:0019218	regulation of steroid metabolic process	139	1	1
GO	GO:0019318	hexose metabolic process	327	1	1
GO	GO:0019319	hexose biosynthetic process	113	1	1
GO	GO:0019395	fatty acid oxidation	158	1	1
GO	GO:0019783	ubiquitin-like protein-specific protease activity	239	1	1
GO	GO:0019827	stem cell population maintenance	179	1	1
GO	GO:0019842	vitamin binding	162	1	1
GO	GO:0019867	outer membrane	268	1	1
GO	GO:0019884	antigen processing and presentation of exogenous antigen	189	1	1
GO	GO:0019886	antigen processing and presentation of exogenous peptide antigen via MHC class II	101	1	1
GO	GO:0019887	protein kinase regulator activity	222	1	1
GO	GO:0019888	protein phosphatase regulator activity	102	1	1
GO	GO:0019902	phosphatase binding	204	1	1
GO	GO:0021510	spinal cord development	113	1	1
GO	GO:0021537	telencephalon development	262	1	1
GO	GO:0021543	pallium development	175	1	1
GO	GO:0021549	cerebellum development	102	1	1
GO	GO:0021761	limbic system development	110	1	1
GO	GO:0021782	glial cell development	124	1	1
GO	GO:0021915	neural tube development	173	1	1
GO	GO:0021953	central nervous system neuron differentiation	203	1	1
GO	GO:0021987	cerebral cortex development	117	1	1
GO	GO:0022037	metencephalon development	111	1	1
GO	GO:0022406	membrane docking	185	1	1
GO	GO:0022412	cellular process involved in reproduction in multicellular organism	403	1	1
GO	GO:0022612	gland morphogenesis	122	1	1
GO	GO:0022618	ribonucleoprotein complex assembly	313	1	1
GO	GO:0022824	transmitter-gated ion channel activity	125	1	1
GO	GO:0022834	ligand-gated channel activity	302	1	1
GO	GO:0022835	transmitter-gated channel activity	125	1	1
GO	GO:0022898	regulation of transmembrane transporter activity	355	1	1
GO	GO:0022900	electron transport chain	270	1	1
GO	GO:0022904	respiratory electron transport chain	200	1	1
GO	GO:0030010	establishment of cell polarity	156	1	1
GO	GO:0030027	lamellipodium	214	1	1
GO	GO:0030072	peptide hormone secretion	291	1	1
GO	GO:0030073	insulin secretion	233	1	1
GO	GO:0030100	regulation of endocytosis	233	1	1
GO	GO:0030117	membrane coat	147	1	1
GO	GO:0030134	COPII-coated ER to Golgi transport vesicle	122	1	1
GO	GO:0030166	proteoglycan biosynthetic process	109	1	1
GO	GO:0030175	filopodium	111	1	1
GO	GO:0030176	integral component of endoplasmic reticulum membrane	202	1	1
GO	GO:0030177	positive regulation of Wnt signaling pathway	222	1	1
GO	GO:0030178	negative regulation of Wnt signaling pathway	292	1	1
GO	GO:0030183	B cell differentiation	141	1	1
GO	GO:0030258	lipid modification	331	1	1
GO	GO:0030282	bone mineralization	132	1	1
GO	GO:0030301	cholesterol transport	160	1	1
GO	GO:0030316	osteoclast differentiation	114	1	1
GO	GO:0030317	flagellated sperm motility	103	1	1
GO	GO:0030326	embryonic limb morphogenesis	133	1	1
GO	GO:0030330	DNA damage response, signal transduction by p53 class mediator	125	1	1
GO	GO:0030426	growth cone	178	1	1
GO	GO:0030427	site of polarized growth	185	1	1
GO	GO:0030433	ubiquitin-dependent ERAD pathway	119	1	1
GO	GO:0030496	midbody	199	1	1
GO	GO:0030509	BMP signaling pathway	236	1	1
GO	GO:0030510	regulation of BMP signaling pathway	109	1	1
GO	GO:0030516	regulation of axon extension	105	1	1
GO	GO:0030518	intracellular steroid hormone receptor signaling pathway	152	1	1
GO	GO:0030522	intracellular receptor signaling pathway	328	1	1
GO	GO:0030532	small nuclear ribonucleoprotein complex	149	1	1
GO	GO:0030594	neurotransmitter receptor activity	232	1	1
GO	GO:0030658	transport vesicle membrane	263	1	1
GO	GO:0030660	Golgi-associated vesicle membrane	154	1	1
GO	GO:0030662	coated vesicle membrane	233	1	1
GO	GO:0030672	synaptic vesicle membrane	130	1	1
GO	GO:0030705	cytoskeleton-dependent intracellular transport	251	1	1
GO	GO:0030880	RNA polymerase complex	178	1	1
GO	GO:0030900	forebrain development	417	1	1
GO	GO:0030901	midbrain development	102	1	1
GO	GO:0030902	hindbrain development	158	1	1
GO	GO:0030964	NADH dehydrogenase complex	136	1	1
GO	GO:0030968	endoplasmic reticulum unfolded protein response	153	1	1
GO	GO:0031023	microtubule organizing center organization	188	1	1
GO	GO:0031123	RNA 3'-end processing	195	1	1
GO	GO:0031124	mRNA 3'-end processing	128	1	1
GO	GO:0031146	SCF-dependent proteasomal ubiquitin-dependent protein catabolic process	116	1	1
GO	GO:0031214	biomineral tissue development	202	1	1
GO	GO:0031227	intrinsic component of endoplasmic reticulum membrane	214	1	1
GO	GO:0031248	protein acetyltransferase complex	147	1	1
GO	GO:0031300	intrinsic component of organelle membrane	492	1	1
GO	GO:0031301	integral component of organelle membrane	450	1	1
GO	GO:0031330	negative regulation of cellular catabolic process	288	1	1
GO	GO:0031331	positive regulation of cellular catabolic process	447	1	1
GO	GO:0031345	negative regulation of cell projection organization	200	1	1
GO	GO:0031396	regulation of protein ubiquitination	242	1	1
GO	GO:0031398	positive regulation of protein ubiquitination	137	1	1
GO	GO:0031406	carboxylic acid binding	228	1	1
GO	GO:0031461	cullin-RING ubiquitin ligase complex	218	1	1
GO	GO:0031490	chromatin DNA binding	131	1	1
GO	GO:0031497	chromatin assembly	312	1	1
GO	GO:0031503	protein-containing complex localization	392	1	1
GO	GO:0031514	motile cilium	217	1	1
GO	GO:0031570	DNA integrity checkpoint	189	1	1
GO	GO:0031623	receptor internalization	131	1	1
GO	GO:0031625	ubiquitin protein ligase binding	314	1	1
GO	GO:0031647	regulation of protein stability	327	1	1
GO	GO:0031669	cellular response to nutrient levels	281	1	1
GO	GO:0031901	early endosome membrane	160	1	1
GO	GO:0031903	microbody membrane	104	1	1
GO	GO:0031965	nuclear membrane	326	1	1
GO	GO:0031968	organelle outer membrane	266	1	1
GO	GO:0031984	organelle subcompartment	462	1	1
GO	GO:0031985	Golgi cisterna	128	1	1
GO	GO:0032006	regulation of TOR signaling	146	1	1
GO	GO:0032182	ubiquitin-like protein binding	108	1	1
GO	GO:0032200	telomere organization	304	1	1
GO	GO:0032204	regulation of telomere maintenance	135	1	1
GO	GO:0032355	response to estradiol	137	1	1
GO	GO:0032386	regulation of intracellular transport	413	1	1
GO	GO:0032388	positive regulation of intracellular transport	245	1	1
GO	GO:0032412	regulation of ion transmembrane transporter activity	346	1	1
GO	GO:0032434	regulation of proteasomal ubiquitin-dependent protein catabolic process	147	1	1
GO	GO:0032465	regulation of cytokinesis	109	1	1
GO	GO:0032481	positive regulation of type I interferon production	108	1	1
GO	GO:0032543	mitochondrial translation	176	1	1
GO	GO:0032549	ribonucleoside binding	448	1	1
GO	GO:0032550	purine ribonucleoside binding	445	1	1
GO	GO:0032561	guanyl ribonucleotide binding	467	1	1
GO	GO:0032588	trans-Golgi network membrane	100	1	1
GO	GO:0032640	tumor necrosis factor production	189	1	1
GO	GO:0032838	plasma membrane bounded cell projection cytoplasm	259	1	1
GO	GO:0032886	regulation of microtubule-based process	277	1	1
GO	GO:0032981	mitochondrial respiratory chain complex I assembly	114	1	1
GO	GO:0032984	protein-containing complex disassembly	393	1	1
GO	GO:0033013	tetrapyrrole metabolic process	105	1	1
GO	GO:0033044	regulation of chromosome organization	452	1	1
GO	GO:0033108	mitochondrial respiratory chain complex assembly	161	1	1
GO	GO:0033157	regulation of intracellular protein transport	275	1	1
GO	GO:0033500	carbohydrate homeostasis	257	1	1
GO	GO:0034212	peptide N-acetyltransferase activity	114	1	1
GO	GO:0034250	positive regulation of cellular amide metabolic process	180	1	1
GO	GO:0034284	response to monosaccharide	220	1	1
GO	GO:0034308	primary alcohol metabolic process	122	1	1
GO	GO:0034399	nuclear periphery	136	1	1
GO	GO:0034440	lipid oxidation	160	1	1
GO	GO:0034446	substrate adhesion-dependent cell spreading	109	1	1
GO	GO:0034502	protein localization to chromosome	100	1	1
GO	GO:0034504	protein localization to nucleus	299	1	1
GO	GO:0034599	cellular response to oxidative stress	365	1	1
GO	GO:0034605	cellular response to heat	158	1	1
GO	GO:0034614	cellular response to reactive oxygen species	182	1	1
GO	GO:0034620	cellular response to unfolded protein	175	1	1
GO	GO:0034702	ion channel complex	443	1	1
GO	GO:0034703	cation channel complex	339	1	1
GO	GO:0034705	potassium channel complex	148	1	1
GO	GO:0034708	methyltransferase complex	147	1	1
GO	GO:0034728	nucleosome organization	278	1	1
GO	GO:0034767	positive regulation of ion transmembrane transport	185	1	1
GO	GO:0034976	response to endoplasmic reticulum stress	450	1	1
GO	GO:0035091	phosphatidylinositol binding	297	1	1
GO	GO:0035107	appendage morphogenesis	163	1	1
GO	GO:0035108	limb morphogenesis	163	1	1
GO	GO:0035113	embryonic appendage morphogenesis	133	1	1
GO	GO:0035148	tube formation	158	1	1
GO	GO:0035264	multicellular organism growth	150	1	1
GO	GO:0035270	endocrine system development	150	1	1
GO	GO:0035282	segmentation	105	1	1
GO	GO:0035303	regulation of dephosphorylation	250	1	1
GO	GO:0035304	regulation of protein dephosphorylation	160	1	1
GO	GO:0035335	peptidyl-tyrosine dephosphorylation	111	1	1
GO	GO:0035383	thioester metabolic process	152	1	1
GO	GO:0035567	non-canonical Wnt signaling pathway	207	1	1
GO	GO:0035601	protein deacylation	143	1	1
GO	GO:0035770	ribonucleoprotein granule	280	1	1
GO	GO:0035966	response to topologically incorrect protein	246	1	1
GO	GO:0035967	cellular response to topologically incorrect protein	203	1	1
GO	GO:0036064	ciliary basal body	158	1	1
GO	GO:0036126	sperm flagellum	115	1	1
GO	GO:0036294	cellular response to decreased oxygen levels	237	1	1
GO	GO:0036459	thiol-dependent ubiquitinyl hydrolase activity	222	1	1
GO	GO:0036464	cytoplasmic ribonucleoprotein granule	267	1	1
GO	GO:0036503	ERAD pathway	163	1	1
GO	GO:0038095	Fc-epsilon receptor signaling pathway	171	1	1
GO	GO:0038127	ERBB signaling pathway	182	1	1
GO	GO:0042054	histone methyltransferase activity	108	1	1
GO	GO:0042063	gliogenesis	334	1	1
GO	GO:0042147	retrograde transport, endosome to Golgi	123	1	1
GO	GO:0042157	lipoprotein metabolic process	207	1	1
GO	GO:0042158	lipoprotein biosynthetic process	162	1	1
GO	GO:0042176	regulation of protein catabolic process	465	1	1
GO	GO:0042177	negative regulation of protein catabolic process	144	1	1
GO	GO:0042180	cellular ketone metabolic process	319	1	1
GO	GO:0042254	ribosome biogenesis	451	1	1
GO	GO:0042393	histone binding	254	1	1
GO	GO:0042440	pigment metabolic process	117	1	1
GO	GO:0042470	melanosome	124	1	1
GO	GO:0042471	ear morphogenesis	123	1	1
GO	GO:0042472	inner ear morphogenesis	102	1	1
GO	GO:0042476	odontogenesis	148	1	1
GO	GO:0042552	myelination	149	1	1
GO	GO:0042579	microbody	283	1	1
GO	GO:0042593	glucose homeostasis	256	1	1
GO	GO:0042594	response to starvation	227	1	1
GO	GO:0042632	cholesterol homeostasis	127	1	1
GO	GO:0042752	regulation of circadian rhythm	133	1	1
GO	GO:0042770	signal transduction in response to DNA damage	159	1	1
GO	GO:0042773	ATP synthesis coupled electron transport	176	1	1
GO	GO:0042775	mitochondrial ATP synthesis coupled electron transport	173	1	1
GO	GO:0043010	camera-type eye development	344	1	1
GO	GO:0043021	ribonucleoprotein complex binding	159	1	1
GO	GO:0043038	amino acid activation	112	1	1
GO	GO:0043039	tRNA aminoacylation	111	1	1
GO	GO:0043044	ATP-dependent chromatin remodeling	106	1	1
GO	GO:0043112	receptor metabolic process	232	1	1
GO	GO:0043177	organic acid binding	240	1	1
GO	GO:0043178	alcohol binding	112	1	1
GO	GO:0043197	dendritic spine	171	1	1
GO	GO:0043200	response to amino acid	132	1	1
GO	GO:0043204	perikaryon	137	1	1
GO	GO:0043255	regulation of carbohydrate biosynthetic process	101	1	1
GO	GO:0043266	regulation of potassium ion transport	128	1	1
GO	GO:0043296	apical junction complex	163	1	1
GO	GO:0043401	steroid hormone mediated signaling pathway	206	1	1
GO	GO:0043413	macromolecule glycosylation	398	1	1
GO	GO:0043414	macromolecule methylation	452	1	1
GO	GO:0043473	pigmentation	127	1	1
GO	GO:0043484	regulation of RNA splicing	187	1	1
GO	GO:0043487	regulation of RNA stability	217	1	1
GO	GO:0043488	regulation of mRNA stability	208	1	1
GO	GO:0043506	regulation of JUN kinase activity	113	1	1
GO	GO:0043523	regulation of neuron apoptotic process	224	1	1
GO	GO:0043524	negative regulation of neuron apoptotic process	155	1	1
GO	GO:0043543	protein acylation	343	1	1
GO	GO:0043574	peroxisomal transport	104	1	1
GO	GO:0043583	ear development	229	1	1
GO	GO:0043618	regulation of transcription from RNA polymerase II promoter in response to stress	143	1	1
GO	GO:0043620	regulation of DNA-templated transcription in response to stress	150	1	1
GO	GO:0043624	cellular protein complex disassembly	258	1	1
GO	GO:0043666	regulation of phosphoprotein phosphatase activity	128	1	1
GO	GO:0043679	axon terminus	131	1	1
GO	GO:0043687	post-translational protein modification	369	1	1
GO	GO:0043903	regulation of interspecies interactions between organisms	266	1	1
GO	GO:0044042	glucan metabolic process	118	1	1
GO	GO:0044309	neuron spine	176	1	1
GO	GO:0044325	ion channel binding	155	1	1
GO	GO:0044344	cellular response to fibroblast growth factor stimulus	193	1	1
GO	GO:0044389	ubiquitin-like protein ligase binding	334	1	1
GO	GO:0044391	ribosomal subunit	399	1	1
GO	GO:0044728	DNA methylation or demethylation	121	1	1
GO	GO:0044773	mitotic DNA damage checkpoint	109	1	1
GO	GO:0044774	mitotic DNA integrity checkpoint	120	1	1
GO	GO:0044815	DNA packaging complex	155	1	1
GO	GO:0044839	cell cycle G2/M phase transition	287	1	1
GO	GO:0044843	cell cycle G1/S phase transition	354	1	1
GO	GO:0045069	regulation of viral genome replication	111	1	1
GO	GO:0045132	meiotic chromosome segregation	107	1	1
GO	GO:0045137	development of primary sexual characteristics	247	1	1
GO	GO:0045165	cell fate commitment	314	1	1
GO	GO:0045182	translation regulator activity	224	1	1
GO	GO:0045185	maintenance of protein location	103	1	1
GO	GO:0045211	postsynaptic membrane	368	1	1
GO	GO:0045271	respiratory chain complex I	136	1	1
GO	GO:0045296	cadherin binding	345	1	1
GO	GO:0045333	cellular respiration	322	1	1
GO	GO:0045598	regulation of fat cell differentiation	137	1	1
GO	GO:0045665	negative regulation of neuron differentiation	247	1	1
GO	GO:0045727	positive regulation of translation	150	1	1
GO	GO:0045732	positive regulation of protein catabolic process	257	1	1
GO	GO:0045787	positive regulation of cell cycle	445	1	1
GO	GO:0045807	positive regulation of endocytosis	109	1	1
GO	GO:0045814	negative regulation of gene expression, epigenetic	112	1	1
GO	GO:0045930	negative regulation of mitotic cell cycle	412	1	1
GO	GO:0045995	regulation of embryonic development	144	1	1
GO	GO:0046165	alcohol biosynthetic process	226	1	1
GO	GO:0046364	monosaccharide biosynthetic process	119	1	1
GO	GO:0046467	membrane lipid biosynthetic process	246	1	1
GO	GO:0046546	development of primary male sexual characteristics	150	1	1
GO	GO:0046661	male sex differentiation	175	1	1
GO	GO:0046777	protein autophosphorylation	286	1	1
GO	GO:0046822	regulation of nucleocytoplasmic transport	111	1	1
GO	GO:0046890	regulation of lipid biosynthetic process	230	1	1
GO	GO:0046916	cellular transition metal ion homeostasis	142	1	1
GO	GO:0046928	regulation of neurotransmitter secretion	125	1	1
GO	GO:0048002	antigen processing and presentation of peptide antigen	218	1	1
GO	GO:0048013	ephrin receptor signaling pathway	116	1	1
GO	GO:0048024	regulation of mRNA splicing, via spliceosome	135	1	1
GO	GO:0048194	Golgi vesicle budding	106	1	1
GO	GO:0048284	organelle fusion	162	1	1
GO	GO:0048469	cell maturation	181	1	1
GO	GO:0048475	coated membrane	147	1	1
GO	GO:0048511	rhythmic process	403	1	1
GO	GO:0048515	spermatid differentiation	174	1	1
GO	GO:0048524	positive regulation of viral process	120	1	1
GO	GO:0048545	response to steroid hormone	420	1	1
GO	GO:0048562	embryonic organ morphogenesis	317	1	1
GO	GO:0048565	digestive tract development	139	1	1
GO	GO:0048568	embryonic organ development	478	1	1
GO	GO:0048588	developmental cell growth	260	1	1
GO	GO:0048592	eye morphogenesis	162	1	1
GO	GO:0048593	camera-type eye morphogenesis	130	1	1
GO	GO:0048608	reproductive structure development	477	1	1
GO	GO:0048634	regulation of muscle organ development	176	1	1
GO	GO:0048638	regulation of developmental growth	373	1	1
GO	GO:0048640	negative regulation of developmental growth	116	1	1
GO	GO:0048675	axon extension	137	1	1
GO	GO:0048705	skeletal system morphogenesis	265	1	1
GO	GO:0048706	embryonic skeletal system development	132	1	1
GO	GO:0048709	oligodendrocyte differentiation	106	1	1
GO	GO:0048732	gland development	472	1	1
GO	GO:0048736	appendage development	202	1	1
GO	GO:0048754	branching morphogenesis of an epithelial tube	162	1	1
GO	GO:0048762	mesenchymal cell differentiation	276	1	1
GO	GO:0048770	pigment granule	124	1	1
GO	GO:0048863	stem cell differentiation	283	1	1
GO	GO:0048880	sensory system development	409	1	1
GO	GO:0050657	nucleic acid transport	272	1	1
GO	GO:0050658	RNA transport	272	1	1
GO	GO:0050673	epithelial cell proliferation	497	1	1
GO	GO:0050684	regulation of mRNA processing	183	1	1
GO	GO:0050768	negative regulation of neurogenesis	327	1	1
GO	GO:0050770	regulation of axonogenesis	204	1	1
GO	GO:0050773	regulation of dendrite development	170	1	1
GO	GO:0050792	regulation of viral process	249	1	1
GO	GO:0050796	regulation of insulin secretion	194	1	1
GO	GO:0050806	positive regulation of synaptic transmission	187	1	1
GO	GO:0050810	regulation of steroid biosynthetic process	105	1	1
GO	GO:0050821	protein stabilization	201	1	1
GO	GO:0050886	endocrine process	112	1	1
GO	GO:0050907	detection of chemical stimulus involved in sensory perception	498	1	1
GO	GO:0050911	detection of chemical stimulus involved in sensory perception of smell	427	1	1
GO	GO:0050954	sensory perception of mechanical stimulus	175	1	1
GO	GO:0051052	regulation of DNA metabolic process	472	1	1
GO	GO:0051053	negative regulation of DNA metabolic process	161	1	1
GO	GO:0051054	positive regulation of DNA metabolic process	234	1	1
GO	GO:0051082	unfolded protein binding	154	1	1
GO	GO:0051087	chaperone binding	113	1	1
GO	GO:0051098	regulation of binding	419	1	1
GO	GO:0051099	positive regulation of binding	193	1	1
GO	GO:0051100	negative regulation of binding	182	1	1
GO	GO:0051101	regulation of DNA binding	136	1	1
GO	GO:0051147	regulation of muscle cell differentiation	213	1	1
GO	GO:0051153	regulation of striated muscle cell differentiation	133	1	1
GO	GO:0051168	nuclear export	272	1	1
GO	GO:0051169	nuclear transport	473	1	1
GO	GO:0051170	import into nucleus	189	1	1
GO	GO:0051188	cofactor biosynthetic process	386	1	1
GO	GO:0051225	spindle assembly	135	1	1
GO	GO:0051236	establishment of RNA localization	275	1	1
GO	GO:0051260	protein homooligomerization	368	1	1
GO	GO:0051262	protein tetramerization	180	1	1
GO	GO:0051289	protein homotetramerization	100	1	1
GO	GO:0051291	protein heterooligomerization	129	1	1
GO	GO:0051302	regulation of cell division	190	1	1
GO	GO:0051304	chromosome separation	111	1	1
GO	GO:0051321	meiotic cell cycle	314	1	1
GO	GO:0051341	regulation of oxidoreductase activity	121	1	1
GO	GO:0051402	neuron apoptotic process	258	1	1
GO	GO:0051588	regulation of neurotransmitter transport	167	1	1
GO	GO:0051592	response to calcium ion	162	1	1
GO	GO:0051604	protein maturation	360	1	1
GO	GO:0051648	vesicle localization	247	1	1
GO	GO:0051650	establishment of vesicle localization	225	1	1
GO	GO:0051656	establishment of organelle localization	489	1	1
GO	GO:0051701	interaction with host	230	1	1
GO	GO:0051783	regulation of nuclear division	217	1	1
GO	GO:0051817	modulation of process of other organism involved in symbiotic interaction	106	1	1
GO	GO:0051952	regulation of amine transport	107	1	1
GO	GO:0051961	negative regulation of nervous system development	350	1	1
GO	GO:0051963	regulation of synapse assembly	129	1	1
GO	GO:0051983	regulation of chromosome segregation	126	1	1
GO	GO:0052126	movement in host environment	179	1	1
GO	GO:0055024	regulation of cardiac muscle tissue development	111	1	1
GO	GO:0055029	nuclear DNA-directed RNA polymerase complex	172	1	1
GO	GO:0055072	iron ion homeostasis	121	1	1
GO	GO:0055076	transition metal ion homeostasis	192	1	1
GO	GO:0055088	lipid homeostasis	201	1	1
GO	GO:0055092	sterol homeostasis	128	1	1
GO	GO:0055123	digestive system development	151	1	1
GO	GO:0060041	retina development in camera-type eye	161	1	1
GO	GO:0060071	Wnt signaling pathway, planar cell polarity pathway	131	1	1
GO	GO:0060173	limb development	202	1	1
GO	GO:0060285	cilium-dependent cell motility	140	1	1
GO	GO:0060349	bone morphogenesis	124	1	1
GO	GO:0060485	mesenchyme development	357	1	1
GO	GO:0060560	developmental growth involved in morphogenesis	259	1	1
GO	GO:0060562	epithelial tube morphogenesis	370	1	1
GO	GO:0060828	regulation of canonical Wnt signaling pathway	371	1	1
GO	GO:0060840	artery development	105	1	1
GO	GO:0061008	hepaticobiliary system development	141	1	1
GO	GO:0061013	regulation of mRNA catabolic process	238	1	1
GO	GO:0061136	regulation of proteasomal protein catabolic process	221	1	1
GO	GO:0061138	morphogenesis of a branching epithelium	198	1	1
GO	GO:0061326	renal tubule development	109	1	1
GO	GO:0061351	neural precursor cell proliferation	159	1	1
GO	GO:0061387	regulation of extent of cell growth	120	1	1
GO	GO:0061458	reproductive system development	481	1	1
GO	GO:0061630	ubiquitin protein ligase activity	297	1	1
GO	GO:0061640	cytoskeleton-dependent cytokinesis	121	1	1
GO	GO:0061659	ubiquitin-like protein ligase activity	309	1	1
GO	GO:0061695	transferase complex, transferring phosphorus-containing groups	389	1	1
GO	GO:0061726	mitochondrion disassembly	102	1	1
GO	GO:0061982	meiosis I cell cycle process	156	1	1
GO	GO:0062197	cellular response to chemical stress	425	1	1
GO	GO:0062207	regulation of pattern recognition receptor signaling pathway	106	1	1
GO	GO:0065004	protein-DNA complex assembly	344	1	1
GO	GO:0070085	glycosylation	431	1	1
GO	GO:0070160	tight junction	141	1	1
GO	GO:0070167	regulation of biomineral tissue development	107	1	1
GO	GO:0070301	cellular response to hydrogen peroxide	106	1	1
GO	GO:0070382	exocytic vesicle	275	1	1
GO	GO:0070469	respirasome	205	1	1
GO	GO:0070507	regulation of microtubule cytoskeleton organization	237	1	1
GO	GO:0070585	protein localization to mitochondrion	182	1	1
GO	GO:0070603	SWI/SNF superfamily-type complex	117	1	1
GO	GO:0070646	protein modification by small protein removal	467	1	1
GO	GO:0070997	neuron death	390	1	1
GO	GO:0071013	catalytic step 2 spliceosome	123	1	1
GO	GO:0071156	regulation of cell cycle arrest	118	1	1
GO	GO:0071214	cellular response to abiotic stimulus	371	1	1
GO	GO:0071216	cellular response to biotic stimulus	276	1	1
GO	GO:0071219	cellular response to molecule of bacterial origin	249	1	1
GO	GO:0071222	cellular response to lipopolysaccharide	231	1	1
GO	GO:0071241	cellular response to inorganic substance	240	1	1
GO	GO:0071248	cellular response to metal ion	213	1	1
GO	GO:0071322	cellular response to carbohydrate stimulus	151	1	1
GO	GO:0071326	cellular response to monosaccharide stimulus	143	1	1
GO	GO:0071331	cellular response to hexose stimulus	142	1	1
GO	GO:0071333	cellular response to glucose stimulus	139	1	1
GO	GO:0071383	cellular response to steroid hormone stimulus	278	1	1
GO	GO:0071453	cellular response to oxygen levels	254	1	1
GO	GO:0071466	cellular response to xenobiotic stimulus	215	1	1
[truncated: 167 more rows]
