# Supplementary material for: Meta-analyses identify DNA methylation associated with kidney function and damage
Source: Nat Commun. 2021 Dec 9;12:7174. doi: 10.1038/s41467-021-27234-3 (PMC8660832; doi:10.1038/s41467-021-27234-3)
Supplement: Supplementary file 21 — Supplementary Data 18 [file 41467_2021_27234_MOESM21_ESM.xlsx]

## Sheet: ST18_gene_set_UACR
Supplementary Table 18. Gene set enrichment analysis of UACR-associated CpGs in GO / KEGG / Reactome
Ontology	ID	Description	Size	P-value	FDR
GO	GO:0042116	macrophage activation	113	9.14321e-09	1.79847e-05
GO	GO:0071216	cellular response to biotic stimulus	276	2.0995e-08	2.06486e-05
GO	GO:0042742	defense response to bacterium	392	6.79922e-08	3.57206e-05
GO	GO:0002286	T cell activation involved in immune response	116	7.26397e-08	3.57206e-05
GO	GO:0071222	cellular response to lipopolysaccharide	231	1.57758e-07	5.41357e-05
GO	GO:0071219	cellular response to molecule of bacterial origin	249	1.65132e-07	5.41357e-05
GO	GO:0002237	response to molecule of bacterial origin	396	3.80675e-07	9.72239e-05
GO	GO:0032496	response to lipopolysaccharide	366	3.9542e-07	9.72239e-05
GO	GO:0002285	lymphocyte activation involved in immune response	203	6.11614e-07	0.000133672
GO	GO:0002695	negative regulation of leukocyte activation	209	1.05742e-06	0.000205613
GO	GO:0019730	antimicrobial humoral response	171	1.14984e-06	0.000205613
GO	GO:0006959	humoral immune response	497	2.51323e-06	0.000394409
GO	GO:0042113	B cell activation	359	2.60667e-06	0.000394409
GO	GO:0030098	lymphocyte differentiation	421	3.25278e-06	0.000457016
GO	GO:0050866	negative regulation of cell activation	234	4.47972e-06	0.00058744
GO	GO:0046631	alpha-beta T cell activation	166	5.11686e-06	0.000621738
GO	GO:0035710	CD4-positive, alpha-beta T cell activation	105	5.37343e-06	0.000621738
GO	GO:0030217	T cell differentiation	290	9.1382e-06	0.000998602
GO	GO:0060337	type I interferon signaling pathway	116	1.27231e-05	0.00125131
GO	GO:0071357	cellular response to type I interferon	117	1.27231e-05	0.00125131
GO	GO:0022408	negative regulation of cell-cell adhesion	209	1.35806e-05	0.00127205
GO	GO:0019814	immunoglobulin complex	166	1.45461e-05	0.00130056
GO	GO:1903038	negative regulation of leukocyte cell-cell adhesion	151	2.29648e-05	0.00196399
GO	GO:0034340	response to type I interferon	125	2.85123e-05	0.0022485
GO	GO:0007159	leukocyte cell-cell adhesion	440	2.85777e-05	0.0022485
GO	GO:0046632	alpha-beta T cell differentiation	116	3.45634e-05	0.00261485
GO	GO:0050868	negative regulation of T cell activation	133	3.6764e-05	0.00267832
GO	GO:0001818	negative regulation of cytokine production	344	5.1006e-05	0.00358317
GO	GO:0051250	negative regulation of lymphocyte activation	173	5.30127e-05	0.00359572
GO	GO:0030595	leukocyte chemotaxis	295	5.83417e-05	0.00382527
GO	GO:0050853	B cell receptor signaling pathway	143	8.59794e-05	0.00545553
GO	GO:0002460	adaptive immune response based on somatic recombination of immune receptors built from immunoglobulin superfamily domains	446	9.70199e-05	0.00585406
GO	GO:0006909	phagocytosis	447	0.000102459	0.00585406
GO	GO:1903037	regulation of leukocyte cell-cell adhesion	391	0.000102962	0.00585406
GO	GO:0060326	cell chemotaxis	402	0.000104165	0.00585406
GO	GO:1903555	regulation of tumor necrosis factor superfamily cytokine production	188	0.000108281	0.00587616
GO	GO:0097529	myeloid leukocyte migration	268	0.000110533	0.00587616
GO	GO:0032680	regulation of tumor necrosis factor production	183	0.000115882	0.00595545
GO	GO:0032640	tumor necrosis factor production	189	0.00011808	0.00595545
Reactome	R-HSA-6785807	Homo sapiens: Interleukin-4 and Interleukin-13 signaling	102	4.91874e-05	0.00747649
Reactome	R-HSA-449147	Homo sapiens: Signaling by Interleukins	413	0.000107172	0.00814508
GO	GO:0002262	myeloid cell homeostasis	178	0.0001681	0.00826634
GO	GO:0032649	regulation of interferon-gamma production	120	0.000179954	0.00863338
GO	GO:0071706	tumor necrosis factor superfamily cytokine production	196	0.000185886	0.00870567
GO	GO:0002699	positive regulation of immune effector process	262	0.000222845	0.0101939
GO	GO:0016064	immunoglobulin mediated immune response	258	0.000308965	0.0138122
GO	GO:0030593	neutrophil chemotaxis	119	0.000350346	0.015314
GO	GO:0098802	plasma membrane signaling receptor complex	378	0.000386974	0.0165473
GO	GO:0034341	response to interferon-gamma	231	0.000428567	0.017936
GO	GO:0030218	erythrocyte differentiation	143	0.000475081	0.019166
GO	GO:0071621	granulocyte chemotaxis	148	0.000477445	0.019166
GO	GO:0043542	endothelial cell migration	333	0.000489339	0.0192506
GO	GO:1990266	neutrophil migration	137	0.000503849	0.0194328
GO	GO:0007569	cell aging	132	0.000581882	0.0220108
GO	GO:0002455	humoral immune response mediated by circulating immunoglobulin	179	0.000650032	0.0241248
GO	GO:1901863	positive regulation of muscle tissue development	101	0.000714818	0.0260379
GO	GO:0097530	granulocyte migration	172	0.000745787	0.026672
GO	GO:0002449	lymphocyte mediated immunity	434	0.000788732	0.0277042
Reactome	R-HSA-913531	Homo sapiens: Interferon Signaling	183	0.000716257	0.0290579
Reactome	R-HSA-198933	Homo sapiens: Immunoregulatory interactions between a Lymphoid and a non-Lymphoid cell	119	0.000764683	0.0290579
GO	GO:0019724	B cell mediated immunity	262	0.000863872	0.0298112
GO	GO:0032609	interferon-gamma production	136	0.000894422	0.0302763
GO	GO:0034101	erythrocyte homeostasis	151	0.000908135	0.0302763
GO	GO:0050851	antigen receptor-mediated signaling pathway	375	0.000959973	0.0303048
GO	GO:0002703	regulation of leukocyte mediated immunity	246	0.000969026	0.0303048
GO	GO:0050920	regulation of chemotaxis	254	0.000970727	0.0303048
GO	GO:0045121	membrane raft	352	0.000976746	0.0303048
GO	GO:0048634	regulation of muscle organ development	176	0.000998182	0.0303048
GO	GO:0098857	membrane microdomain	354	0.00100143	0.0303048
GO	GO:0016202	regulation of striated muscle tissue development	171	0.00106655	0.0317864
GO	GO:0098589	membrane region	367	0.00108271	0.0317864
GO	GO:0007162	negative regulation of cell adhesion	334	0.00110028	0.0318272
GO	GO:0010631	epithelial cell migration	423	0.00115781	0.0330061
GO	GO:0090132	epithelium migration	426	0.00119273	0.0335157
GO	GO:0050730	regulation of peptidyl-tyrosine phosphorylation	306	0.00124429	0.034472
GO	GO:0090130	tissue migration	432	0.00133292	0.035525
GO	GO:0002685	regulation of leukocyte migration	231	0.00134381	0.035525
GO	GO:0008083	growth factor activity	183	0.00134404	0.035525
GO	GO:0007259	receptor signaling pathway via JAK-STAT	200	0.00135454	0.035525
GO	GO:0071887	leukocyte apoptotic process	109	0.00139024	0.0356306
GO	GO:0007565	female pregnancy	198	0.0013988	0.0356306
GO	GO:0046425	regulation of receptor signaling pathway via JAK-STAT	165	0.00141291	0.0356306
GO	GO:0003014	renal system process	138	0.00144343	0.0357583
GO	GO:0097696	receptor signaling pathway via STAT	211	0.00145433	0.0357583
GO	GO:1904892	regulation of receptor signaling pathway via STAT	175	0.0016342	0.0396848
GO	GO:0001906	cell killing	204	0.00169518	0.0406637
GO	GO:0050727	regulation of inflammatory response	443	0.00182896	0.0433442
GO	GO:0050863	regulation of T cell activation	407	0.00191235	0.0447808
GO	GO:1902106	negative regulation of leukocyte differentiation	109	0.00196837	0.0455505
GO	GO:0050867	positive regulation of cell activation	465	0.00212046	0.0484994
GO	GO:0035264	multicellular organism growth	150	0.002209	0.0499438
GO	GO:0046634	regulation of alpha-beta T cell activation	112	0.00234368	0.0523867
GO	GO:1901861	regulation of muscle tissue development	175	0.00254064	0.0561511
GO	GO:0007568	aging	345	0.00264958	0.0579081
GO	GO:1902806	regulation of cell cycle G1/S phase transition	231	0.00267997	0.0579286
GO	GO:0046717	acid secretion	128	0.00271801	0.0581122
GO	GO:0042101	T cell receptor complex	133	0.00292647	0.0618964
GO	GO:0007229	integrin-mediated signaling pathway	124	0.00297266	0.0622046
GO	GO:0051149	positive regulation of muscle cell differentiation	129	0.0030216	0.062563
Reactome	R-HSA-8878171	Homo sapiens: Transcriptional regulation by RUNX1	163	0.00216645	0.0658602
GO	GO:0051701	interaction with host	230	0.0032631	0.0668595
GO	GO:0030183	B cell differentiation	141	0.00336108	0.067601
GO	GO:0002688	regulation of leukocyte chemotaxis	130	0.00337264	0.067601
GO	GO:0045111	intermediate filament cytoskeleton	278	0.00340239	0.067601
GO	GO:0009411	response to UV	163	0.00357418	0.0698111
GO	GO:0005126	cytokine receptor binding	423	0.0035846	0.0698111
Reactome	R-HSA-416476	Homo sapiens: G alpha (q) signalling events	201	0.0027829	0.0705002
GO	GO:0046718	viral entry into host cell	129	0.00367726	0.0709134
GO	GO:0045787	positive regulation of cell cycle	445	0.00371787	0.0710005
GO	GO:0019216	regulation of lipid metabolic process	498	0.00379947	0.0718612
GO	GO:0048872	homeostasis of number of cells	283	0.00413715	0.0775022
GO	GO:0032355	response to estradiol	137	0.00417653	0.0775022
GO	GO:0044409	entry into host	144	0.00426307	0.0783687
GO	GO:0007599	hemostasis	438	0.00448427	0.0811093
GO	GO:0002696	positive regulation of leukocyte activation	448	0.00449462	0.0811093
GO	GO:0055024	regulation of cardiac muscle tissue development	111	0.00462372	0.0826805
GO	GO:2000045	regulation of G1/S transition of mitotic cell cycle	210	0.00504359	0.0887374
GO	GO:1903707	negative regulation of hemopoiesis	163	0.00505266	0.0887374
GO	GO:0051271	negative regulation of cellular component movement	431	0.00510385	0.0888431
GO	GO:0045069	regulation of viral genome replication	111	0.00519203	0.0895853
GO	GO:0044773	mitotic DNA damage checkpoint	109	0.00553435	0.0946615
GO	GO:0043534	blood vessel endothelial cell migration	206	0.00569875	0.0962229
GO	GO:0038024	cargo receptor activity	103	0.00572348	0.0962229
GO	GO:0050707	regulation of cytokine secretion	242	0.00584278	0.0971987
GO	GO:0090068	positive regulation of cell cycle process	335	0.00588035	0.0971987
GO	GO:0050731	positive regulation of peptidyl-tyrosine phosphorylation	225	0.0059555	0.0976205
GO	GO:0005125	cytokine activity	294	0.00600666	0.0976455
GO	GO:0050864	regulation of B cell activation	203	0.00605923	0.0976926
GO	GO:0045619	regulation of lymphocyte differentiation	195	0.00627079	0.100282
GO	GO:0045580	regulation of T cell differentiation	161	0.00670542	0.106042
GO	GO:1901654	response to ketone	197	0.00673878	0.106042
GO	GO:0050817	coagulation	439	0.0071711	0.111158
GO	GO:0010595	positive regulation of endothelial cell migration	151	0.00721194	0.111158
GO	GO:0005882	intermediate filament	230	0.00727606	0.111158
GO	GO:0022409	positive regulation of cell-cell adhesion	317	0.00729	0.111158
GO	GO:0050777	negative regulation of immune response	169	0.00773821	0.117085
GO	GO:0040013	negative regulation of locomotion	429	0.00781767	0.117384
GO	GO:0007596	blood coagulation	431	0.00857506	0.126992
GO	GO:0006898	receptor-mediated endocytosis	383	0.00858666	0.126992
GO	GO:0050764	regulation of phagocytosis	105	0.00890014	0.12994
GO	GO:0050714	positive regulation of protein secretion	308	0.0089181	0.12994
GO	GO:0007050	cell cycle arrest	270	0.00899727	0.13013
GO	GO:1902807	negative regulation of cell cycle G1/S phase transition	150	0.00906356	0.130132
GO	GO:0061134	peptidase regulator activity	297	0.00921944	0.130483
GO	GO:0051153	regulation of striated muscle cell differentiation	133	0.00922068	0.130483
GO	GO:0043010	camera-type eye development	344	0.00959187	0.133946
GO	GO:0045834	positive regulation of lipid metabolic process	167	0.00965489	0.133946
GO	GO:0051147	regulation of muscle cell differentiation	213	0.00970323	0.133946
GO	GO:0010594	regulation of endothelial cell migration	270	0.00973778	0.133946
GO	GO:0045637	regulation of myeloid cell differentiation	294	0.0099963	0.134817
GO	GO:0046031	ADP metabolic process	155	0.0100281	0.134817
GO	GO:0032675	regulation of interleukin-6 production	174	0.0100517	0.134817
GO	GO:1902105	regulation of leukocyte differentiation	323	0.0100783	0.134817
GO	GO:0010951	negative regulation of endopeptidase activity	272	0.0101438	0.134817
GO	GO:0032651	regulation of interleukin-1 beta production	104	0.0102357	0.134823
GO	GO:0007260	tyrosine phosphorylation of STAT protein	104	0.0102814	0.134823
GO	GO:0044774	mitotic DNA integrity checkpoint	120	0.0105911	0.136995
GO	GO:0002700	regulation of production of molecular mediator of immune response	159	0.01062	0.136995
GO	GO:1903039	positive regulation of leukocyte cell-cell adhesion	272	0.0106559	0.136995
GO	GO:0002440	production of molecular mediator of immune response	326	0.0108421	0.138483
GO	GO:0055007	cardiac muscle cell differentiation	151	0.010984	0.13939
GO	GO:0002573	myeloid leukocyte differentiation	246	0.0111692	0.140832
GO	GO:0071347	cellular response to interleukin-1	200	0.0113122	0.141727
GO	GO:0071346	cellular response to interferon-gamma	202	0.0114148	0.142108
GO	GO:0001655	urogenital system development	404	0.0116079	0.143603
GO	GO:0010466	negative regulation of peptidase activity	297	0.0119171	0.146506
GO	GO:0005903	brush border	107	0.0122398	0.149539
GO	GO:0002793	positive regulation of peptide secretion	337	0.0126835	0.154003
KEGG	04630	JAK-STAT signaling pathway	155	0.00617265	0.155034
KEGG	05200	Pathways in cancer	326	0.00704701	0.155034
GO	GO:0052548	regulation of endopeptidase activity	498	0.0130391	0.157349
GO	GO:0018212	peptidyl-tyrosine modification	473	0.0136649	0.163895
GO	GO:0052126	movement in host environment	179	0.0137895	0.164388
GO	GO:0030198	extracellular matrix organization	473	0.0138852	0.164531
GO	GO:0051222	positive regulation of protein transport	499	0.0140117	0.164922
GO	GO:0003727	single-stranded RNA binding	107	0.0140859	0.164922
GO	GO:0060541	respiratory system development	211	0.0149616	0.172717
GO	GO:0044706	multi-multicellular organism process	232	0.0150392	0.172717
GO	GO:0030336	negative regulation of cell migration	375	0.0150545	0.172717
GO	GO:0050662	coenzyme binding	352	0.0151029	0.172717
GO	GO:0072001	renal system development	359	0.0153264	0.173321
GO	GO:0030139	endocytic vesicle	351	0.0153319	0.173321
GO	GO:0042770	signal transduction in response to DNA damage	159	0.0156041	0.174827
GO	GO:0048738	cardiac muscle tissue development	273	0.0156429	0.174827
GO	GO:2000134	negative regulation of G1/S transition of mitotic cell cycle	144	0.0157745	0.175302
GO	GO:0001822	kidney development	337	0.0160431	0.177286
GO	GO:2000146	negative regulation of cell motility	393	0.016253	0.178602
GO	GO:0044843	cell cycle G1/S phase transition	354	0.0164602	0.179874
GO	GO:0030863	cortical cytoskeleton	128	0.0167302	0.181814
GO	GO:0035023	regulation of Rho protein signal transduction	154	0.0170435	0.184201
GO	GO:0001701	in utero embryonic development	380	0.017162	0.184468
GO	GO:0043062	extracellular structure organization	476	0.0175284	0.186373
GO	GO:0015914	phospholipid transport	132	0.0175288	0.186373
GO	GO:0002702	positive regulation of production of molecular mediator of immune response	106	0.0179874	0.190222
GO	GO:0032102	negative regulation of response to external stimulus	476	0.0181832	0.190939
GO	GO:0051591	response to cAMP	106	0.0182493	0.190939
GO	GO:0009743	response to carbohydrate	244	0.0183544	0.191022
GO	GO:0035051	cardiocyte differentiation	201	0.0187956	0.194584
GO	GO:0009132	nucleoside diphosphate metabolic process	192	0.0191411	0.196639
GO	GO:0001909	leukocyte mediated cytotoxicity	132	0.019194	0.196639
GO	GO:0016614	oxidoreductase activity, acting on CH-OH group of donors	258	0.0195562	0.199311
GO	GO:1901214	regulation of neuron death	350	0.0201736	0.204373
GO	GO:0061135	endopeptidase regulator activity	250	0.0202606	0.204373
GO	GO:1900407	regulation of cellular response to oxidative stress	103	0.0205104	0.205837
GO	GO:0005796	Golgi lumen	102	0.0207187	0.206871
GO	GO:1901216	positive regulation of neuron death	101	0.0211056	0.208903
GO	GO:0019898	extrinsic component of membrane	334	0.0214207	0.208903
GO	GO:0044853	plasma membrane raft	122	0.0214604	0.208903
GO	GO:0002221	pattern recognition receptor signaling pathway	262	0.0215023	0.208903
GO	GO:0032652	regulation of interleukin-1 production	124	0.0215208	0.208903
GO	GO:0042098	T cell proliferation	216	0.0215594	0.208903
GO	GO:0033002	muscle cell proliferation	278	0.0217035	0.209269
GO	GO:0007009	plasma membrane organization	136	0.0220868	0.211237
GO	GO:0018108	peptidyl-tyrosine phosphorylation	468	0.0221224	0.211237
GO	GO:1903901	negative regulation of viral life cycle	102	0.0224157	0.211471
GO	GO:0044815	DNA packaging complex	155	0.0224549	0.211471
GO	GO:0046620	regulation of organ growth	119	0.0225589	0.211471
GO	GO:0030323	respiratory tube development	187	0.022577	0.211471
GO	GO:0031570	DNA integrity checkpoint	189	0.0229336	0.213794
GO	GO:0030414	peptidase inhibitor activity	253	0.0236574	0.219501
GO	GO:0019079	viral genome replication	138	0.0238671	0.220406
GO	GO:0032481	positive regulation of type I interferon production	108	0.0240068	0.220598
GO	GO:0015108	chloride transmembrane transporter activity	156	0.0241783	0.220598
GO	GO:0005085	guanyl-nucleotide exchange factor activity	308	0.0242243	0.220598
GO	GO:0015748	organophosphate ester transport	175	0.0249844	0.226471
GO	GO:0000082	G1/S transition of mitotic cell cycle	332	0.0252246	0.2276
GO	GO:0016323	basolateral plasma membrane	234	0.025677	0.230624
GO	GO:0005178	integrin binding	160	0.026113	0.233474
GO	GO:0007586	digestion	153	0.0264709	0.23492
GO	GO:0070661	leukocyte proliferation	351	0.0266607	0.23492
GO	GO:0015297	antiporter activity	113	0.0267911	0.23492
GO	GO:0009897	external side of plasma membrane	425	0.0268235	0.23492
GO	GO:0002576	platelet degranulation	131	0.0268719	0.23492
GO	GO:0019058	viral life cycle	404	0.0271276	0.23576
GO	GO:0050870	positive regulation of T cell activation	248	0.0272077	0.23576
GO	GO:0006165	nucleoside diphosphate phosphorylation	165	0.0279	0.239031
GO	GO:0001649	osteoblast differentiation	249	0.0280266	0.239031
GO	GO:0070997	neuron death	390	0.0282682	0.239031
GO	GO:1904894	positive regulation of receptor signaling pathway via STAT	109	0.0284268	0.239031
GO	GO:0030330	DNA damage response, signal transduction by p53 class mediator	125	0.0285353	0.239031
GO	GO:0009185	ribonucleoside diphosphate metabolic process	169	0.0287451	0.239031
GO	GO:0046427	positive regulation of receptor signaling pathway via JAK-STAT	106	0.0289802	0.239031
GO	GO:0001540	amyloid-beta binding	109	0.0290699	0.239031
GO	GO:0046683	response to organophosphorus	145	0.0291851	0.239031
GO	GO:0060419	heart growth	119	0.0292735	0.239031
GO	GO:0002224	toll-like receptor signaling pathway	201	0.0293364	0.239031
GO	GO:0050830	defense response to Gram-positive bacterium	120	0.0293839	0.239031
GO	GO:0150100	RNA binding involved in posttranscriptional gene silencing	283	0.0293874	0.239031
GO	GO:1903231	mRNA binding involved in posttranscriptional gene silencing	283	0.0293874	0.239031
GO	GO:0070663	regulation of leukocyte proliferation	266	0.0295482	0.239031
GO	GO:0070498	interleukin-1-mediated signaling pathway	115	0.0296094	0.239031
GO	GO:0002690	positive regulation of leukocyte chemotaxis	100	0.0296734	0.239031
GO	GO:0006096	glycolytic process	146	0.0298941	0.239031
GO	GO:0006757	ATP generation from ADP	147	0.0298941	0.239031
GO	GO:0050670	regulation of lymphocyte proliferation	248	0.030624	0.243876
GO	GO:0045667	regulation of osteoblast differentiation	129	0.0310389	0.246183
GO	GO:0009135	purine nucleoside diphosphate metabolic process	167	0.0313124	0.246366
GO	GO:0009179	purine ribonucleoside diphosphate metabolic process	167	0.0313124	0.246366
GO	GO:0051251	positive regulation of lymphocyte activation	397	0.0318532	0.249623
GO	GO:0000077	DNA damage checkpoint	171	0.0327143	0.253145
GO	GO:0004866	endopeptidase inhibitor activity	241	0.032738	0.253145
GO	GO:0032635	interleukin-6 production	184	0.0327967	0.253145
GO	GO:0050663	cytokine secretion	285	0.0328175	0.253145
GO	GO:0046939	nucleotide phosphorylation	168	0.0329944	0.253516
GO	GO:0032944	regulation of mononuclear cell proliferation	251	0.0335157	0.256519
GO	GO:0009615	response to virus	419	0.0345473	0.262435
GO	GO:0032611	interleukin-1 beta production	120	0.0345555	0.262435
GO	GO:0007160	cell-matrix adhesion	267	0.0347414	0.262706
GO	GO:0060537	muscle tissue development	484	0.0348583	0.262706
GO	GO:0008593	regulation of Notch signaling pathway	128	0.0353731	0.265568
GO	GO:0009416	response to light stimulus	375	0.0357838	0.266701
GO	GO:0071466	cellular response to xenobiotic stimulus	215	0.0357951	0.266701
GO	GO:0005254	chloride channel activity	111	0.0364255	0.269646
GO	GO:0030216	keratinocyte differentiation	359	0.0364646	0.269646
GO	GO:0042129	regulation of T cell proliferation	185	0.0371541	0.272669
GO	GO:1903532	positive regulation of secretion by cell	476	0.0371596	0.272669
GO	GO:0010634	positive regulation of epithelial cell migration	202	0.0375061	0.272669
GO	GO:0015103	inorganic anion transmembrane transporter activity	234	0.0375072	0.272669
GO	GO:0098862	cluster of actin-based cell projections	172	0.037586	0.272669
GO	GO:0048661	positive regulation of smooth muscle cell proliferation	112	0.0377051	0.272669
GO	GO:0005088	Ras guanyl-nucleotide exchange factor activity	175	0.0379513	0.273444
GO	GO:0070555	response to interleukin-1	233	0.0384491	0.275201
GO	GO:0032943	mononuclear cell proliferation	324	0.038475	0.275201
GO	GO:0005253	anion channel activity	139	0.0386412	0.275388
GO	GO:0051092	positive regulation of NF-kappaB transcription factor activity	193	0.040144	0.285066
GO	GO:0055088	lipid homeostasis	201	0.040429	0.286057
GO	GO:0051235	maintenance of location	409	0.040617	0.286357
GO	GO:0046651	lymphocyte proliferation	320	0.0414711	0.290536
GO	GO:0002367	cytokine production involved in immune response	111	0.0415051	0.290536
GO	GO:0014706	striated muscle tissue development	461	0.0420828	0.293342
GO	GO:1901989	positive regulation of cell cycle phase transition	112	0.0422042	0.293342
GO	GO:0042632	cholesterol homeostasis	127	0.0427728	0.294583
GO	GO:0055092	sterol homeostasis	128	0.0427728	0.294583
GO	GO:0051668	localization within membrane	110	0.0428321	0.294583
GO	GO:0007179	transforming growth factor beta receptor signaling pathway	270	0.043214	0.296174
GO	GO:0002687	positive regulation of leukocyte migration	149	0.0435375	0.296767
GO	GO:0014074	response to purine-containing compound	164	0.0437425	0.296767
GO	GO:0036473	cell death in response to oxidative stress	104	0.0438284	0.296767
GO	GO:0045621	positive regulation of lymphocyte differentiation	104	0.043904	0.296767
GO	GO:0007517	muscle organ development	478	0.0444134	0.299182
GO	GO:0046890	regulation of lipid biosynthetic process	230	0.0454963	0.304476
GO	GO:1903305	regulation of regulated secretory pathway	190	0.0455089	0.304476
GO	GO:0048545	response to steroid hormone	420	0.0459589	0.306445
GO	GO:0070851	growth factor receptor binding	170	0.0464583	0.308728
GO	GO:0034401	chromatin organization involved in regulation of transcription	148	0.0468366	0.310194
GO	GO:0010632	regulation of epithelial cell migration	342	0.047061	0.310634
GO	GO:0035265	organ growth	213	0.0473511	0.311503
GO	GO:0070372	regulation of ERK1 and ERK2 cascade	350	0.049723	0.326017
GO	GO:1902882	regulation of response to oxidative stress	113	0.0504439	0.328717
GO	GO:0022600	digestive system process	111	0.0504691	0.328717
GO	GO:0062207	regulation of pattern recognition receptor signaling pathway	106	0.0520047	0.337601
GO	GO:0042581	specific granule	167	0.0526347	0.340567
GO	GO:0030301	cholesterol transport	160	0.0532527	0.343436
GO	GO:0070371	ERK1 and ERK2 cascade	375	0.0534659	0.343684
GO	GO:0031424	keratinization	227	0.0549127	0.350563
GO	GO:0001894	tissue homeostasis	244	0.0550211	0.350563
GO	GO:0060759	regulation of response to cytokine stimulus	209	0.0554439	0.350563
GO	GO:0030176	integral component of endoplasmic reticulum membrane	202	0.0554518	0.350563
GO	GO:0031647	regulation of protein stability	327	0.0555509	0.350563
GO	GO:0030278	regulation of ossification	220	0.0556053	0.350563
GO	GO:0016616	oxidoreductase activity, acting on the CH-OH group of donors, NAD or NADP as acceptor	229	0.0559181	0.351409
GO	GO:0002526	acute inflammatory response	116	0.0569787	0.356933
GO	GO:0003697	single-stranded DNA binding	141	0.0575434	0.359327
GO	GO:0050715	positive regulation of cytokine secretion	164	0.0580943	0.361618
GO	GO:0045785	positive regulation of cell adhesion	489	0.058508	0.363045
GO	GO:0002705	positive regulation of leukocyte mediated immunity	161	0.0594789	0.367909
GO	GO:0008643	carbohydrate transport	186	0.0608373	0.375132
GO	GO:0045931	positive regulation of mitotic cell cycle	174	0.062144	0.381991
GO	GO:0090100	positive regulation of transmembrane receptor protein serine/threonine kinase signaling pathway	138	0.0623488	0.382056
GO	GO:0001503	ossification	472	0.0627945	0.382959
GO	GO:0051146	striated muscle cell differentiation	352	0.0628855	0.382959
GO	GO:0071156	regulation of cell cycle arrest	118	0.0639042	0.387961
GO	GO:0010660	regulation of muscle cell apoptotic process	104	0.0651356	0.39422
GO	GO:0051302	regulation of cell division	190	0.0655366	0.394314
GO	GO:1901184	regulation of ERBB signaling pathway	112	0.0655519	0.394314
GO	GO:0045861	negative regulation of proteolysis	413	0.0662244	0.397145
GO	GO:0009749	response to glucose	208	0.0670554	0.400906
GO	GO:0031341	regulation of cell killing	122	0.0691165	0.411976
GO	GO:0050852	T cell receptor signaling pathway	237	0.0703764	0.41742
GO	GO:0002822	regulation of adaptive immune response based on somatic recombination of immune receptors built from immunoglobulin superfamily domains	180	0.0704542	0.41742
GO	GO:0043535	regulation of blood vessel endothelial cell migration	178	0.0710279	0.419015
GO	GO:0008630	intrinsic apoptotic signaling pathway in response to DNA damage	120	0.0711495	0.419015
GO	GO:0048660	regulation of smooth muscle cell proliferation	193	0.0720751	0.423199
GO	GO:0010657	muscle cell apoptotic process	108	0.0732596	0.428874
GO	GO:0055017	cardiac muscle tissue growth	112	0.0740762	0.432368
Reactome	R-HSA-2559583	Homo sapiens: Cellular Senescence	117	0.0199716	0.433669
GO	GO:0032388	positive regulation of intracellular transport	245	0.0748349	0.435504
GO	GO:0048593	camera-type eye morphogenesis	130	0.0753291	0.436223
GO	GO:0007093	mitotic cell cycle checkpoint	206	0.075402	0.436223
GO	GO:0030316	osteoclast differentiation	114	0.0757683	0.437056
GO	GO:0045927	positive regulation of growth	288	0.0765969	0.440544
GO	GO:0046578	regulation of Ras protein signal transduction	261	0.0782745	0.448822
GO	GO:0033673	negative regulation of kinase activity	307	0.0784925	0.448822
GO	GO:0048659	smooth muscle cell proliferation	195	0.0808924	0.459844
GO	GO:0032612	interleukin-1 production	140	0.0810602	0.459844
GO	GO:0051783	regulation of nuclear division	217	0.0811215	0.459844
GO	GO:0030324	lung development	183	0.0816272	0.460234
GO	GO:0008146	sulfotransferase activity	106	0.0816581	0.460234
GO	GO:0009746	response to hexose	215	0.0831088	0.466061
GO	GO:0050921	positive regulation of chemotaxis	162	0.0834642	0.466061
GO	GO:0002831	regulation of response to biotic stimulus	459	0.0838612	0.466061
GO	GO:1901568	fatty acid derivative metabolic process	238	0.083907	0.466061
GO	GO:1903900	regulation of viral life cycle	179	0.0840698	0.466061
GO	GO:0030666	endocytic vesicle membrane	176	0.0841848	0.466061
GO	GO:0006469	negative regulation of protein kinase activity	282	0.0843506	0.466061
GO	GO:0008217	regulation of blood pressure	218	0.0860909	0.474254
GO	GO:0070374	positive regulation of ERK1 and ERK2 cascade	254	0.0863156	0.474254
GO	GO:0009410	response to xenobiotic stimulus	334	0.0865631	0.474289
GO	GO:0005179	hormone activity	163	0.0882907	0.482411
GO	GO:0042058	regulation of epidermal growth factor receptor signaling pathway	104	0.0899193	0.489948
GO	GO:0006805	xenobiotic metabolic process	157	0.0912035	0.495572
GO	GO:0015698	inorganic anion transport	224	0.0946093	0.512662
GO	GO:0050871	positive regulation of B cell activation	154	0.0951701	0.514285
GO	GO:0150063	visual system development	404	0.0958197	0.516376
GO	GO:0070304	positive regulation of stress-activated protein kinase signaling cascade	215	0.0967139	0.519771
GO	GO:0072331	signal transduction by p53 class mediator	317	0.0980972	0.525769
GO	GO:0030674	protein-macromolecule adaptor activity	231	0.0985495	0.526758
GO	GO:0031227	intrinsic component of endoplasmic reticulum membrane	214	0.0989791	0.527397
GO	GO:0001654	eye development	400	0.0992052	0.527397
GO	GO:0051604	protein maturation	360	0.0997662	0.528949
GO	GO:0038127	ERBB signaling pathway	182	0.100232	0.529993
GO	GO:0051651	maintenance of location in cell	291	0.100948	0.532346
GO	GO:0031983	vesicle lumen	331	0.101809	0.535419
GO	GO:0034284	response to monosaccharide	220	0.102075	0.535419
GO	GO:0051341	regulation of oxidoreductase activity	121	0.102413	0.535761
GO	GO:0071229	cellular response to acid chemical	230	0.102842	0.53658
GO	GO:0060348	bone development	233	0.103161	0.536819
GO	GO:0051384	response to glucocorticoid	149	0.104651	0.541988
GO	GO:0097006	regulation of plasma lipoprotein particle levels	165	0.105043	0.541988
GO	GO:0001959	regulation of cytokine-mediated signaling pathway	193	0.105189	0.541988
GO	GO:0048880	sensory system development	409	0.105256	0.541988
GO	GO:0071478	cellular response to radiation	213	0.106053	0.544664
GO	GO:0060205	cytoplasmic vesicle lumen	329	0.10694	0.547387
GO	GO:0072676	lymphocyte migration	137	0.10714	0.547387
GO	GO:0016571	histone methylation	196	0.107567	0.548144
GO	GO:0051208	sequestering of calcium ion	189	0.107949	0.548669
GO	GO:0050818	regulation of coagulation	109	0.109548	0.55408
GO	GO:0061448	connective tissue development	301	0.109576	0.55408
GO	GO:0070665	positive regulation of leukocyte proliferation	161	0.111027	0.559974
GO	GO:0016052	carbohydrate catabolic process	257	0.112497	0.565938
GO	GO:0030307	positive regulation of cell growth	179	0.113592	0.568964
GO	GO:0032479	regulation of type I interferon production	165	0.113677	0.568964
GO	GO:0038094	Fc-gamma receptor signaling pathway	142	0.114493	0.571594
GO	GO:0008584	male gonad development	149	0.116789	0.58158
GO	GO:0051091	positive regulation of DNA-binding transcription factor activity	322	0.118132	0.586784
GO	GO:0002698	negative regulation of immune effector process	133	0.119012	0.589506
GO	GO:1903426	regulation of reactive oxygen species biosynthetic process	109	0.11928	0.589506
GO	GO:0005788	endoplasmic reticulum lumen	333	0.120011	0.59095
GO	GO:0070482	response to oxygen levels	438	0.120329	0.59095
GO	GO:0071482	cellular response to light stimulus	137	0.120473	0.59095
GO	GO:0071383	cellular response to steroid hormone stimulus	278	0.124024	0.606609
GO	GO:0034504	protein localization to nucleus	299	0.124282	0.606609
GO	GO:1903708	positive regulation of hemopoiesis	215	0.12673	0.617027
GO	GO:0034308	primary alcohol metabolic process	122	0.128295	0.6231
GO	GO:0031348	negative regulation of defense response	274	0.128935	0.624669
GO	GO:0009755	hormone-mediated signaling pathway	280	0.129417	0.625463
GO	GO:0001101	response to acid chemical	378	0.131644	0.633302
GO	GO:0120034	positive regulation of plasma membrane bounded cell projection assembly	117	0.131864	0.633302
GO	GO:0042440	pigment metabolic process	117	0.132078	0.633302
GO	GO:0002431	Fc receptor mediated stimulatory signaling pathway	149	0.132551	0.633302
GO	GO:0034774	secretory granule lumen	324	0.132729	0.633302
GO	GO:0005200	structural constituent of cytoskeleton	112	0.132971	0.633302
GO	GO:0051279	regulation of release of sequestered calcium ion into cytosol	117	0.133653	0.635014
GO	GO:0000187	activation of MAPK activity	175	0.134362	0.636063
GO	GO:0002433	immune response-regulating cell surface receptor signaling pathway involved in phagocytosis	139	0.135002	0.636063
GO	GO:0038096	Fc-gamma receptor signaling pathway involved in phagocytosis	139	0.135002	0.636063
GO	GO:0048525	negative regulation of viral process	122	0.135803	0.636063
GO	GO:0036293	response to decreased oxygen levels	411	0.135945	0.636063
GO	GO:1901570	fatty acid derivative biosynthetic process	131	0.136186	0.636063
GO	GO:0006821	chloride transport	144	0.136248	0.636063
GO	GO:0042054	histone methyltransferase activity	108	0.136461	0.636063
GO	GO:0062197	cellular response to chemical stress	425	0.137283	0.638383
GO	GO:0032606	type I interferon production	174	0.138732	0.643599
GO	GO:0030193	regulation of blood coagulation	103	0.139283	0.64425
GO	GO:0046677	response to antibiotic	348	0.139632	0.64425
GO	GO:0019207	kinase regulator activity	256	0.140007	0.64425
GO	GO:0017157	regulation of exocytosis	266	0.140182	0.64425
GO	GO:0006639	acylglycerol metabolic process	185	0.140846	0.645791
GO	GO:0032874	positive regulation of stress-activated MAPK cascade	214	0.141771	0.647139
GO	GO:1903844	regulation of cellular response to transforming growth factor beta stimulus	152	0.141798	0.647139
KEGG	04145	Phagosome	153	0.0614086	0.647619
KEGG	04650	Natural killer cell mediated cytotoxicity	136	0.0651265	0.647619
KEGG	04910	Insulin signaling pathway	138	0.087376	0.647619
KEGG	04062	Chemokine signaling pathway	189	0.0883117	0.647619
GO	GO:0042136	neurotransmitter biosynthetic process	124	0.142761	0.650023
GO	GO:0046546	development of primary male sexual characteristics	150	0.144417	0.654571
GO	GO:0016125	sterol metabolic process	244	0.144425	0.654571
KEGG	04514	Cell adhesion molecules	133	0.118828	0.659718
KEGG	05142	Chagas disease	104	0.119949	0.659718
GO	GO:0072006	nephron development	172	0.14688	0.662308
GO	GO:1903845	negative regulation of cellular response to transforming growth factor beta stimulus	103	0.147113	0.662308
GO	GO:0008203	cholesterol metabolic process	210	0.147142	0.662308
GO	GO:0031589	cell-substrate adhesion	430	0.147935	0.662672
GO	GO:0042562	hormone binding	133	0.14845	0.662672
GO	GO:0019722	calcium-mediated signaling	281	0.148499	0.662672
GO	GO:0031668	cellular response to extracellular stimulus	313	0.148571	0.662672
GO	GO:0001666	response to hypoxia	399	0.148928	0.662714
GO	GO:1902414	protein localization to cell junction	110	0.149254	0.662714
GO	GO:0002833	positive regulation of response to biotic stimulus	275	0.150352	0.666087
GO	GO:0006606	protein import into nucleus	166	0.151929	0.671562
GO	GO:1905952	regulation of lipid localization	190	0.152547	0.67278
GO	GO:0008081	phosphoric diester hydrolase activity	168	0.153403	0.675041
GO	GO:0034249	negative regulation of cellular amide metabolic process	273	0.155996	0.68492
GO	GO:0072089	stem cell proliferation	128	0.156377	0.685064
GO	GO:0042089	cytokine biosynthetic process	149	0.157265	0.687422
GO	GO:0002377	immunoglobulin production	212	0.159409	0.694248
GO	GO:0009913	epidermal cell differentiation	421	0.159989	0.694248
GO	GO:0045444	fat cell differentiation	237	0.160481	0.694248
GO	GO:0001657	ureteric bud development	109	0.160488	0.694248
GO	GO:1900046	regulation of hemostasis	104	0.160591	0.694248
GO	GO:0031669	cellular response to nutrient levels	281	0.160994	0.694463
GO	GO:0031252	cell leading edge	474	0.161867	0.696342
GO	GO:0032755	positive regulation of interleukin-6 production	107	0.162154	0.696342
GO	GO:0005765	lysosomal membrane	450	0.162492	0.696342
GO	GO:2000377	regulation of reactive oxygen species metabolic process	221	0.163212	0.697909
GO	GO:0006638	neutral lipid metabolic process	186	0.163692	0.698441
GO	GO:0051348	negative regulation of transferase activity	343	0.165217	0.702562
GO	GO:0008514	organic anion transmembrane transporter activity	351	0.165505	0.702562
GO	GO:0031253	cell projection membrane	362	0.165729	0.702562
GO	GO:0098852	lytic vacuole membrane	451	0.166529	0.703477
GO	GO:0000075	cell cycle checkpoint	280	0.167367	0.703477
GO	GO:0042692	muscle cell differentiation	481	0.168128	0.703477
GO	GO:0002062	chondrocyte differentiation	129	0.168154	0.703477
GO	GO:0031349	positive regulation of defense response	433	0.168298	0.703477
GO	GO:0044389	ubiquitin-like protein ligase binding	334	0.168423	0.703477
GO	GO:0042446	hormone biosynthetic process	112	0.168448	0.703477
GO	GO:0007088	regulation of mitotic nuclear division	185	0.169107	0.704733
KEGG	04060	Cytokine-cytokine receptor interaction	265	0.144746	0.707645
GO	GO:0008625	extrinsic apoptotic signaling pathway via death domain receptors	109	0.170372	0.708503
GO	GO:0051170	import into nucleus	189	0.170783	0.708715
KEGG	04722	Neurotrophin signaling pathway	127	0.1617	0.711482
GO	GO:0042107	cytokine metabolic process	150	0.172492	0.713985
GO	GO:0070268	cornification	113	0.173046	0.713985
GO	GO:0009898	cytoplasmic side of plasma membrane	173	0.173142	0.713985
GO	GO:0050728	negative regulation of inflammatory response	193	0.176826	0.72765
GO	GO:0017015	regulation of transforming growth factor beta receptor signaling pathway	148	0.177902	0.729402
GO	GO:0031970	organelle envelope lumen	107	0.17823	0.729402
GO	GO:0030168	platelet activation	183	0.178746	0.729402
GO	GO:0008585	female gonad development	102	0.179097	0.729402
GO	GO:0031625	ubiquitin protein ligase binding	314	0.179106	0.729402
GO	GO:0002819	regulation of adaptive immune response	197	0.17982	0.730796
GO	GO:0045926	negative regulation of growth	263	0.180521	0.732135
GO	GO:0001558	regulation of cell growth	448	0.181224	0.733473
GO	GO:0045814	negative regulation of gene expression, epigenetic	112	0.182821	0.738417
KEGG	05146	Amoebiasis	106	0.187206	0.748825
Reactome	R-HSA-1474244	Homo sapiens: Extracellular matrix organization	279	0.0395791	0.752003
GO	GO:0001704	formation of primary germ layer	134	0.188576	0.75918
GO	GO:0030219	megakaryocyte differentiation	121	0.189105	0.75918
GO	GO:0048639	positive regulation of developmental growth	195	0.18912	0.75918
GO	GO:1903409	reactive oxygen species biosynthetic process	139	0.189796	0.759926
GO	GO:0071496	cellular response to external stimulus	388	0.190078	0.759926
GO	GO:0042470	melanosome	124	0.194715	0.775311
GO	GO:0048770	pigment granule	124	0.194715	0.775311
GO	GO:0002064	epithelial cell development	222	0.195322	0.776158
GO	GO:0072163	mesonephric epithelium development	110	0.196552	0.777903
GO	GO:0072164	mesonephric tubule development	110	0.196552	0.777903
GO	GO:0050671	positive regulation of lymphocyte proliferation	150	0.197885	0.779925
GO	GO:0034705	potassium channel complex	148	0.197897	0.779925
GO	GO:0006694	steroid biosynthetic process	287	0.198646	0.779925
GO	GO:0016485	protein processing	268	0.198649	0.779925
KEGG	04670	Leukocyte transendothelial migration	116	0.225949	0.78047
KEGG	04810	Regulation of actin cytoskeleton	213	0.246447	0.78047
KEGG	04010	MAPK signaling pathway	268	0.248331	0.78047
GO	GO:0000302	response to reactive oxygen species	258	0.199777	0.782792
GO	GO:0015918	sterol transport	175	0.20107	0.786292
GO	GO:0019903	protein phosphatase binding	155	0.202558	0.790538
GO	GO:1990868	response to chemokine	115	0.203645	0.790882
GO	GO:1990869	cellular response to chemokine	115	0.203645	0.790882
GO	GO:0001823	mesonephros development	117	0.204949	0.790882
GO	GO:0045335	phagocytic vesicle	156	0.205167	0.790882
GO	GO:0004252	serine-type endopeptidase activity	213	0.205382	0.790882
GO	GO:0051209	release of sequestered calcium ion into cytosol	182	0.205693	0.790882
GO	GO:0071453	cellular response to oxygen levels	254	0.205776	0.790882
GO	GO:0019887	protein kinase regulator activity	222	0.205862	0.790882
GO	GO:0002920	regulation of humoral immune response	149	0.20696	0.793547
GO	GO:0004197	cysteine-type endopeptidase activity	162	0.207556	0.794286
GO	GO:0006641	triglyceride metabolic process	143	0.209167	0.797465
GO	GO:0090316	positive regulation of intracellular protein transport	188	0.209198	0.797465
GO	GO:0032946	positive regulation of mononuclear cell proliferation	153	0.213325	0.810536
GO	GO:0031960	response to corticosteroid	165	0.213609	0.810536
GO	GO:0060041	retina development in camera-type eye	161	0.213863	0.810536
GO	GO:0002456	T cell mediated immunity	124	0.214987	0.813231
GO	GO:0003015	heart process	419	0.218329	0.824007
GO	GO:0043523	regulation of neuron apoptotic process	224	0.21891	0.824007
GO	GO:0018958	phenol-containing compound metabolic process	143	0.219093	0.824007
GO	GO:0016825	hydrolase activity, acting on acid phosphorus-nitrogen bonds	288	0.221185	0.826928
GO	GO:0017171	serine hydrolase activity	288	0.221185	0.826928
GO	GO:0046545	development of primary female sexual characteristics	107	0.221266	0.826928
GO	GO:0072073	kidney epithelium development	159	0.221551	0.826928
GO	GO:0046661	male sex differentiation	175	0.222433	0.828649
GO	GO:0046364	monosaccharide biosynthetic process	119	0.223375	0.830171
GO	GO:0010771	negative regulation of cell morphogenesis involved in differentiation	103	0.223686	0.830171
GO	GO:0030308	negative regulation of cell growth	194	0.224705	0.832381
GO	GO:0051402	neuron apoptotic process	258	0.227126	0.83977
GO	GO:0051282	regulation of sequestering of calcium ion	186	0.232995	0.859658
GO	GO:0090092	regulation of transmembrane receptor protein serine/threonine kinase signaling pathway	330	0.233957	0.859658
GO	GO:0060090	molecular adaptor activity	283	0.234601	0.859658
GO	GO:0071214	cellular response to abiotic stimulus	371	0.234913	0.859658
GO	GO:0104004	cellular response to environmental stimulus	371	0.234913	0.859658
GO	GO:0140097	catalytic activity, acting on DNA	386	0.235128	0.859658
GO	GO:0097237	cellular response to toxic substance	268	0.236892	0.864501
GO	GO:0071560	cellular response to transforming growth factor beta stimulus	327	0.240069	0.872755
GO	GO:0019319	hexose biosynthetic process	113	0.240077	0.872755
GO	GO:0006090	pyruvate metabolic process	203	0.240485	0.872755
GO	GO:0002824	positive regulation of adaptive immune response based on somatic recombination of immune receptors built from immunoglobulin superfamily domains	122	0.242644	0.878829
GO	GO:0003713	transcription coactivator activity	417	0.243052	0.878829
GO	GO:0006937	regulation of muscle contraction	209	0.245237	0.885103
GO	GO:0042180	cellular ketone metabolic process	319	0.246037	0.886363
GO	GO:0000790	nuclear chromatin	493	0.246515	0.886462
GO	GO:0007041	lysosomal transport	133	0.247313	0.887709
GO	GO:0007292	female gamete generation	147	0.24987	0.895253
GO	GO:0051480	regulation of cytosolic calcium ion concentration	486	0.251647	0.898607
GO	GO:0002761	regulation of myeloid leukocyte differentiation	127	0.25172	0.898607
GO	GO:0050660	flavin adenine dinucleotide binding	102	0.2533	0.901041
GO	GO:1902107	positive regulation of leukocyte differentiation	169	0.254034	0.901041
GO	GO:0098661	inorganic anion transmembrane transport	126	0.254084	0.901041
GO	GO:0021987	cerebral cortex development	117	0.254616	0.901041
GO	GO:0021537	telencephalon development	262	0.254692	0.901041
GO	GO:0055072	iron ion homeostasis	121	0.255469	0.902169
GO	GO:1901605	alpha-amino acid metabolic process	393	0.255958	0.902277
GO	GO:0010506	regulation of autophagy	397	0.25718	0.904908
GO	GO:0042133	neurotransmitter metabolic process	194	0.257674	0.904908
GO	GO:0003158	endothelium development	158	0.258085	0.904908
GO	GO:0001523	retinoid metabolic process	150	0.25967	0.908845
GO	GO:0071559	response to transforming growth factor beta	336	0.261058	0.91208
GO	GO:0043433	negative regulation of DNA-binding transcription factor activity	193	0.262393	0.914715
GO	GO:0018210	peptidyl-threonine modification	157	0.262742	0.914715
GO	GO:1903322	positive regulation of protein modification by small protein conjugation or removal	157	0.263391	0.915355
GO	GO:0042102	positive regulation of T cell proliferation	107	0.265771	0.921251
GO	GO:0090257	regulation of muscle system process	324	0.266193	0.921251
GO	GO:0010522	regulation of calcium ion transport into cytosol	138	0.266493	0.921251
GO	GO:0010822	positive regulation of mitochondrion organization	148	0.267142	0.921873
GO	GO:0032147	activation of protein kinase activity	415	0.268592	0.923359
GO	GO:0010927	cellular component assembly involved in morphogenesis	135	0.269024	0.923359
GO	GO:0070588	calcium ion transmembrane transport	459	0.269174	0.923359
GO	GO:1902652	secondary alcohol metabolic process	225	0.26945	0.923359
GO	GO:0010212	response to ionizing radiation	166	0.270936	0.926836
GO	GO:0005938	cell cortex	354	0.272471	0.929412
GO	GO:1901617	organic hydroxy compound biosynthetic process	368	0.273201	0.929412
GO	GO:0002706	regulation of lymphocyte mediated immunity	184	0.273549	0.929412
GO	GO:0004536	deoxyribonuclease activity	100	0.273579	0.929412
GO	GO:0070302	regulation of stress-activated protein kinase signaling cascade	298	0.274197	0.929522
GO	GO:0007369	gastrulation	209	0.274556	0.929522
GO	GO:0031301	integral component of organelle membrane	450	0.276116	0.933196
GO	GO:1905475	regulation of protein localization to membrane	206	0.277226	0.935339
GO	GO:0010948	negative regulation of cell cycle process	426	0.279221	0.940458
GO	GO:0006690	icosanoid metabolic process	173	0.280218	0.941618
GO	GO:0019882	antigen processing and presentation	260	0.281106	0.941618
GO	GO:0000380	alternative mRNA splicing, via spliceosome	106	0.281193	0.941618
GO	GO:0008236	serine-type peptidase activity	282	0.28148	0.941618
GO	GO:0071695	anatomical structure maturation	237	0.28311	0.945461
GO	GO:0140375	immune receptor activity	215	0.285949	0.953324
GO	GO:0017148	negative regulation of translation	250	0.287034	0.954563
GO	GO:0046488	phosphatidylinositol metabolic process	285	0.287291	0.954563
GO	GO:0051283	negative regulation of sequestering of calcium ion	184	0.288287	0.95615
GO	GO:0034599	cellular response to oxidative stress	365	0.288748	0.95615
GO	GO:0006029	proteoglycan metabolic process	148	0.289227	0.95615
GO	GO:0007173	epidermal growth factor receptor signaling pathway	154	0.290235	0.957873
GO	GO:0030282	bone mineralization	132	0.291786	0.959833
GO	GO:0031331	positive regulation of cellular catabolic process	447	0.291805	0.959833
GO	GO:0010038	response to metal ion	414	0.292553	0.960532
GO	GO:1901988	negative regulation of cell cycle phase transition	310	0.292994	0.960532
GO	GO:0051607	defense response to virus	302	0.294182	0.962822
GO	GO:0008528	G protein-coupled peptide receptor activity	234	0.294858	0.96343
GO	GO:0009308	amine metabolic process	185	0.295353	0.963447
GO	GO:0032963	collagen metabolic process	142	0.297499	0.968842
GO	GO:0043200	response to amino acid	132	0.299319	0.973158
GO	GO:0030055	cell-substrate junction	491	0.301256	0.977839
GO	GO:0019902	phosphatase binding	204	0.302275	0.979465
GO	GO:0007204	positive regulation of cytosolic calcium ion concentration	415	0.303036	0.979465
GO	GO:0008168	methyltransferase activity	399	0.303251	0.979465
GO	GO:0010821	regulation of mitochondrion organization	240	0.30584	0.98596
GO	GO:0070098	chemokine-mediated signaling pathway	104	0.30705	0.98596
GO	GO:0005925	focal adhesion	479	0.307249	0.98596
GO	GO:0071897	DNA biosynthetic process	278	0.307267	0.98596
GO	GO:0007584	response to nutrient	231	0.308401	0.987164
GO	GO:1903510	mucopolysaccharide metabolic process	153	0.308645	0.987164
GO	GO:1901215	negative regulation of neuron death	224	0.31068	0.992057
GO	GO:0006911	phagocytosis, engulfment	124	0.312273	0.992167
GO	GO:0051924	regulation of calcium ion transport	330	0.312515	0.992167
GO	GO:0098562	cytoplasmic side of membrane	203	0.312554	0.992167
GO	GO:0072593	reactive oxygen species metabolic process	373	0.312732	0.992167
GO	GO:0001890	placenta development	158	0.314443	0.99534
GO	GO:0007266	Rho protein signal transduction	233	0.314744	0.99534
GO	GO:0015908	fatty acid transport	106	0.31611	0.997417
GO	GO:0006836	neurotransmitter transport	374	0.317362	0.997417
GO	GO:0002821	positive regulation of adaptive immune response	129	0.317557	0.997417
GO	GO:0016782	transferase activity, transferring sulfur-containing groups	137	0.317734	0.997417
GO	GO:0048592	eye morphogenesis	162	0.318273	0.997417
GO	GO:0010717	regulation of epithelial to mesenchymal transition	107	0.318443	0.997417
Reactome	R-HSA-166016	Homo sapiens: Toll Like Receptor 4 (TLR4) Cascade	120	0.0683987	1
Reactome	R-HSA-76005	Homo sapiens: Response to elevated platelet cytosolic Ca2+	121	0.0760394	1
Reactome	R-HSA-168898	Homo sapiens: Toll-like Receptor Cascades	141	0.0772704	1
Reactome	R-HSA-109581	Homo sapiens: Apoptosis	162	0.0960905	1
Reactome	R-HSA-375276	Homo sapiens: Peptide ligand-binding receptors	181	0.0973512	1
Reactome	R-HSA-76002	Homo sapiens: Platelet activation, signaling and aggregation	247	0.10003	1
Reactome	R-HSA-446652	Homo sapiens: Interleukin-1 family signaling	126	0.103588	1
Reactome	R-HSA-6805567	Homo sapiens: Keratinization	197	0.136375	1
Reactome	R-HSA-5357801	Homo sapiens: Programmed Cell Death	165	0.142569	1
Reactome	R-HSA-114608	Homo sapiens: Platelet degranulation	116	0.145003	1
Reactome	R-HSA-202733	Homo sapiens: Cell surface interactions at the vascular wall	130	0.147819	1
Reactome	R-HSA-112314	Homo sapiens: Neurotransmitter receptors and postsynaptic signal transmission	192	0.151985	1
Reactome	R-HSA-373076	Homo sapiens: Class A/1 (Rhodopsin-like receptors)	295	0.153933	1
Reactome	R-HSA-73887	Homo sapiens: Death Receptor Signalling	120	0.195555	1
Reactome	R-HSA-3247509	Homo sapiens: Chromatin modifying enzymes	164	0.204581	1
Reactome	R-HSA-4839726	Homo sapiens: Chromatin organization	164	0.204581	1
Reactome	R-HSA-500792	Homo sapiens: GPCR ligand binding	421	0.20999	1
Reactome	R-HSA-112316	Homo sapiens: Neuronal System	386	0.22289	1
Reactome	R-HSA-9006931	Homo sapiens: Signaling by Nuclear Receptors	226	0.232374	1
Reactome	R-HSA-8953897	Homo sapiens: Cellular responses to external stimuli	383	0.252528	1
Reactome	R-HSA-9006934	Homo sapiens: Signaling by Receptor Tyrosine Kinases	455	0.254573	1
Reactome	R-HSA-381426	Homo sapiens: Regulation of Insulin-like Growth Factor (IGF) transport and uptake by Insulin-like Growth Factor Binding Proteins (IGFBPs)	115	0.263469	1
Reactome	R-HSA-2262752	Homo sapiens: Cellular responses to stress	369	0.285723	1
Reactome	R-HSA-425407	Homo sapiens: SLC-mediated transmembrane transport	237	0.357408	1
Reactome	R-HSA-211859	Homo sapiens: Biological oxidations	205	0.389611	1
Reactome	R-HSA-6809371	Homo sapiens: Formation of the cornified envelope	125	0.39121	1
Reactome	R-HSA-112315	Homo sapiens: Transmission across Chemical Synapses	254	0.395899	1
Reactome	R-HSA-8878166	Homo sapiens: Transcriptional regulation by RUNX2	116	0.408113	1
Reactome	R-HSA-8951664	Homo sapiens: Neddylation	216	0.413437	1
Reactome	R-HSA-418594	Homo sapiens: G alpha (i) signalling events	379	0.419877	1
Reactome	R-HSA-983169	Homo sapiens: Class I MHC mediated antigen processing & presentation	337	0.421087	1
Reactome	R-HSA-163685	Homo sapiens: Integration of energy metabolism	105	0.506	1
Reactome	R-HSA-8939211	Homo sapiens: ESR-mediated signaling	155	0.514223	1
Reactome	R-HSA-1989781	Homo sapiens: PPARA activates gene expression	113	0.586053	1
Reactome	R-HSA-5358351	Homo sapiens: Signaling by Hedgehog	143	0.595719	1
Reactome	R-HSA-5610787	Homo sapiens: Hedgehog 'off' state	108	0.606967	1
Reactome	R-HSA-6807070	Homo sapiens: PTEN Regulation	125	0.621887	1
Reactome	R-HSA-194840	Homo sapiens: Rho GTPase cycle	112	0.625312	1
Reactome	R-HSA-1257604	Homo sapiens: PIP3 activates AKT signaling	246	0.62833	1
Reactome	R-HSA-983705	Homo sapiens: Signaling by the B Cell Receptor (BCR)	107	0.65948	1
Reactome	R-HSA-425393	Homo sapiens: Transport of inorganic cations/anions and amino acids/oligopeptides	102	0.665298	1
Reactome	R-HSA-3858494	Homo sapiens: Beta-catenin independent WNT signaling	140	0.667306	1
Reactome	R-HSA-400206	Homo sapiens: Regulation of lipid metabolism by Peroxisome proliferator-activated receptor alpha (PPARalpha)	115	0.678818	1
Reactome	R-HSA-162909	Homo sapiens: Host Interactions of HIV factors	119	0.687488	1
Reactome	R-HSA-5619115	Homo sapiens: Disorders of transmembrane transporters	165	0.694865	1
Reactome	R-HSA-6798695	Homo sapiens: Neutrophil degranulation	441	0.704866	1
Reactome	R-HSA-9607240	Homo sapiens: FLT3 Signaling	254	0.733013	1
Reactome	R-HSA-9006925	Homo sapiens: Intracellular signaling by second messengers	285	0.759848	1
Reactome	R-HSA-202403	Homo sapiens: TCR signaling	110	0.766614	1
Reactome	R-HSA-983168	Homo sapiens: Antigen processing: Ubiquitination & Proteasome degradation	282	0.776241	1
Reactome	R-HSA-2555396	Homo sapiens: Mitotic Metaphase and Anaphase	180	0.777161	1
Reactome	R-HSA-68886	Homo sapiens: M Phase	291	0.790817	1
Reactome	R-HSA-68882	Homo sapiens: Mitotic Anaphase	179	0.797982	1
Reactome	R-HSA-2467813	Homo sapiens: Separation of Sister Chromatids	169	0.807081	1
Reactome	R-HSA-983231	Homo sapiens: Factors involved in megakaryocyte development and platelet production	136	0.847227	1
Reactome	R-HSA-5663202	Homo sapiens: Diseases of signal transduction	358	0.855221	1
Reactome	R-HSA-1630316	Homo sapiens: Glycosaminoglycan metabolism	114	0.867037	1
Reactome	R-HSA-2132295	Homo sapiens: MHC class II antigen presentation	115	0.89375	1
Reactome	R-HSA-3700989	Homo sapiens: Transcriptional Regulation by TP53	316	0.894534	1
Reactome	R-HSA-3781865	Homo sapiens: Diseases of glycosylation	129	0.916172	1
Reactome	R-HSA-196849	Homo sapiens: Metabolism of water-soluble vitamins and cofactors	110	0.923078	1
Reactome	R-HSA-69242	Homo sapiens: S Phase	146	0.937723	1
Reactome	R-HSA-1474228	Homo sapiens: Degradation of the extracellular matrix	128	0.948625	1
Reactome	R-HSA-5673001	Homo sapiens: RAF/MAP kinase cascade	236	0.96019	1
Reactome	R-HSA-194138	Homo sapiens: Signaling by VEGF	103	0.992326	1
Reactome	R-HSA-6811558	Homo sapiens: PI5P, PP2A and IER3 Regulate PI3K/AKT Signaling	101	0.994762	1
Reactome	R-HSA-1428517	Homo sapiens: The citric acid (TCA) cycle and respiratory electron transport	129	1	1
Reactome	R-HSA-1483206	Homo sapiens: Glycerophospholipid biosynthesis	112	1	1
Reactome	R-HSA-1483257	Homo sapiens: Phospholipid metabolism	189	1	1
Reactome	R-HSA-1500931	Homo sapiens: Cell-Cell communication	117	1	1
Reactome	R-HSA-156827	Homo sapiens: L13a-mediated translational silencing of Ceruloplasmin expression	100	1	1
Reactome	R-HSA-157118	Homo sapiens: Signaling by NOTCH	163	1	1
Reactome	R-HSA-162587	Homo sapiens: HIV Life Cycle	129	1	1
Reactome	R-HSA-162599	Homo sapiens: Late Phase of HIV Life Cycle	116	1	1
Reactome	R-HSA-162906	Homo sapiens: HIV Infection	205	1	1
Reactome	R-HSA-168254	Homo sapiens: Influenza Infection	142	1	1
Reactome	R-HSA-168255	Homo sapiens: Influenza Life Cycle	132	1	1
Reactome	R-HSA-168273	Homo sapiens: Influenza Viral RNA Transcription and Replication	122	1	1
Reactome	R-HSA-1799339	Homo sapiens: SRP-dependent cotranslational protein targeting to membrane	100	1	1
Reactome	R-HSA-1852241	Homo sapiens: Organelle biogenesis and maintenance	242	1	1
Reactome	R-HSA-194315	Homo sapiens: Signaling by Rho GTPases	346	1	1
Reactome	R-HSA-195258	Homo sapiens: RHO GTPase Effectors	244	1	1
Reactome	R-HSA-195721	Homo sapiens: Signaling by WNT	255	1	1
Reactome	R-HSA-196854	Homo sapiens: Metabolism of vitamins and cofactors	173	1	1
Reactome	R-HSA-199418	Homo sapiens: Negative regulation of the PI3K/AKT network	108	1	1
Reactome	R-HSA-199977	Homo sapiens: ER to Golgi Anterograde Transport	146	1	1
Reactome	R-HSA-201681	Homo sapiens: TCF dependent signaling in response to WNT	164	1	1
Reactome	R-HSA-2454202	Homo sapiens: Fc epsilon receptor (FCERI) signaling	127	1	1
Reactome	R-HSA-2500257	Homo sapiens: Resolution of Sister Chromatid Cohesion	109	1	1
Reactome	R-HSA-2990846	Homo sapiens: SUMOylation	162	1	1
Reactome	R-HSA-3108232	Homo sapiens: SUMO E3 ligases SUMOylate target proteins	156	1	1
Reactome	R-HSA-373760	Homo sapiens: L1CAM interactions	108	1	1
Reactome	R-HSA-376176	Homo sapiens: Signaling by ROBO receptors	197	1	1
Reactome	R-HSA-381753	Homo sapiens: Olfactory Signaling Pathway	350	1	1
Reactome	R-HSA-397014	Homo sapiens: Muscle contraction	200	1	1
Reactome	R-HSA-418555	Homo sapiens: G alpha (s) signalling events	486	1	1
Reactome	R-HSA-446203	Homo sapiens: Asparagine N-linked glycosylation	289	1	1
Reactome	R-HSA-453274	Homo sapiens: Mitotic G2-G2/M phases	178	1	1
Reactome	R-HSA-453279	Homo sapiens: Mitotic G1-G1/S phases	137	1	1
Reactome	R-HSA-5576891	Homo sapiens: Cardiac conduction	135	1	1
Reactome	R-HSA-5617833	Homo sapiens: Cilium Assembly	176	1	1
Reactome	R-HSA-5621481	Homo sapiens: C-type lectin receptors (CLRs)	131	1	1
Reactome	R-HSA-5633007	Homo sapiens: Regulation of TP53 Activity	148	1	1
Reactome	R-HSA-5663205	Homo sapiens: Infectious disease	345	1	1
Reactome	R-HSA-5663220	Homo sapiens: RHO GTPases Activate Formins	125	1	1
Reactome	R-HSA-5683057	Homo sapiens: MAPK family signaling cascades	275	1	1
Reactome	R-HSA-5684996	Homo sapiens: MAPK1/MAPK3 signaling	242	1	1
Reactome	R-HSA-5688426	Homo sapiens: Deubiquitination	215	1	1
Reactome	R-HSA-5689880	Homo sapiens: Ub-specific processing proteases	148	1	1
Reactome	R-HSA-5693532	Homo sapiens: DNA Double-Strand Break Repair	117	1	1
Reactome	R-HSA-5696398	Homo sapiens: Nucleotide Excision Repair	106	1	1
Reactome	R-HSA-6791226	Homo sapiens: Major pathway of rRNA processing in the nucleolus and cytosol	164	1	1
Reactome	R-HSA-6811442	Homo sapiens: Intra-Golgi and retrograde Golgi-to-ER traffic	192	1	1
Reactome	R-HSA-68877	Homo sapiens: Mitotic Prometaphase	170	1	1
Reactome	R-HSA-69206	Homo sapiens: G1/S Transition	119	1	1
Reactome	R-HSA-69239	Homo sapiens: Synthesis of DNA	107	1	1
Reactome	R-HSA-69275	Homo sapiens: G2/M Transition	176	1	1
Reactome	R-HSA-69278	Homo sapiens: Cell Cycle, Mitotic	422	1	1
Reactome	R-HSA-69306	Homo sapiens: DNA Replication	114	1	1
Reactome	R-HSA-69481	Homo sapiens: G2/M Checkpoints	117	1	1
Reactome	R-HSA-69620	Homo sapiens: Cell Cycle Checkpoints	228	1	1
Reactome	R-HSA-71291	Homo sapiens: Metabolism of amino acids and derivatives	330	1	1
Reactome	R-HSA-71387	Homo sapiens: Metabolism of carbohydrates	270	1	1
Reactome	R-HSA-72163	Homo sapiens: mRNA Splicing - Major Pathway	154	1	1
Reactome	R-HSA-72172	Homo sapiens: mRNA Splicing	160	1	1
Reactome	R-HSA-72203	Homo sapiens: Processing of Capped Intron-Containing Pre-mRNA	203	1	1
Reactome	R-HSA-72312	Homo sapiens: rRNA processing	174	1	1
Reactome	R-HSA-72613	Homo sapiens: Eukaryotic Translation Initiation	108	1	1
Reactome	R-HSA-72706	Homo sapiens: GTP hydrolysis and joining of the 60S ribosomal subunit	101	1	1
Reactome	R-HSA-72737	Homo sapiens: Cap-dependent Translation Initiation	108	1	1
Reactome	R-HSA-72766	Homo sapiens: Translation	255	1	1
Reactome	R-HSA-73894	Homo sapiens: DNA Repair	257	1	1
Reactome	R-HSA-8856688	Homo sapiens: Golgi-to-ER retrograde transport	129	1	1
Reactome	R-HSA-8856828	Homo sapiens: Clathrin-mediated endocytosis	138	1	1
Reactome	R-HSA-8868773	Homo sapiens: rRNA processing in the nucleus and cytosol	170	1	1
Reactome	R-HSA-8957322	Homo sapiens: Metabolism of steroids	141	1	1
Reactome	R-HSA-8978868	Homo sapiens: Fatty acid metabolism	160	1	1
Reactome	R-HSA-9007101	Homo sapiens: Rab regulation of trafficking	103	1	1
Reactome	R-HSA-9010553	Homo sapiens: Regulation of expression of SLITs and ROBOs	154	1	1
Reactome	R-HSA-927802	Homo sapiens: Nonsense-Mediated Decay (NMD)	102	1	1
Reactome	R-HSA-948021	Homo sapiens: Transport to the Golgi and subsequent modification	177	1	1
Reactome	R-HSA-9609507	Homo sapiens: Protein localization	135	1	1
Reactome	R-HSA-975957	Homo sapiens: Nonsense Mediated Decay (NMD) enhanced by the Exon Junction Complex (EJC)	102	1	1
Reactome	R-HSA-983712	Homo sapiens: Ion channel transport	164	1	1
KEGG	04380	Osteoclast differentiation	128	0.379457	1
KEGG	05160	Hepatitis C	134	0.423648	1
KEGG	04142	Lysosome	121	0.485553	1
KEGG	04912	GnRH signaling pathway	101	0.489447	1
KEGG	04660	T cell receptor signaling pathway	108	0.49104	1
KEGG	05145	Toxoplasmosis	132	0.529306	1
KEGG	04270	Vascular smooth muscle contraction	116	0.717937	1
KEGG	04620	Toll-like receptor signaling pathway	102	0.724441	1
KEGG	05322	Systemic lupus erythematosus	136	0.727847	1
KEGG	04110	Cell cycle	124	0.736894	1
KEGG	04916	Melanogenesis	101	0.741094	1
KEGG	04972	Pancreatic secretion	101	0.753529	1
KEGG	04080	Neuroactive ligand-receptor interaction	272	0.974267	1
KEGG	00190	Oxidative phosphorylation	132	1	1
KEGG	00230	Purine metabolism	162	1	1
KEGG	03013	RNA transport	151	1	1
KEGG	03040	Spliceosome	127	1	1
KEGG	04020	Calcium signaling pathway	177	1	1
KEGG	04114	Oocyte meiosis	112	1	1
KEGG	04120	Ubiquitin mediated proteolysis	135	1	1
KEGG	04141	Protein processing in endoplasmic reticulum	165	1	1
KEGG	04144	Endocytosis	201	1	1
KEGG	04310	Wnt signaling pathway	150	1	1
KEGG	04360	Axon guidance	129	1	1
KEGG	04510	Focal adhesion	200	1	1
KEGG	04530	Tight junction	132	1	1
KEGG	04740	Olfactory transduction	388	1	1
KEGG	05010	Alzheimer disease	167	1	1
KEGG	05012	Parkinson disease	130	1	1
KEGG	05016	Huntington disease	183	1	1
GO	GO:0030522	intracellular receptor signaling pathway	328	0.320164	1
GO	GO:0003073	regulation of systemic arterial blood pressure	115	0.322533	1
GO	GO:0003714	transcription corepressor activity	292	0.325145	1
GO	GO:0030705	cytoskeleton-dependent intracellular transport	251	0.325338	1
GO	GO:0060840	artery development	105	0.32643	1
GO	GO:0016298	lipase activity	213	0.327776	1
GO	GO:0097194	execution phase of apoptosis	106	0.32829	1
GO	GO:0042542	response to hydrogen peroxide	158	0.32856	1
GO	GO:0043687	post-translational protein modification	369	0.329382	1
GO	GO:0033559	unsaturated fatty acid metabolic process	160	0.330806	1
GO	GO:0061008	hepaticobiliary system development	141	0.332499	1
GO	GO:0006801	superoxide metabolic process	102	0.333081	1
GO	GO:0050803	regulation of synapse structure or activity	271	0.335645	1
GO	GO:0098742	cell-cell adhesion via plasma-membrane adhesion molecules	325	0.336173	1
GO	GO:0032872	regulation of stress-activated MAPK cascade	296	0.339605	1
GO	GO:0098978	glutamatergic synapse	391	0.339867	1
GO	GO:1903364	positive regulation of cellular protein catabolic process	166	0.342971	1
GO	GO:0016042	lipid catabolic process	467	0.34309	1
GO	GO:0046777	protein autophosphorylation	286	0.344138	1
GO	GO:0120032	regulation of plasma membrane bounded cell projection assembly	206	0.34585	1
GO	GO:0006479	protein methylation	271	0.347786	1
GO	GO:0008213	protein alkylation	271	0.347786	1
GO	GO:0000726	non-recombinational repair	130	0.348825	1
GO	GO:0006958	complement activation, classical pathway	166	0.350893	1
GO	GO:0010977	negative regulation of neuron projection development	167	0.350897	1
GO	GO:0035690	cellular response to drug	488	0.352748	1
GO	GO:0001505	regulation of neurotransmitter levels	481	0.352819	1
GO	GO:0036294	cellular response to decreased oxygen levels	237	0.357725	1
GO	GO:0001653	peptide receptor activity	245	0.357992	1
GO	GO:0050729	positive regulation of inflammatory response	172	0.358819	1
GO	GO:0010596	negative regulation of endothelial cell migration	110	0.360624	1
GO	GO:0071356	cellular response to tumor necrosis factor	333	0.3621	1
GO	GO:0043620	regulation of DNA-templated transcription in response to stress	150	0.362328	1
GO	GO:0045089	positive regulation of innate immune response	235	0.362807	1
GO	GO:0045088	regulation of innate immune response	336	0.363238	1
GO	GO:0005766	primary lysosome	161	0.363876	1
GO	GO:0042582	azurophil granule	161	0.363876	1
GO	GO:0009064	glutamine family amino acid metabolic process	113	0.364306	1
GO	GO:0032386	regulation of intracellular transport	413	0.36694	1
GO	GO:0043401	steroid hormone mediated signaling pathway	206	0.370109	1
GO	GO:0031300	intrinsic component of organelle membrane	492	0.37018	1
GO	GO:0090287	regulation of cellular response to growth factor stimulus	356	0.371219	1
GO	GO:0015291	secondary active transmembrane transporter activity	363	0.372187	1
GO	GO:0005775	vacuolar lumen	175	0.37239	1
GO	GO:0051056	regulation of small GTPase mediated signal transduction	416	0.372688	1
GO	GO:0060401	cytosolic calcium ion transport	247	0.373854	1
GO	GO:1901379	regulation of potassium ion transmembrane transport	111	0.37532	1
GO	GO:0030018	Z disc	150	0.376172	1
GO	GO:0090101	negative regulation of transmembrane receptor protein serine/threonine kinase signaling pathway	168	0.376661	1
GO	GO:0035091	phosphatidylinositol binding	297	0.377045	1
GO	GO:0071456	cellular response to hypoxia	226	0.378558	1
GO	GO:0030166	proteoglycan biosynthetic process	109	0.379759	1
GO	GO:0050821	protein stabilization	201	0.37978	1
GO	GO:0008170	N-methyltransferase activity	185	0.380089	1
GO	GO:0006094	gluconeogenesis	109	0.381984	1
GO	GO:0006885	regulation of pH	119	0.381987	1
GO	GO:0018107	peptidyl-threonine phosphorylation	149	0.383829	1
GO	GO:0071322	cellular response to carbohydrate stimulus	151	0.384239	1
GO	GO:0042035	regulation of cytokine biosynthetic process	137	0.384498	1
GO	GO:0090288	negative regulation of cellular response to growth factor stimulus	214	0.385056	1
GO	GO:0033500	carbohydrate homeostasis	257	0.385214	1
GO	GO:0042593	glucose homeostasis	256	0.385214	1
GO	GO:0046034	ATP metabolic process	468	0.385361	1
GO	GO:0048017	inositol lipid-mediated signaling	219	0.38552	1
GO	GO:0045446	endothelial cell differentiation	132	0.390824	1
GO	GO:0008076	voltage-gated potassium channel complex	132	0.392181	1
GO	GO:1902936	phosphatidylinositol bisphosphate binding	126	0.392536	1
GO	GO:0048568	embryonic organ development	478	0.392794	1
GO	GO:0051260	protein homooligomerization	368	0.393515	1
GO	GO:0001659	temperature homeostasis	180	0.394378	1
GO	GO:0007044	cell-substrate junction assembly	116	0.398577	1
GO	GO:0150115	cell-substrate junction organization	116	0.398577	1
GO	GO:0016101	diterpenoid metabolic process	157	0.39998	1
GO	GO:0017038	protein import	237	0.400559	1
GO	GO:0006303	double-strand break repair via nonhomologous end joining	118	0.401027	1
GO	GO:0030641	regulation of cellular pH	105	0.401151	1
GO	GO:0099024	plasma membrane invagination	134	0.402317	1
GO	GO:0050807	regulation of synapse organization	260	0.403045	1
GO	GO:1903169	regulation of calcium ion transmembrane transport	209	0.403327	1
GO	GO:0002474	antigen processing and presentation of peptide antigen via MHC class I	110	0.406437	1
GO	GO:0072562	blood microparticle	147	0.406619	1
GO	GO:0021700	developmental maturation	290	0.406907	1
GO	GO:0034250	positive regulation of cellular amide metabolic process	180	0.407309	1
GO	GO:0001889	liver development	138	0.408001	1
GO	GO:0006956	complement activation	257	0.408189	1
GO	GO:0005249	voltage-gated potassium channel activity	168	0.40875	1
GO	GO:0008276	protein methyltransferase activity	169	0.409693	1
GO	GO:0060047	heart contraction	405	0.41088	1
GO	GO:0009267	cellular response to starvation	181	0.411671	1
GO	GO:0031234	extrinsic component of cytoplasmic side of plasma membrane	106	0.411879	1
GO	GO:0045930	negative regulation of mitotic cell cycle	412	0.413247	1
GO	GO:0097553	calcium ion transmembrane import into cytosol	203	0.414063	1
GO	GO:0010508	positive regulation of autophagy	144	0.41438	1
GO	GO:0004867	serine-type endopeptidase inhibitor activity	120	0.414384	1
GO	GO:0048608	reproductive structure development	477	0.414646	1
GO	GO:1901606	alpha-amino acid catabolic process	190	0.415015	1
GO	GO:0016741	transferase activity, transferring one-carbon groups	417	0.415024	1
GO	GO:0098656	anion transmembrane transport	359	0.418383	1
GO	GO:0003205	cardiac chamber development	190	0.418988	1
GO	GO:1901981	phosphatidylinositol phosphate binding	192	0.419408	1
GO	GO:0048640	negative regulation of developmental growth	116	0.421735	1
GO	GO:0060491	regulation of cell projection assembly	209	0.421761	1
GO	GO:0019838	growth factor binding	200	0.423517	1
GO	GO:1990845	adaptive thermogenesis	161	0.425814	1
GO	GO:0034968	histone lysine methylation	149	0.425911	1
GO	GO:0044306	neuron projection terminus	152	0.426774	1
GO	GO:0097549	chromatin organization involved in negative regulation of transcription	137	0.428549	1
GO	GO:0004896	cytokine receptor activity	179	0.429137	1
GO	GO:0009063	cellular amino acid catabolic process	227	0.429283	1
GO	GO:0030027	lamellipodium	214	0.429395	1
GO	GO:2000060	positive regulation of ubiquitin-dependent protein catabolic process	113	0.429628	1
GO	GO:1901991	negative regulation of mitotic cell cycle phase transition	287	0.431756	1
GO	GO:0043312	neutrophil degranulation	490	0.432748	1
GO	GO:0055076	transition metal ion homeostasis	192	0.433517	1
GO	GO:0043903	regulation of interspecies interactions between organisms	266	0.43488	1
GO	GO:0033218	amide binding	448	0.435394	1
GO	GO:0043405	regulation of MAP kinase activity	433	0.435466	1
GO	GO:0042277	peptide binding	377	0.436452	1
GO	GO:0030426	growth cone	178	0.438059	1
GO	GO:0019209	kinase activator activity	100	0.438301	1
GO	GO:0070167	regulation of biomineral tissue development	107	0.440054	1
GO	GO:0110149	regulation of biomineralization	107	0.440054	1
GO	GO:0060349	bone morphogenesis	124	0.44106	1
GO	GO:0008234	cysteine-type peptidase activity	371	0.441482	1
GO	GO:0048638	regulation of developmental growth	373	0.441613	1
GO	GO:1901800	positive regulation of proteasomal protein catabolic process	125	0.445162	1
GO	GO:0001664	G protein-coupled receptor binding	399	0.447508	1
GO	GO:0002218	activation of innate immune response	149	0.447559	1
GO	GO:0008645	hexose transmembrane transport	139	0.448728	1
GO	GO:0051048	negative regulation of secretion	265	0.450636	1
GO	GO:0018022	peptidyl-lysine methylation	175	0.451058	1
GO	GO:0016835	carbon-oxygen lyase activity	107	0.451472	1
GO	GO:0046916	cellular transition metal ion homeostasis	142	0.45626	1
GO	GO:0060402	calcium ion transport into cytosol	225	0.456701	1
GO	GO:0048259	regulation of receptor-mediated endocytosis	116	0.460195	1
GO	GO:0099568	cytoplasmic region	307	0.461962	1
GO	GO:0001676	long-chain fatty acid metabolic process	137	0.462335	1
GO	GO:0061458	reproductive system development	481	0.464	1
GO	GO:0048469	cell maturation	181	0.464618	1
GO	GO:0070820	tertiary granule	167	0.464915	1
GO	GO:0061041	regulation of wound healing	177	0.464967	1
GO	GO:0030427	site of polarized growth	185	0.466228	1
GO	GO:0045766	positive regulation of angiogenesis	242	0.469098	1
GO	GO:1904659	glucose transmembrane transport	124	0.470092	1
GO	GO:0046660	female sex differentiation	121	0.474257	1
GO	GO:0002283	neutrophil activation involved in immune response	495	0.478286	1
GO	GO:0043270	positive regulation of ion transport	324	0.478683	1
GO	GO:0042734	presynaptic membrane	173	0.481427	1
GO	GO:0009612	response to mechanical stimulus	226	0.482359	1
GO	GO:0005096	GTPase activator activity	320	0.482867	1
GO	GO:0051052	regulation of DNA metabolic process	472	0.483124	1
GO	GO:0043279	response to alkaloid	117	0.484313	1
GO	GO:0043488	regulation of mRNA stability	208	0.485079	1
GO	GO:0097305	response to alcohol	238	0.486274	1
GO	GO:0044106	cellular amine metabolic process	175	0.486293	1
GO	GO:0019751	polyol metabolic process	203	0.487643	1
GO	GO:0045639	positive regulation of myeloid cell differentiation	101	0.489012	1
GO	GO:0003730	mRNA 3'-UTR binding	115	0.489038	1
GO	GO:0051216	cartilage development	231	0.489288	1
GO	GO:0031901	early endosome membrane	160	0.491068	1
GO	GO:0051053	negative regulation of DNA metabolic process	161	0.491175	1
GO	GO:0042626	ATPase-coupled transmembrane transporter activity	166	0.491254	1
GO	GO:1903829	positive regulation of cellular protein localization	371	0.491986	1
GO	GO:0005201	extracellular matrix structural constituent	296	0.492005	1
GO	GO:0071902	positive regulation of protein serine/threonine kinase activity	419	0.492777	1
GO	GO:0034754	cellular hormone metabolic process	177	0.494658	1
GO	GO:0001678	cellular glucose homeostasis	159	0.496678	1
GO	GO:0035821	modulation of process of other organism	123	0.497664	1
GO	GO:1904018	positive regulation of vasculature development	277	0.497959	1
GO	GO:0150034	distal axon	306	0.499077	1
GO	GO:0050709	negative regulation of protein secretion	148	0.501348	1
GO	GO:0048024	regulation of mRNA splicing, via spliceosome	135	0.502143	1
GO	GO:0031674	I band	168	0.502252	1
GO	GO:0031968	organelle outer membrane	266	0.502493	1
GO	GO:0061138	morphogenesis of a branching epithelium	198	0.502757	1
GO	GO:1901653	cellular response to peptide	469	0.502855	1
GO	GO:0004497	monooxygenase activity	203	0.503317	1
GO	GO:0007605	sensory perception of sound	155	0.50568	1
GO	GO:0008016	regulation of heart contraction	347	0.506093	1
GO	GO:0030695	GTPase regulator activity	365	0.50637	1
GO	GO:0033013	tetrapyrrole metabolic process	105	0.506725	1
GO	GO:0032091	negative regulation of protein binding	109	0.506751	1
GO	GO:0003018	vascular process in circulatory system	201	0.506912	1
GO	GO:0042445	hormone metabolic process	325	0.508685	1
GO	GO:0016829	lyase activity	292	0.509425	1
GO	GO:0006304	DNA modification	154	0.50982	1
GO	GO:2000241	regulation of reproductive process	185	0.510215	1
GO	GO:0005267	potassium channel activity	248	0.510528	1
GO	GO:0071333	cellular response to glucose stimulus	139	0.512137	1
GO	GO:0032526	response to retinoic acid	118	0.514205	1
GO	GO:0043618	regulation of transcription from RNA polymerase II promoter in response to stress	143	0.514471	1
GO	GO:0015749	monosaccharide transmembrane transport	141	0.516405	1
GO	GO:0051403	stress-activated MAPK cascade	372	0.517109	1
GO	GO:0010324	membrane invagination	142	0.517831	1
GO	GO:0050886	endocrine process	112	0.517954	1
GO	GO:1903034	regulation of response to wounding	210	0.52011	1
GO	GO:0048015	phosphatidylinositol-mediated signaling	216	0.520965	1
GO	GO:0001726	ruffle	199	0.5217	1
GO	GO:0017137	Rab GTPase binding	223	0.522671	1
GO	GO:1901222	regulation of NIK/NF-kappaB signaling	130	0.523184	1
GO	GO:0033157	regulation of intracellular protein transport	275	0.525465	1
GO	GO:0045137	development of primary sexual characteristics	247	0.526265	1
GO	GO:0099175	regulation of postsynapse organization	105	0.527173	1
GO	GO:2000116	regulation of cysteine-type endopeptidase activity	288	0.528715	1
GO	GO:0019867	outer membrane	268	0.528858	1
GO	GO:0030038	contractile actin filament bundle assembly	114	0.5296	1
GO	GO:0043149	stress fiber assembly	114	0.5296	1
GO	GO:0030203	glycosaminoglycan metabolic process	223	0.532852	1
GO	GO:0071331	cellular response to hexose stimulus	142	0.534307	1
GO	GO:0005244	voltage-gated ion channel activity	345	0.536114	1
GO	GO:0022832	voltage-gated channel activity	345	0.536114	1
GO	GO:1903052	positive regulation of proteolysis involved in cellular protein catabolic process	145	0.538124	1
GO	GO:0043406	positive regulation of MAP kinase activity	332	0.541373	1
GO	GO:0046165	alcohol biosynthetic process	226	0.541554	1
GO	GO:0006865	amino acid transport	244	0.541765	1
GO	GO:0051054	positive regulation of DNA metabolic process	234	0.543674	1
GO	GO:0008406	gonad development	241	0.546115	1
GO	GO:0000422	autophagy of mitochondrion	102	0.546181	1
GO	GO:0061726	mitochondrion disassembly	102	0.546181	1
GO	GO:0055006	cardiac cell development	106	0.548476	1
GO	GO:0034219	carbohydrate transmembrane transport	143	0.550421	1
GO	GO:1990778	protein localization to cell periphery	383	0.551325	1
GO	GO:0008757	S-adenosylmethionine-dependent methyltransferase activity	293	0.551501	1
GO	GO:0060589	nucleoside-triphosphatase regulator activity	414	0.55216	1
GO	GO:0005516	calmodulin binding	227	0.552586	1
GO	GO:0006826	iron ion transport	101	0.55952	1
GO	GO:0006942	regulation of striated muscle contraction	125	0.565875	1
GO	GO:0005319	lipid transporter activity	197	0.566773	1
GO	GO:1904062	regulation of cation transmembrane transport	465	0.567739	1
GO	GO:0002708	positive regulation of lymphocyte mediated immunity	129	0.568472	1
GO	GO:0071326	cellular response to monosaccharide stimulus	143	0.56862	1
GO	GO:0051897	positive regulation of protein kinase B signaling	191	0.568687	1
GO	GO:0015399	primary active transmembrane transporter activity	177	0.569084	1
GO	GO:0043487	regulation of RNA stability	217	0.5778	1
GO	GO:0007219	Notch signaling pathway	278	0.578195	1
GO	GO:0048284	organelle fusion	162	0.578777	1
GO	GO:0048002	antigen processing and presentation of peptide antigen	218	0.581809	1
GO	GO:0016324	apical plasma membrane	345	0.586698	1
GO	GO:0031098	stress-activated protein kinase signaling cascade	422	0.588214	1
GO	GO:0033138	positive regulation of peptidyl-serine phosphorylation	114	0.590448	1
GO	GO:0001935	endothelial cell proliferation	222	0.594786	1
GO	GO:0017048	Rho GTPase binding	211	0.594919	1
GO	GO:0005581	collagen trimer	111	0.595963	1
GO	GO:2000379	positive regulation of reactive oxygen species metabolic process	112	0.596186	1
GO	GO:1901888	regulation of cell junction assembly	228	0.596382	1
GO	GO:1904019	epithelial cell apoptotic process	115	0.597844	1
GO	GO:0002478	antigen processing and presentation of exogenous peptide antigen	182	0.599118	1
GO	GO:2001252	positive regulation of chromosome organization	201	0.60087	1
GO	GO:0008286	insulin receptor signaling pathway	174	0.601025	1
GO	GO:0045807	positive regulation of endocytosis	109	0.602342	1
GO	GO:0006109	regulation of carbohydrate metabolic process	230	0.60323	1
GO	GO:0016079	synaptic vesicle exocytosis	153	0.605961	1
GO	GO:0004527	exonuclease activity	158	0.609844	1
GO	GO:0005741	mitochondrial outer membrane	240	0.612018	1
GO	GO:0045177	apical part of cell	420	0.612022	1
GO	GO:0007601	visual perception	234	0.612892	1
GO	GO:0030672	synaptic vesicle membrane	130	0.613871	1
GO	GO:0099501	exocytic vesicle membrane	130	0.613871	1
GO	GO:0140030	modification-dependent protein binding	191	0.613997	1
GO	GO:0008360	regulation of cell shape	163	0.614591	1
GO	GO:0042100	B cell proliferation	106	0.618981	1
GO	GO:0004519	endonuclease activity	193	0.620378	1
GO	GO:0051188	cofactor biosynthetic process	386	0.621137	1
GO	GO:0016922	nuclear receptor binding	140	0.624625	1
GO	GO:0046434	organophosphate catabolic process	173	0.6262	1
GO	GO:0006721	terpenoid metabolic process	170	0.629566	1
GO	GO:0010633	negative regulation of epithelial cell migration	128	0.633326	1
GO	GO:0022843	voltage-gated cation channel activity	277	0.634034	1
GO	GO:0042737	drug catabolic process	195	0.634363	1
GO	GO:0007416	synapse assembly	229	0.634988	1
GO	GO:0030004	cellular monovalent inorganic cation homeostasis	132	0.635549	1
GO	GO:0002792	negative regulation of peptide secretion	157	0.636979	1
GO	GO:0034612	response to tumor necrosis factor	359	0.638042	1
GO	GO:0140014	mitotic nuclear division	348	0.63862	1
GO	GO:0043547	positive regulation of GTPase activity	442	0.640457	1
GO	GO:0019884	antigen processing and presentation of exogenous antigen	189	0.642183	1
GO	GO:0090575	RNA polymerase II transcription regulator complex	235	0.642822	1
GO	GO:1901681	sulfur compound binding	273	0.644787	1
GO	GO:0045017	glycerolipid biosynthetic process	372	0.649969	1
GO	GO:0007034	vacuolar transport	175	0.650896	1
GO	GO:0019897	extrinsic component of plasma membrane	187	0.652675	1
GO	GO:0042379	chemokine receptor binding	121	0.657254	1
GO	GO:0019218	regulation of steroid metabolic process	139	0.657943	1
GO	GO:0001938	positive regulation of endothelial cell proliferation	125	0.662081	1
GO	GO:0001217	DNA-binding transcription repressor activity	269	0.662858	1
GO	GO:0001227	DNA-binding transcription repressor activity, RNA polymerase II-specific	269	0.662858	1
GO	GO:0015849	organic acid transport	493	0.663744	1
GO	GO:0030177	positive regulation of Wnt signaling pathway	222	0.664196	1
GO	GO:0038093	Fc receptor signaling pathway	244	0.665168	1
GO	GO:0019955	cytokine binding	179	0.665894	1
GO	GO:0034766	negative regulation of ion transmembrane transport	121	0.667384	1
GO	GO:0090596	sensory organ morphogenesis	281	0.667956	1
GO	GO:0000784	nuclear chromosome, telomeric region	159	0.67102	1
GO	GO:0038061	NIK/NF-kappaB signaling	202	0.671483	1
GO	GO:0022853	active ion transmembrane transporter activity	382	0.671536	1
GO	GO:1904063	negative regulation of cation transmembrane transport	107	0.674112	1
GO	GO:0021543	pallium development	175	0.674302	1
GO	GO:0007249	I-kappaB kinase/NF-kappaB signaling	361	0.676769	1
GO	GO:0034767	positive regulation of ion transmembrane transport	185	0.678386	1
GO	GO:0050953	sensory perception of light stimulus	243	0.678742	1
GO	GO:0043266	regulation of potassium ion transport	128	0.679885	1
GO	GO:0006022	aminoglycan metabolic process	246	0.680211	1
GO	GO:0045598	regulation of fat cell differentiation	137	0.681145	1
GO	GO:0106106	cold-induced thermogenesis	143	0.682138	1
GO	GO:0120161	regulation of cold-induced thermogenesis	143	0.682138	1
GO	GO:0030258	lipid modification	331	0.683405	1
GO	GO:0051224	negative regulation of protein transport	202	0.68479	1
GO	GO:0015893	drug transport	253	0.686587	1
GO	GO:0060191	regulation of lipase activity	111	0.691838	1
GO	GO:1904064	positive regulation of cation transmembrane transport	170	0.692124	1
GO	GO:1905269	positive regulation of chromatin organization	114	0.692132	1
GO	GO:0030509	BMP signaling pathway	236	0.694662	1
GO	GO:0098984	neuron to neuron synapse	408	0.694793	1
GO	GO:0001952	regulation of cell-matrix adhesion	133	0.69644	1
GO	GO:0030246	carbohydrate binding	304	0.69646	1
GO	GO:0048839	inner ear development	200	0.697014	1
GO	GO:0022412	cellular process involved in reproduction in multicellular organism	403	0.697525	1
GO	GO:0071867	response to monoamine	133	0.697553	1
GO	GO:0071869	response to catecholamine	133	0.697553	1
GO	GO:0071674	mononuclear cell migration	105	0.698166	1
GO	GO:0050848	regulation of calcium-mediated signaling	114	0.699357	1
GO	GO:0055117	regulation of cardiac muscle contraction	105	0.700503	1
GO	GO:0008543	fibroblast growth factor receptor signaling pathway	160	0.700671	1
GO	GO:0060538	skeletal muscle organ development	192	0.704548	1
GO	GO:0045862	positive regulation of proteolysis	436	0.705097	1
GO	GO:0002027	regulation of heart rate	121	0.708552	1
GO	GO:0072009	nephron epithelium development	127	0.709384	1
GO	GO:0014066	regulation of phosphatidylinositol 3-kinase signaling	138	0.711278	1
GO	GO:0046942	carboxylic acid transport	490	0.711832	1
GO	GO:0007215	glutamate receptor signaling pathway	141	0.712429	1
GO	GO:0001763	morphogenesis of a branching structure	214	0.713675	1
GO	GO:0043393	regulation of protein binding	234	0.71578	1
GO	GO:0031398	positive regulation of protein ubiquitination	137	0.718183	1
GO	GO:0043271	negative regulation of ion transport	180	0.71955	1
GO	GO:0031623	receptor internalization	131	0.720252	1
GO	GO:0006695	cholesterol biosynthetic process	102	0.722474	1
GO	GO:1902653	secondary alcohol biosynthetic process	104	0.722474	1
GO	GO:1903320	regulation of protein modification by small protein conjugation or removal	277	0.724902	1
GO	GO:0097193	intrinsic apoptotic signaling pathway	376	0.72499	1
GO	GO:0031902	late endosome membrane	146	0.725037	1
GO	GO:0015171	amino acid transmembrane transporter activity	135	0.729953	1
GO	GO:0005770	late endosome	325	0.731557	1
GO	GO:1901890	positive regulation of cell junction assembly	104	0.731912	1
GO	GO:0010950	positive regulation of endopeptidase activity	217	0.732718	1
GO	GO:0006493	protein O-linked glycosylation	156	0.734924	1
GO	GO:0099504	synaptic vesicle cycle	253	0.735993	1
GO	GO:0006835	dicarboxylic acid transport	126	0.736611	1
GO	GO:0034399	nuclear periphery	136	0.736879	1
GO	GO:0031490	chromatin DNA binding	131	0.737565	1
GO	GO:0014812	muscle cell migration	112	0.741025	1
GO	GO:1903008	organelle disassembly	133	0.742656	1
GO	GO:0061013	regulation of mRNA catabolic process	238	0.743187	1
GO	GO:0007498	mesoderm development	154	0.743544	1
GO	GO:0045995	regulation of embryonic development	144	0.744046	1
GO	GO:0034763	negative regulation of transmembrane transport	148	0.744225	1
GO	GO:0051588	regulation of neurotransmitter transport	167	0.744741	1
GO	GO:0043647	inositol phosphate metabolic process	117	0.752246	1
GO	GO:0051169	nuclear transport	473	0.75542	1
GO	GO:0034764	positive regulation of transmembrane transport	237	0.75663	1
GO	GO:1903362	regulation of cellular protein catabolic process	301	0.757979	1
GO	GO:2000278	regulation of DNA biosynthetic process	148	0.758197	1
GO	GO:0000149	SNARE binding	142	0.758364	1
GO	GO:0031929	TOR signaling	178	0.759369	1
GO	GO:0031345	negative regulation of cell projection organization	200	0.760161	1
GO	GO:0050673	epithelial cell proliferation	497	0.761956	1
GO	GO:0014065	phosphatidylinositol 3-kinase signaling	176	0.762476	1
GO	GO:0000781	chromosome, telomeric region	221	0.762527	1
GO	GO:0006906	vesicle fusion	114	0.763491	1
GO	GO:0050810	regulation of steroid biosynthetic process	105	0.766186	1
GO	GO:0015931	nucleobase-containing compound transport	334	0.766508	1
GO	GO:0097191	extrinsic apoptotic signaling pathway	291	0.766739	1
GO	GO:0016874	ligase activity	297	0.766757	1
GO	GO:0071241	cellular response to inorganic substance	240	0.767607	1
GO	GO:0046330	positive regulation of JNK cascade	176	0.768143	1
GO	GO:0044272	sulfur compound biosynthetic process	270	0.769139	1
GO	GO:0050684	regulation of mRNA processing	183	0.770284	1
GO	GO:0014069	postsynaptic density	376	0.771364	1
GO	GO:2000058	regulation of ubiquitin-dependent protein catabolic process	181	0.773147	1
GO	GO:0045296	cadherin binding	345	0.775922	1
GO	GO:0030518	intracellular steroid hormone receptor signaling pathway	152	0.780156	1
GO	GO:1990748	cellular detoxification	118	0.781659	1
GO	GO:0071236	cellular response to antibiotic	156	0.782243	1
GO	GO:0019318	hexose metabolic process	327	0.782396	1
GO	GO:0032279	asymmetric synapse	382	0.783056	1
GO	GO:0006024	glycosaminoglycan biosynthetic process	152	0.783076	1
GO	GO:0016126	sterol biosynthetic process	116	0.783616	1
GO	GO:0007611	learning or memory	288	0.78367	1
GO	GO:0010565	regulation of cellular ketone metabolic process	207	0.783709	1
GO	GO:0031032	actomyosin structure organization	238	0.784805	1
GO	GO:0022824	transmitter-gated ion channel activity	125	0.789019	1
GO	GO:0022835	transmitter-gated channel activity	125	0.789019	1
GO	GO:0007218	neuropeptide signaling pathway	113	0.792022	1
GO	GO:0045185	maintenance of protein location	103	0.792033	1
GO	GO:0050890	cognition	334	0.793293	1
GO	GO:0006939	smooth muscle contraction	120	0.795356	1
GO	GO:0016925	protein sumoylation	126	0.796909	1
GO	GO:0110020	regulation of actomyosin structure organization	110	0.797206	1
GO	GO:0045665	negative regulation of neuron differentiation	247	0.798347	1
GO	GO:0051015	actin filament binding	243	0.799307	1
GO	GO:0051098	regulation of binding	419	0.800763	1
GO	GO:0043484	regulation of RNA splicing	187	0.801577	1
GO	GO:0005793	endoplasmic reticulum-Golgi intermediate compartment	161	0.801964	1
GO	GO:0071901	negative regulation of protein serine/threonine kinase activity	162	0.80304	1
GO	GO:0071375	cellular response to peptide hormone stimulus	394	0.806542	1
GO	GO:0035258	steroid hormone receptor binding	109	0.806714	1
GO	GO:0000018	regulation of DNA recombination	120	0.806797	1
GO	GO:0002040	sprouting angiogenesis	219	0.808933	1
GO	GO:0006913	nucleocytoplasmic transport	470	0.809245	1
GO	GO:1901136	carbohydrate derivative catabolic process	264	0.811432	1
GO	GO:0048565	digestive tract development	139	0.811676	1
GO	GO:1905369	endopeptidase complex	154	0.812327	1
GO	GO:0060996	dendritic spine development	111	0.813376	1
GO	GO:0043583	ear development	229	0.81428	1
GO	GO:0005776	autophagosome	130	0.814655	1
GO	GO:0055002	striated muscle cell development	207	0.815046	1
GO	GO:0050954	sensory perception of mechanical stimulus	175	0.815113	1
GO	GO:0016051	carbohydrate biosynthetic process	292	0.81713	1
GO	GO:0030017	sarcomere	265	0.820415	1
GO	GO:1904950	negative regulation of establishment of protein localization	207	0.821751	1
GO	GO:0007548	sex differentiation	311	0.822947	1
GO	GO:0071868	cellular response to monoamine stimulus	129	0.823764	1
GO	GO:0071870	cellular response to catecholamine stimulus	129	0.823764	1
GO	GO:1903311	regulation of mRNA metabolic process	411	0.825169	1
GO	GO:0014902	myotube differentiation	128	0.82827	1
GO	GO:0046470	phosphatidylcholine metabolic process	105	0.828851	1
GO	GO:0032392	DNA geometric change	142	0.829067	1
GO	GO:0032465	regulation of cytokinesis	109	0.830842	1
GO	GO:0003333	amino acid transmembrane transport	118	0.83192	1
GO	GO:0000502	proteasome complex	153	0.835382	1
GO	GO:0097731	9+0 non-motile cilium	143	0.838496	1
GO	GO:0050679	positive regulation of epithelial cell proliferation	225	0.838861	1
GO	GO:0016779	nucleotidyltransferase activity	216	0.839066	1
GO	GO:0003007	heart morphogenesis	316	0.839653	1
GO	GO:0015718	monocarboxylic acid transport	196	0.840557	1
GO	GO:0031214	biomineral tissue development	202	0.842607	1
GO	GO:0110148	biomineralization	202	0.842607	1
GO	GO:0033209	tumor necrosis factor-mediated signaling pathway	197	0.842797	1
GO	GO:0005539	glycosaminoglycan binding	258	0.844132	1
GO	GO:0046928	regulation of neurotransmitter secretion	125	0.845283	1
GO	GO:0060993	kidney morphogenesis	109	0.845455	1
GO	GO:0043414	macromolecule methylation	452	0.846362	1
GO	GO:0007368	determination of left/right symmetry	144	0.847511	1
GO	GO:0043409	negative regulation of MAPK cascade	221	0.847806	1
GO	GO:0051017	actin filament bundle assembly	192	0.849282	1
GO	GO:0061572	actin filament bundle organization	196	0.849282	1
GO	GO:0071772	response to BMP	256	0.851048	1
GO	GO:0071773	cellular response to BMP stimulus	256	0.851048	1
GO	GO:0098693	regulation of synaptic vesicle cycle	129	0.852308	1
GO	GO:0032434	regulation of proteasomal ubiquitin-dependent protein catabolic process	147	0.852438	1
GO	GO:0002223	stimulatory C-type lectin receptor signaling pathway	113	0.854723	1
GO	GO:0007281	germ cell development	284	0.854919	1
GO	GO:0098840	protein transport along microtubule	108	0.856509	1
GO	GO:0099118	microtubule-based protein transport	108	0.856509	1
GO	GO:0010469	regulation of signaling receptor activity	204	0.857187	1
GO	GO:0043281	regulation of cysteine-type endopeptidase activity involved in apoptotic process	254	0.857528	1
GO	GO:1905368	peptidase complex	182	0.857543	1
GO	GO:0016705	oxidoreductase activity, acting on paired donors, with incorporation or reduction of molecular oxygen	278	0.859168	1
GO	GO:0043524	negative regulation of neuron apoptotic process	155	0.859306	1
GO	GO:0070382	exocytic vesicle	275	0.859362	1
GO	GO:1903531	negative regulation of secretion by cell	238	0.861541	1
GO	GO:0007156	homophilic cell adhesion via plasma membrane adhesion molecules	179	0.861941	1
GO	GO:1903522	regulation of blood circulation	408	0.866036	1
GO	GO:1903825	organic acid transmembrane transport	177	0.866162	1
GO	GO:1905039	carboxylic acid transmembrane transport	177	0.866162	1
GO	GO:0051817	modulation of process of other organism involved in symbiotic interaction	106	0.866566	1
GO	GO:0045732	positive regulation of protein catabolic process	257	0.868443	1
GO	GO:0043679	axon terminus	131	0.871015	1
GO	GO:0004620	phospholipase activity	165	0.871505	1
GO	GO:0008021	synaptic vesicle	249	0.87223	1
GO	GO:0009799	specification of symmetry	156	0.873852	1
GO	GO:0002220	innate immune response activating cell surface receptor signaling pathway	116	0.874238	1
GO	GO:0072080	nephron tubule development	105	0.874257	1
GO	GO:0001750	photoreceptor outer segment	103	0.878777	1
GO	GO:0042594	response to starvation	227	0.878877	1
GO	GO:0007272	ensheathment of neurons	154	0.879054	1
GO	GO:0008366	axon ensheathment	154	0.879054	1
GO	GO:0042303	molting cycle	118	0.879717	1
GO	GO:0042633	hair cycle	118	0.879717	1
GO	GO:0030665	clathrin-coated vesicle membrane	130	0.879762	1
GO	GO:1903050	regulation of proteolysis involved in cellular protein catabolic process	260	0.882698	1
GO	GO:0032006	regulation of TOR signaling	146	0.885662	1
GO	GO:0045471	response to ethanol	126	0.887322	1
GO	GO:0005230	extracellular ligand-gated ion channel activity	186	0.887483	1
GO	GO:0031099	regeneration	201	0.891122	1
GO	GO:0033135	regulation of peptidyl-serine phosphorylation	149	0.892718	1
GO	GO:0046822	regulation of nucleocytoplasmic transport	111	0.893911	1
GO	GO:0030667	secretory granule membrane	319	0.895366	1
GO	GO:0006006	glucose metabolic process	270	0.897235	1
GO	GO:0005996	monosaccharide metabolic process	395	0.898383	1
GO	GO:0009855	determination of bilateral symmetry	155	0.900172	1
GO	GO:0099572	postsynaptic specialization	411	0.900777	1
GO	GO:0001936	regulation of endothelial cell proliferation	204	0.90144	1
GO	GO:0007613	memory	123	0.901509	1
GO	GO:0098960	postsynaptic neurotransmitter receptor activity	113	0.902085	1
GO	GO:0003279	cardiac septum development	122	0.908097	1
GO	GO:0090263	positive regulation of canonical Wnt signaling pathway	167	0.910169	1
GO	GO:0005506	iron ion binding	170	0.910363	1
GO	GO:0048511	rhythmic process	403	0.91244	1
GO	GO:0000932	P-body	106	0.912795	1
GO	GO:0010675	regulation of cellular carbohydrate metabolic process	159	0.917298	1
GO	GO:0006333	chromatin assembly or disassembly	344	0.918431	1
GO	GO:1901293	nucleoside phosphate biosynthetic process	439	0.91854	1
GO	GO:0043255	regulation of carbohydrate biosynthetic process	101	0.918942	1
GO	GO:0060048	cardiac muscle contraction	190	0.920149	1
GO	GO:0009201	ribonucleoside triphosphate biosynthetic process	107	0.923265	1
GO	GO:2000027	regulation of animal organ morphogenesis	295	0.923347	1
GO	GO:0016278	lysine N-methyltransferase activity	107	0.924511	1
GO	GO:0016279	protein-lysine N-methyltransferase activity	105	0.924511	1
GO	GO:0006023	aminoglycan biosynthetic process	166	0.924615	1
GO	GO:0035637	multicellular organismal signaling	259	0.92512	1
GO	GO:0015850	organic hydroxy compound transport	373	0.925382	1
GO	GO:1901607	alpha-amino acid biosynthetic process	113	0.92946	1
GO	GO:0030900	forebrain development	417	0.93004	1
GO	GO:0097733	photoreceptor cell cilium	141	0.931817	1
GO	GO:1905477	positive regulation of protein localization to membrane	133	0.935265	1
GO	GO:0005342	organic acid transmembrane transporter activity	260	0.935366	1
GO	GO:0046943	carboxylic acid transmembrane transporter activity	258	0.935366	1
GO	GO:0043467	regulation of generation of precursor metabolites and energy	175	0.936748	1
GO	GO:0051963	regulation of synapse assembly	129	0.937479	1
GO	GO:2001235	positive regulation of apoptotic signaling pathway	214	0.937684	1
GO	GO:0045765	regulation of angiogenesis	465	0.938748	1
GO	GO:0032508	DNA duplex unwinding	124	0.940596	1
GO	GO:1902275	regulation of chromatin organization	213	0.942526	1
GO	GO:0019935	cyclic-nucleotide-mediated signaling	283	0.945605	1
GO	GO:0046474	glycerophospholipid biosynthetic process	319	0.948499	1
GO	GO:0050792	regulation of viral process	249	0.94872	1
GO	GO:0008201	heparin binding	181	0.948759	1
GO	GO:0008238	exopeptidase activity	181	0.949929	1
GO	GO:0030449	regulation of complement activation	127	0.95076	1
GO	GO:0043280	positive regulation of cysteine-type endopeptidase activity involved in apoptotic process	162	0.953448	1
GO	GO:0007623	circadian rhythm	270	0.953823	1
GO	GO:0071248	cellular response to metal ion	213	0.957237	1
GO	GO:2001020	regulation of response to DNA damage stimulus	251	0.95728	1
GO	GO:0016796	exonuclease activity, active with either ribo- or deoxyribonucleic acids and producing 5'-phosphomonoesters	100	0.958629	1
GO	GO:0050770	regulation of axonogenesis	204	0.959243	1
GO	GO:0051928	positive regulation of calcium ion transport	142	0.962235	1
GO	GO:2001056	positive regulation of cysteine-type endopeptidase activity	185	0.962521	1
GO	GO:0044242	cellular lipid catabolic process	334	0.963525	1
GO	GO:1903578	regulation of ATP metabolic process	130	0.964986	1
GO	GO:0009142	nucleoside triphosphate biosynthetic process	122	0.965623	1
GO	GO:0033865	nucleoside bisphosphate metabolic process	211	0.966603	1
GO	GO:0033875	ribonucleoside bisphosphate metabolic process	211	0.966603	1
GO	GO:0034032	purine nucleoside bisphosphate metabolic process	211	0.966603	1
GO	GO:0043204	perikaryon	137	0.968525	1
GO	GO:0031644	regulation of nervous system process	150	0.968929	1
GO	GO:0090174	organelle membrane fusion	120	0.969245	1
GO	GO:0043500	muscle adaptation	146	0.969529	1
GO	GO:0021782	glial cell development	124	0.969687	1
GO	GO:0032368	regulation of lipid transport	151	0.97221	1
GO	GO:0002832	negative regulation of response to biotic stimulus	104	0.972288	1
GO	GO:0002758	innate immune response-activating signal transduction	117	0.9739	1
GO	GO:0006903	vesicle targeting	106	0.97418	1
GO	GO:0072659	protein localization to plasma membrane	316	0.974336	1
GO	GO:0030496	midbody	199	0.976604	1
GO	GO:0045727	positive regulation of translation	150	0.977619	1
GO	GO:0017124	SH3 domain binding	138	0.978238	1
GO	GO:0003206	cardiac chamber morphogenesis	142	0.978784	1
GO	GO:0031056	regulation of histone modification	163	0.978994	1
GO	GO:0010906	regulation of glucose metabolic process	126	0.984916	1
GO	GO:2001236	regulation of extrinsic apoptotic signaling pathway	183	0.985213	1
GO	GO:0003823	antigen binding	194	0.985476	1
GO	GO:0030534	adult behavior	148	0.986042	1
GO	GO:1990542	mitochondrial transmembrane transport	122	0.986684	1
GO	GO:0006997	nucleus organization	159	0.986883	1
GO	GO:0007589	body fluid secretion	100	0.987076	1
GO	GO:0007612	learning	156	0.98969	1
GO	GO:0061326	renal tubule development	109	0.990363	1
GO	GO:0003231	cardiac ventricle development	139	0.991152	1
GO	GO:0010952	positive regulation of peptidase activity	240	0.99356	1
GO	GO:0004518	nuclease activity	364	0.99401	1
GO	GO:0006310	DNA recombination	424	0.99501	1
GO	GO:0050806	positive regulation of synaptic transmission	187	0.999418	1
GO	GO:0000041	transition metal ion transport	182	1	1
GO	GO:0000045	autophagosome assembly	125	1	1
GO	GO:0000070	mitotic sister chromatid segregation	210	1	1
GO	GO:0000079	regulation of cyclin-dependent protein serine/threonine kinase activity	131	1	1
GO	GO:0000086	G2/M transition of mitotic cell cycle	264	1	1
GO	GO:0000123	histone acetyltransferase complex	130	1	1
GO	GO:0000151	ubiquitin ligase complex	388	1	1
GO	GO:0000184	nuclear-transcribed mRNA catabolic process, nonsense-mediated decay	156	1	1
GO	GO:0000209	protein polyubiquitination	409	1	1
GO	GO:0000245	spliceosomal complex assembly	100	1	1
GO	GO:0000271	polysaccharide biosynthetic process	121	1	1
GO	GO:0000287	magnesium ion binding	224	1	1
GO	GO:0000288	nuclear-transcribed mRNA catabolic process, deadenylation-dependent decay	116	1	1
GO	GO:0000313	organellar ribosome	175	1	1
GO	GO:0000428	DNA-directed RNA polymerase complex	173	1	1
GO	GO:0000723	telomere maintenance	289	1	1
GO	GO:0000724	double-strand break repair via homologous recombination	188	1	1
GO	GO:0000725	recombinational repair	189	1	1
GO	GO:0000775	chromosome, centromeric region	301	1	1
GO	GO:0000776	kinetochore	226	1	1
GO	GO:0000777	condensed chromosome kinetochore	124	1	1
GO	GO:0000779	condensed chromosome, centromeric region	141	1	1
GO	GO:0000786	nucleosome	142	1	1
GO	GO:0000793	condensed chromosome	291	1	1
GO	GO:0000794	condensed nuclear chromosome	121	1	1
GO	GO:0000819	sister chromatid segregation	266	1	1
GO	GO:0000910	cytokinesis	215	1	1
GO	GO:0000922	spindle pole	186	1	1
GO	GO:0000956	nuclear-transcribed mRNA catabolic process	303	1	1
GO	GO:0001216	DNA-binding transcription activator activity	498	1	1
GO	GO:0001228	DNA-binding transcription activator activity, RNA polymerase II-specific	497	1	1
GO	GO:0001508	action potential	190	1	1
GO	GO:0001510	RNA methylation	113	1	1
GO	GO:0001539	cilium or flagellum-dependent cell motility	140	1	1
GO	GO:0001578	microtubule bundle formation	123	1	1
GO	GO:0001650	fibrillar center	134	1	1
GO	GO:0001656	metanephros development	105	1	1
GO	GO:0001669	acrosomal vesicle	120	1	1
GO	GO:0001708	cell fate specification	111	1	1
GO	GO:0001736	establishment of planar polarity	151	1	1
GO	GO:0001738	morphogenesis of a polarized epithelium	171	1	1
GO	GO:0001764	neuron migration	168	1	1
GO	GO:0001837	epithelial to mesenchymal transition	175	1	1
GO	GO:0001838	embryonic epithelial tube formation	132	1	1
GO	GO:0001841	neural tube formation	112	1	1
GO	GO:0001882	nucleoside binding	455	1	1
GO	GO:0001883	purine nucleoside binding	448	1	1
GO	GO:0002020	protease binding	141	1	1
GO	GO:0002028	regulation of sodium ion transport	106	1	1
GO	GO:0002042	cell migration involved in sprouting angiogenesis	112	1	1
GO	GO:0002065	columnar/cuboidal epithelial cell differentiation	125	1	1
GO	GO:0002181	cytoplasmic translation	129	1	1
GO	GO:0002244	hematopoietic progenitor cell differentiation	171	1	1
GO	GO:0002495	antigen processing and presentation of peptide antigen via MHC class II	109	1	1
GO	GO:0002504	antigen processing and presentation of peptide or polysaccharide antigen via MHC class II	110	1	1
GO	GO:0003002	regionalization	400	1	1
GO	GO:0003300	cardiac muscle hypertrophy	120	1	1
GO	GO:0003678	DNA helicase activity	116	1	1
GO	GO:0003724	RNA helicase activity	129	1	1
GO	GO:0003735	structural constituent of ribosome	285	1	1
GO	GO:0003774	motor activity	187	1	1
GO	GO:0003777	microtubule motor activity	117	1	1
GO	GO:0003924	GTPase activity	423	1	1
GO	GO:0004222	metalloendopeptidase activity	141	1	1
GO	GO:0004386	helicase activity	263	1	1
GO	GO:0004540	ribonuclease activity	191	1	1
GO	GO:0004553	hydrolase activity, hydrolyzing O-glycosyl compounds	172	1	1
GO	GO:0004713	protein tyrosine kinase activity	289	1	1
GO	GO:0004714	transmembrane receptor protein tyrosine kinase activity	124	1	1
GO	GO:0004721	phosphoprotein phosphatase activity	343	1	1
GO	GO:0004722	protein serine/threonine phosphatase activity	119	1	1
GO	GO:0004725	protein tyrosine phosphatase activity	158	1	1
GO	GO:0004843	thiol-dependent ubiquitin-specific protease activity	170	1	1
GO	GO:0004984	olfactory receptor activity	455	1	1
GO	GO:0005262	calcium channel activity	201	1	1
GO	GO:0005496	steroid binding	126	1	1
GO	GO:0005525	GTP binding	422	1	1
GO	GO:0005549	odorant binding	103	1	1
GO	GO:0005604	basement membrane	122	1	1
GO	GO:0005643	nuclear pore	126	1	1
GO	GO:0005681	spliceosomal complex	264	1	1
GO	GO:0005684	U2-type spliceosomal complex	109	1	1
GO	GO:0005746	mitochondrial respirasome	190	1	1
GO	GO:0005747	mitochondrial respiratory chain complex I	136	1	1
GO	GO:0005761	mitochondrial ribosome	175	1	1
GO	GO:0005769	early endosome	433	1	1
GO	GO:0005777	peroxisome	283	1	1
GO	GO:0005778	peroxisomal membrane	104	1	1
GO	GO:0005795	Golgi stack	166	1	1
GO	GO:0005798	Golgi-associated vesicle	235	1	1
GO	GO:0005802	trans-Golgi network	289	1	1
GO	GO:0005814	centriole	166	1	1
GO	GO:0005819	spindle	432	1	1
GO	GO:0005874	microtubule	489	1	1
GO	GO:0005875	microtubule associated complex	207	1	1
GO	GO:0005884	actin filament	126	1	1
GO	GO:0005923	bicellular tight junction	136	1	1
GO	GO:0005930	axoneme	168	1	1
GO	GO:0005976	polysaccharide metabolic process	174	1	1
GO	GO:0005977	glycogen metabolic process	117	1	1
GO	GO:0006073	cellular glucan metabolic process	118	1	1
GO	GO:0006112	energy reserve metabolic process	131	1	1
GO	GO:0006119	oxidative phosphorylation	243	1	1
GO	GO:0006120	mitochondrial electron transport, NADH to ubiquinone	102	1	1
GO	GO:0006140	regulation of nucleotide metabolic process	128	1	1
GO	GO:0006164	purine nucleotide biosynthetic process	290	1	1
GO	GO:0006260	DNA replication	410	1	1
GO	GO:0006261	DNA-dependent DNA replication	218	1	1
GO	GO:0006275	regulation of DNA replication	125	1	1
GO	GO:0006278	RNA-dependent DNA biosynthetic process	123	1	1
GO	GO:0006282	regulation of DNA repair	143	1	1
GO	GO:0006289	nucleotide-excision repair	171	1	1
GO	GO:0006302	double-strand break repair	385	1	1
GO	GO:0006323	DNA packaging	382	1	1
GO	GO:0006334	nucleosome assembly	217	1	1
GO	GO:0006338	chromatin remodeling	290	1	1
GO	GO:0006352	DNA-templated transcription, initiation	306	1	1
GO	GO:0006354	DNA-templated transcription, elongation	150	1	1
GO	GO:0006364	rRNA processing	327	1	1
GO	GO:0006367	transcription initiation from RNA polymerase II promoter	233	1	1
GO	GO:0006368	transcription elongation from RNA polymerase II promoter	112	1	1
GO	GO:0006399	tRNA metabolic process	349	1	1
GO	GO:0006400	tRNA modification	128	1	1
GO	GO:0006403	RNA localization	321	1	1
GO	GO:0006405	RNA export from nucleus	200	1	1
GO	GO:0006406	mRNA export from nucleus	159	1	1
GO	GO:0006413	translational initiation	291	1	1
GO	GO:0006414	translational elongation	162	1	1
GO	GO:0006415	translational termination	111	1	1
GO	GO:0006418	tRNA aminoacylation for protein translation	105	1	1
GO	GO:0006457	protein folding	295	1	1
GO	GO:0006470	protein dephosphorylation	460	1	1
GO	GO:0006473	protein acetylation	272	1	1
GO	GO:0006475	internal protein amino acid acetylation	213	1	1
GO	GO:0006476	protein deacetylation	128	1	1
GO	GO:0006486	protein glycosylation	397	1	1
GO	GO:0006487	protein N-linked glycosylation	122	1	1
GO	GO:0006497	protein lipidation	157	1	1
GO	GO:0006575	cellular modified amino acid metabolic process	319	1	1
GO	GO:0006611	protein export from nucleus	243	1	1
GO	GO:0006612	protein targeting to membrane	223	1	1
GO	GO:0006613	cotranslational protein targeting to membrane	119	1	1
GO	GO:0006614	SRP-dependent cotranslational protein targeting to membrane	113	1	1
GO	GO:0006625	protein targeting to peroxisome	101	1	1
GO	GO:0006626	protein targeting to mitochondrion	130	1	1
GO	GO:0006633	fatty acid biosynthetic process	227	1	1
GO	GO:0006635	fatty acid beta-oxidation	118	1	1
GO	GO:0006637	acyl-CoA metabolic process	152	1	1
GO	GO:0006643	membrane lipid metabolic process	373	1	1
GO	GO:0006661	phosphatidylinositol biosynthetic process	172	1	1
GO	GO:0006664	glycolipid metabolic process	189	1	1
GO	GO:0006665	sphingolipid metabolic process	278	1	1
GO	GO:0006672	ceramide metabolic process	133	1	1
GO	GO:0006687	glycosphingolipid metabolic process	100	1	1
GO	GO:0006720	isoprenoid metabolic process	198	1	1
GO	GO:0006732	coenzyme metabolic process	437	1	1
GO	GO:0006766	vitamin metabolic process	194	1	1
GO	GO:0006767	water-soluble vitamin metabolic process	126	1	1
GO	GO:0006813	potassium ion transport	384	1	1
GO	GO:0006814	sodium ion transport	293	1	1
GO	GO:0006839	mitochondrial transport	340	1	1
GO	GO:0006888	endoplasmic reticulum to Golgi vesicle-mediated transport	297	1	1
GO	GO:0006890	retrograde vesicle-mediated transport, Golgi to endoplasmic reticulum	115	1	1
GO	GO:0006892	post-Golgi vesicle-mediated transport	128	1	1
GO	GO:0006900	vesicle budding from membrane	131	1	1
GO	GO:0006919	activation of cysteine-type endopeptidase activity involved in apoptotic process	101	1	1
GO	GO:0006941	striated muscle contraction	250	1	1
GO	GO:0006986	response to unfolded protein	217	1	1
GO	GO:0007004	telomere maintenance via telomerase	115	1	1
GO	GO:0007006	mitochondrial membrane organization	164	1	1
GO	GO:0007018	microtubule-based movement	408	1	1
GO	GO:0007030	Golgi organization	168	1	1
GO	GO:0007031	peroxisome organization	133	1	1
GO	GO:0007033	vacuole organization	212	1	1
GO	GO:0007043	cell-cell junction assembly	145	1	1
GO	GO:0007051	spindle organization	223	1	1
GO	GO:0007052	mitotic spindle organization	139	1	1
GO	GO:0007059	chromosome segregation	458	1	1
GO	GO:0007098	centrosome cycle	170	1	1
GO	GO:0007127	meiosis I	146	1	1
GO	GO:0007163	establishment or maintenance of cell polarity	253	1	1
GO	GO:0007164	establishment of tissue polarity	151	1	1
GO	GO:0007187	G protein-coupled receptor signaling pathway, coupled to cyclic nucleotide second messenger	361	1	1
GO	GO:0007188	adenylate cyclase-modulating G protein-coupled receptor signaling pathway	304	1	1
GO	GO:0007189	adenylate cyclase-activating G protein-coupled receptor signaling pathway	188	1	1
GO	GO:0007193	adenylate cyclase-inhibiting G protein-coupled receptor signaling pathway	106	1	1
GO	GO:0007200	phospholipase C-activating G protein-coupled receptor signaling pathway	113	1	1
GO	GO:0007224	smoothened signaling pathway	170	1	1
GO	GO:0007254	JNK cascade	287	1	1
GO	GO:0007269	neurotransmitter secretion	229	1	1
GO	GO:0007286	spermatid development	168	1	1
GO	GO:0007338	single fertilization	188	1	1
GO	GO:0007411	axon guidance	345	1	1
GO	GO:0007519	skeletal muscle tissue development	182	1	1
GO	GO:0007626	locomotory behavior	201	1	1
GO	GO:0007631	feeding behavior	112	1	1
GO	GO:0008013	beta-catenin binding	106	1	1
GO	GO:0008017	microtubule binding	307	1	1
GO	GO:0008022	protein C-terminus binding	188	1	1
GO	GO:0008033	tRNA processing	218	1	1
GO	GO:0008037	cell recognition	231	1	1
GO	GO:0008064	regulation of actin polymerization or depolymerization	231	1	1
GO	GO:0008080	N-acetyltransferase activity	149	1	1
GO	GO:0008094	DNA-dependent ATPase activity	176	1	1
GO	GO:0008135	translation factor activity, RNA binding	151	1	1
GO	GO:0008154	actin polymerization or depolymerization	288	1	1
GO	GO:0008173	RNA methyltransferase activity	113	1	1
GO	GO:0008194	UDP-glycosyltransferase activity	284	1	1
GO	GO:0008237	metallopeptidase activity	285	1	1
GO	GO:0008277	regulation of G protein-coupled receptor signaling pathway	157	1	1
GO	GO:0008361	regulation of cell size	195	1	1
GO	GO:0008375	acetylglucosaminyltransferase activity	100	1	1
GO	GO:0008637	apoptotic mitochondrial changes	166	1	1
GO	GO:0008652	cellular amino acid biosynthetic process	144	1	1
GO	GO:0008654	phospholipid biosynthetic process	386	1	1
GO	GO:0009055	electron transfer activity	133	1	1
GO	GO:0009060	aerobic respiration	128	1	1
GO	GO:0009062	fatty acid catabolic process	168	1	1
GO	GO:0009108	coenzyme biosynthetic process	233	1	1
GO	GO:0009116	nucleoside metabolic process	133	1	1
GO	GO:0009123	nucleoside monophosphate metabolic process	111	1	1
GO	GO:0009141	nucleoside triphosphate metabolic process	159	1	1
GO	GO:0009144	purine nucleoside triphosphate metabolic process	122	1	1
GO	GO:0009152	purine ribonucleotide biosynthetic process	262	1	1
GO	GO:0009165	nucleotide biosynthetic process	412	1	1
GO	GO:0009199	ribonucleoside triphosphate metabolic process	122	1	1
GO	GO:0009205	purine ribonucleoside triphosphate metabolic process	112	1	1
GO	GO:0009247	glycolipid biosynthetic process	110	1	1
GO	GO:0009260	ribonucleotide biosynthetic process	285	1	1
GO	GO:0009266	response to temperature stimulus	275	1	1
GO	GO:0009408	response to heat	205	1	1
GO	GO:0009451	RNA modification	262	1	1
GO	GO:0009566	fertilization	225	1	1
GO	GO:0009581	detection of external stimulus	162	1	1
GO	GO:0009582	detection of abiotic stimulus	165	1	1
GO	GO:0009895	negative regulation of catabolic process	351	1	1
GO	GO:0009914	hormone transport	371	1	1
GO	GO:0009952	anterior/posterior pattern specification	236	1	1
GO	GO:0010001	glial cell differentiation	242	1	1
GO	GO:0010257	NADH dehydrogenase complex assembly	114	1	1
GO	GO:0010389	regulation of G2/M transition of mitotic cell cycle	204	1	1
GO	GO:0010639	negative regulation of organelle organization	468	1	1
GO	GO:0010721	negative regulation of cell development	379	1	1
GO	GO:0010769	regulation of cell morphogenesis involved in differentiation	339	1	1
GO	GO:0010770	positive regulation of cell morphogenesis involved in differentiation	164	1	1
GO	GO:0010810	regulation of cell-substrate adhesion	236	1	1
GO	GO:0010811	positive regulation of cell-substrate adhesion	128	1	1
GO	GO:0010833	telomere maintenance via telomere lengthening	135	1	1
GO	GO:0010921	regulation of phosphatase activity	206	1	1
GO	GO:0010923	negative regulation of phosphatase activity	127	1	1
GO	GO:0010970	transport along microtubule	226	1	1
GO	GO:0010976	positive regulation of neuron projection development	307	1	1
GO	GO:0014013	regulation of gliogenesis	131	1	1
GO	GO:0014020	primary neural tube formation	104	1	1
GO	GO:0014033	neural crest cell differentiation	100	1	1
GO	GO:0014896	muscle hypertrophy	125	1	1
GO	GO:0014897	striated muscle hypertrophy	123	1	1
GO	GO:0015078	proton transmembrane transporter activity	164	1	1
GO	GO:0015079	potassium ion transmembrane transporter activity	305	1	1
GO	GO:0015081	sodium ion transmembrane transporter activity	254	1	1
GO	GO:0015085	calcium ion transmembrane transporter activity	243	1	1
GO	GO:0015276	ligand-gated ion channel activity	302	1	1
GO	GO:0015293	symporter activity	203	1	1
GO	GO:0015294	solute:cation symporter activity	161	1	1
GO	GO:0015370	solute:sodium symporter activity	120	1	1
GO	GO:0015631	tubulin binding	431	1	1
GO	GO:0015837	amine transport	114	1	1
GO	GO:0015844	monoamine transport	116	1	1
GO	GO:0015934	large ribosomal subunit	233	1	1
GO	GO:0015935	small ribosomal subunit	168	1	1
GO	GO:0015980	energy derivation by oxidation of organic compounds	460	1	1
GO	GO:0016050	vesicle organization	414	1	1
GO	GO:0016054	organic acid catabolic process	457	1	1
GO	GO:0016072	rRNA metabolic process	347	1	1
GO	GO:0016197	endosomal transport	315	1	1
GO	GO:0016209	antioxidant activity	126	1	1
GO	GO:0016236	macroautophagy	411	1	1
GO	GO:0016241	regulation of macroautophagy	195	1	1
GO	GO:0016247	channel regulator activity	196	1	1
GO	GO:0016331	morphogenesis of embryonic epithelium	162	1	1
GO	GO:0016358	dendrite development	274	1	1
GO	GO:0016363	nuclear matrix	112	1	1
GO	GO:0016407	acetyltransferase activity	190	1	1
GO	GO:0016410	N-acyltransferase activity	179	1	1
GO	GO:0016482	cytosolic transport	205	1	1
GO	GO:0016525	negative regulation of angiogenesis	201	1	1
GO	GO:0016528	sarcoplasm	124	1	1
GO	GO:0016529	sarcoplasmic reticulum	110	1	1
GO	GO:0016573	histone acetylation	201	1	1
GO	GO:0016579	protein deubiquitination	443	1	1
GO	GO:0016591	RNA polymerase II, holoenzyme	135	1	1
GO	GO:0016605	PML body	114	1	1
GO	GO:0016607	nuclear speck	427	1	1
GO	GO:0016651	oxidoreductase activity, acting on NAD(P)H	152	1	1
GO	GO:0016746	transferase activity, transferring acyl groups	488	1	1
GO	GO:0016747	transferase activity, transferring acyl groups other than amino-acyl groups	426	1	1
GO	GO:0016758	transferase activity, transferring hexosyl groups	414	1	1
GO	GO:0016765	transferase activity, transferring alkyl or aryl (other than methyl) groups	103	1	1
GO	GO:0016798	hydrolase activity, acting on glycosyl bonds	223	1	1
GO	GO:0016810	hydrolase activity, acting on carbon-nitrogen (but not peptide) bonds	242	1	1
GO	GO:0016811	hydrolase activity, acting on carbon-nitrogen (but not peptide) bonds, in linear amides	149	1	1
GO	GO:0016853	isomerase activity	261	1	1
GO	GO:0016999	antibiotic metabolic process	166	1	1
GO	GO:0018105	peptidyl-serine phosphorylation	367	1	1
GO	GO:0018209	peptidyl-serine modification	394	1	1
GO	GO:0018393	internal peptidyl-lysine acetylation	207	1	1
GO	GO:0018394	peptidyl-lysine acetylation	216	1	1
GO	GO:0019001	guanyl nucleotide binding	468	1	1
GO	GO:0019080	viral gene expression	198	1	1
GO	GO:0019083	viral transcription	183	1	1
GO	GO:0019199	transmembrane receptor protein kinase activity	166	1	1
GO	GO:0019208	phosphatase regulator activity	121	1	1
GO	GO:0019217	regulation of fatty acid metabolic process	112	1	1
GO	GO:0019233	sensory perception of pain	112	1	1
GO	GO:0019395	fatty acid oxidation	158	1	1
GO	GO:0019783	ubiquitin-like protein-specific protease activity	239	1	1
GO	GO:0019827	stem cell population maintenance	179	1	1
GO	GO:0019842	vitamin binding	162	1	1
GO	GO:0019886	antigen processing and presentation of exogenous peptide antigen via MHC class II	101	1	1
GO	GO:0019888	protein phosphatase regulator activity	102	1	1
GO	GO:0019933	cAMP-mediated signaling	251	1	1
GO	GO:0020037	heme binding	156	1	1
GO	GO:0021510	spinal cord development	113	1	1
GO	GO:0021549	cerebellum development	102	1	1
GO	GO:0021761	limbic system development	110	1	1
GO	GO:0021915	neural tube development	173	1	1
GO	GO:0021953	central nervous system neuron differentiation	203	1	1
GO	GO:0022037	metencephalon development	111	1	1
GO	GO:0022406	membrane docking	185	1	1
GO	GO:0022612	gland morphogenesis	122	1	1
GO	GO:0022618	ribonucleoprotein complex assembly	313	1	1
GO	GO:0022625	cytosolic large ribosomal subunit	133	1	1
GO	GO:0022626	cytosolic ribosome	251	1	1
GO	GO:0022627	cytosolic small ribosomal subunit	109	1	1
GO	GO:0022834	ligand-gated channel activity	302	1	1
GO	GO:0022898	regulation of transmembrane transporter activity	355	1	1
GO	GO:0022900	electron transport chain	270	1	1
GO	GO:0022904	respiratory electron transport chain	200	1	1
GO	GO:0030010	establishment of cell polarity	156	1	1
GO	GO:0030016	myofibril	305	1	1
GO	GO:0030041	actin filament polymerization	241	1	1
GO	GO:0030048	actin filament-based movement	182	1	1
GO	GO:0030072	peptide hormone secretion	291	1	1
GO	GO:0030073	insulin secretion	233	1	1
GO	GO:0030100	regulation of endocytosis	233	1	1
GO	GO:0030117	membrane coat	147	1	1
GO	GO:0030134	COPII-coated ER to Golgi transport vesicle	122	1	1
GO	GO:0030135	coated vesicle	389	1	1
GO	GO:0030136	clathrin-coated vesicle	238	1	1
GO	GO:0030148	sphingolipid biosynthetic process	168	1	1
GO	GO:0030175	filopodium	111	1	1
GO	GO:0030178	negative regulation of Wnt signaling pathway	292	1	1
GO	GO:0030317	flagellated sperm motility	103	1	1
GO	GO:0030326	embryonic limb morphogenesis	133	1	1
GO	GO:0030433	ubiquitin-dependent ERAD pathway	119	1	1
GO	GO:0030510	regulation of BMP signaling pathway	109	1	1
GO	GO:0030516	regulation of axon extension	105	1	1
GO	GO:0030532	small nuclear ribonucleoprotein complex	149	1	1
GO	GO:0030594	neurotransmitter receptor activity	232	1	1
GO	GO:0030658	transport vesicle membrane	263	1	1
GO	GO:0030660	Golgi-associated vesicle membrane	154	1	1
GO	GO:0030662	coated vesicle membrane	233	1	1
GO	GO:0030832	regulation of actin filament length	232	1	1
GO	GO:0030833	regulation of actin filament polymerization	210	1	1
GO	GO:0030838	positive regulation of actin filament polymerization	126	1	1
GO	GO:0030856	regulation of epithelial cell differentiation	168	1	1
GO	GO:0030879	mammary gland development	152	1	1
GO	GO:0030880	RNA polymerase complex	178	1	1
GO	GO:0030901	midbrain development	102	1	1
GO	GO:0030902	hindbrain development	158	1	1
GO	GO:0030964	NADH dehydrogenase complex	136	1	1
GO	GO:0030968	endoplasmic reticulum unfolded protein response	153	1	1
GO	GO:0031023	microtubule organizing center organization	188	1	1
GO	GO:0031072	heat shock protein binding	146	1	1
GO	GO:0031109	microtubule polymerization or depolymerization	155	1	1
GO	GO:0031110	regulation of microtubule polymerization or depolymerization	103	1	1
GO	GO:0031123	RNA 3'-end processing	195	1	1
GO	GO:0031124	mRNA 3'-end processing	128	1	1
GO	GO:0031146	SCF-dependent proteasomal ubiquitin-dependent protein catabolic process	116	1	1
GO	GO:0031225	anchored component of membrane	184	1	1
GO	GO:0031248	protein acetyltransferase complex	147	1	1
GO	GO:0031256	leading edge membrane	191	1	1
GO	GO:0031330	negative regulation of cellular catabolic process	288	1	1
GO	GO:0031333	negative regulation of protein-containing complex assembly	147	1	1
GO	GO:0031334	positive regulation of protein-containing complex assembly	284	1	1
GO	GO:0031346	positive regulation of cell projection organization	431	1	1
GO	GO:0031396	regulation of protein ubiquitination	242	1	1
GO	GO:0031406	carboxylic acid binding	228	1	1
GO	GO:0031461	cullin-RING ubiquitin ligase complex	218	1	1
GO	GO:0031497	chromatin assembly	312	1	1
GO	GO:0031503	protein-containing complex localization	392	1	1
GO	GO:0031514	motile cilium	217	1	1
GO	GO:0031532	actin cytoskeleton reorganization	111	1	1
GO	GO:0031903	microbody membrane	104	1	1
GO	GO:0031965	nuclear membrane	326	1	1
GO	GO:0031984	organelle subcompartment	462	1	1
GO	GO:0031985	Golgi cisterna	128	1	1
GO	GO:0032182	ubiquitin-like protein binding	108	1	1
GO	GO:0032200	telomere organization	304	1	1
GO	GO:0032204	regulation of telomere maintenance	135	1	1
GO	GO:0032231	regulation of actin filament bundle assembly	116	1	1
GO	GO:0032271	regulation of protein polymerization	275	1	1
GO	GO:0032273	positive regulation of protein polymerization	164	1	1
GO	GO:0032409	regulation of transporter activity	371	1	1
GO	GO:0032410	negative regulation of transporter activity	101	1	1
GO	GO:0032411	positive regulation of transporter activity	134	1	1
GO	GO:0032412	regulation of ion transmembrane transporter activity	346	1	1
GO	GO:0032414	positive regulation of ion transmembrane transporter activity	126	1	1
GO	GO:0032535	regulation of cellular component size	449	1	1
GO	GO:0032543	mitochondrial translation	176	1	1
GO	GO:0032549	ribonucleoside binding	448	1	1
GO	GO:0032550	purine ribonucleoside binding	445	1	1
GO	GO:0032561	guanyl ribonucleotide binding	467	1	1
GO	GO:0032587	ruffle membrane	103	1	1
GO	GO:0032588	trans-Golgi network membrane	100	1	1
GO	GO:0032838	plasma membrane bounded cell projection cytoplasm	259	1	1
GO	GO:0032868	response to insulin	323	1	1
GO	GO:0032869	cellular response to insulin stimulus	262	1	1
GO	GO:0032886	regulation of microtubule-based process	277	1	1
GO	GO:0032956	regulation of actin cytoskeleton organization	447	1	1
GO	GO:0032970	regulation of actin filament-based process	500	1	1
GO	GO:0032981	mitochondrial respiratory chain complex I assembly	114	1	1
GO	GO:0032984	protein-containing complex disassembly	393	1	1
GO	GO:0032993	protein-DNA complex	270	1	1
GO	GO:0033044	regulation of chromosome organization	452	1	1
GO	GO:0033108	mitochondrial respiratory chain complex assembly	161	1	1
GO	GO:0033692	cellular polysaccharide biosynthetic process	111	1	1
GO	GO:0034212	peptide N-acetyltransferase activity	114	1	1
GO	GO:0034404	nucleobase-containing small molecule biosynthetic process	142	1	1
GO	GO:0034440	lipid oxidation	160	1	1
GO	GO:0034446	substrate adhesion-dependent cell spreading	109	1	1
GO	GO:0034502	protein localization to chromosome	100	1	1
GO	GO:0034605	cellular response to heat	158	1	1
GO	GO:0034614	cellular response to reactive oxygen species	182	1	1
GO	GO:0034620	cellular response to unfolded protein	175	1	1
GO	GO:0034637	cellular carbohydrate biosynthetic process	129	1	1
GO	GO:0034702	ion channel complex	443	1	1
GO	GO:0034703	cation channel complex	339	1	1
GO	GO:0034708	methyltransferase complex	147	1	1
GO	GO:0034728	nucleosome organization	278	1	1
GO	GO:0034976	response to endoplasmic reticulum stress	450	1	1
GO	GO:0035097	histone methyltransferase complex	118	1	1
GO	GO:0035107	appendage morphogenesis	163	1	1
GO	GO:0035108	limb morphogenesis	163	1	1
GO	GO:0035113	embryonic appendage morphogenesis	133	1	1
GO	GO:0035148	tube formation	158	1	1
GO	GO:0035150	regulation of tube size	166	1	1
GO	GO:0035249	synaptic transmission, glutamatergic	101	1	1
GO	GO:0035257	nuclear hormone receptor binding	202	1	1
GO	GO:0035270	endocrine system development	150	1	1
GO	GO:0035278	miRNA mediated inhibition of translation	100	1	1
GO	GO:0035282	segmentation	105	1	1
GO	GO:0035296	regulation of tube diameter	165	1	1
GO	GO:0035303	regulation of dephosphorylation	250	1	1
GO	GO:0035304	regulation of protein dephosphorylation	160	1	1
GO	GO:0035305	negative regulation of dephosphorylation	138	1	1
GO	GO:0035335	peptidyl-tyrosine dephosphorylation	111	1	1
GO	GO:0035383	thioester metabolic process	152	1	1
GO	GO:0035567	non-canonical Wnt signaling pathway	207	1	1
GO	GO:0035601	protein deacylation	143	1	1
GO	GO:0035725	sodium ion transmembrane transport	184	1	1
GO	GO:0035770	ribonucleoprotein granule	280	1	1
GO	GO:0035966	response to topologically incorrect protein	246	1	1
GO	GO:0035967	cellular response to topologically incorrect protein	203	1	1
GO	GO:0036064	ciliary basal body	158	1	1
GO	GO:0036126	sperm flagellum	115	1	1
GO	GO:0036459	thiol-dependent ubiquitinyl hydrolase activity	222	1	1
GO	GO:0036464	cytoplasmic ribonucleoprotein granule	267	1	1
GO	GO:0036503	ERAD pathway	163	1	1
GO	GO:0038095	Fc-epsilon receptor signaling pathway	171	1	1
GO	GO:0040033	negative regulation of translation, ncRNA-mediated	100	1	1
GO	GO:0042063	gliogenesis	334	1	1
GO	GO:0042147	retrograde transport, endosome to Golgi	123	1	1
GO	GO:0042157	lipoprotein metabolic process	207	1	1
GO	GO:0042158	lipoprotein biosynthetic process	162	1	1
GO	GO:0042176	regulation of protein catabolic process	465	1	1
GO	GO:0042177	negative regulation of protein catabolic process	144	1	1
GO	GO:0042254	ribosome biogenesis	451	1	1
GO	GO:0042383	sarcolemma	153	1	1
GO	GO:0042393	histone binding	254	1	1
GO	GO:0042471	ear morphogenesis	123	1	1
GO	GO:0042472	inner ear morphogenesis	102	1	1
GO	GO:0042476	odontogenesis	148	1	1
GO	GO:0042552	myelination	149	1	1
GO	GO:0042579	microbody	283	1	1
GO	GO:0042752	regulation of circadian rhythm	133	1	1
GO	GO:0042773	ATP synthesis coupled electron transport	176	1	1
GO	GO:0042775	mitochondrial ATP synthesis coupled electron transport	173	1	1
GO	GO:0042826	histone deacetylase binding	122	1	1
GO	GO:0043021	ribonucleoprotein complex binding	159	1	1
GO	GO:0043038	amino acid activation	112	1	1
GO	GO:0043039	tRNA aminoacylation	111	1	1
GO	GO:0043044	ATP-dependent chromatin remodeling	106	1	1
GO	GO:0043112	receptor metabolic process	232	1	1
GO	GO:0043122	regulation of I-kappaB kinase/NF-kappaB signaling	293	1	1
GO	GO:0043123	positive regulation of I-kappaB kinase/NF-kappaB signaling	223	1	1
GO	GO:0043177	organic acid binding	240	1	1
GO	GO:0043178	alcohol binding	112	1	1
GO	GO:0043197	dendritic spine	171	1	1
GO	GO:0043244	regulation of protein-containing complex disassembly	133	1	1
GO	GO:0043292	contractile fiber	323	1	1
GO	GO:0043296	apical junction complex	163	1	1
GO	GO:0043413	macromolecule glycosylation	398	1	1
GO	GO:0043473	pigmentation	127	1	1
GO	GO:0043491	protein kinase B signaling	303	1	1
GO	GO:0043502	regulation of muscle adaptation	121	1	1
GO	GO:0043506	regulation of JUN kinase activity	113	1	1
GO	GO:0043543	protein acylation	343	1	1
GO	GO:0043574	peroxisomal transport	104	1	1
GO	GO:0043624	cellular protein complex disassembly	258	1	1
GO	GO:0043648	dicarboxylic acid metabolic process	143	1	1
GO	GO:0043666	regulation of phosphoprotein phosphatase activity	128	1	1
GO	GO:0044042	glucan metabolic process	118	1	1
GO	GO:0044070	regulation of anion transport	101	1	1
GO	GO:0044262	cellular carbohydrate metabolic process	381	1	1
GO	GO:0044264	cellular polysaccharide metabolic process	160	1	1
GO	GO:0044309	neuron spine	176	1	1
GO	GO:0044325	ion channel binding	155	1	1
GO	GO:0044344	cellular response to fibroblast growth factor stimulus	193	1	1
GO	GO:0044391	ribosomal subunit	399	1	1
GO	GO:0044728	DNA methylation or demethylation	121	1	1
GO	GO:0044839	cell cycle G2/M phase transition	287	1	1
GO	GO:0045047	protein targeting to ER	132	1	1
GO	GO:0045132	meiotic chromosome segregation	107	1	1
GO	GO:0045165	cell fate commitment	314	1	1
GO	GO:0045182	translation regulator activity	224	1	1
GO	GO:0045211	postsynaptic membrane	368	1	1
GO	GO:0045216	cell-cell junction organization	230	1	1
GO	GO:0045271	respiratory chain complex I	136	1	1
GO	GO:0045333	cellular respiration	322	1	1
GO	GO:0045666	positive regulation of neuron differentiation	405	1	1
GO	GO:0045833	negative regulation of lipid metabolic process	111	1	1
GO	GO:0045974	regulation of translation, ncRNA-mediated	100	1	1
GO	GO:0046328	regulation of JNK cascade	233	1	1
GO	GO:0046390	ribose phosphate biosynthetic process	296	1	1
GO	GO:0046395	carboxylic acid catabolic process	457	1	1
GO	GO:0046467	membrane lipid biosynthetic process	246	1	1
GO	GO:0046879	hormone secretion	361	1	1
GO	GO:0046883	regulation of hormone secretion	300	1	1
GO	GO:0046887	positive regulation of hormone secretion	142	1	1
GO	GO:0046906	tetrapyrrole binding	166	1	1
GO	GO:0047485	protein N-terminus binding	109	1	1
GO	GO:0048010	vascular endothelial growth factor receptor signaling pathway	124	1	1
GO	GO:0048013	ephrin receptor signaling pathway	116	1	1
GO	GO:0048167	regulation of synaptic plasticity	217	1	1
GO	GO:0048194	Golgi vesicle budding	106	1	1
GO	GO:0048475	coated membrane	147	1	1
GO	GO:0048515	spermatid differentiation	174	1	1
GO	GO:0048524	positive regulation of viral process	120	1	1
GO	GO:0048562	embryonic organ morphogenesis	317	1	1
GO	GO:0048588	developmental cell growth	260	1	1
GO	GO:0048675	axon extension	137	1	1
GO	GO:0048705	skeletal system morphogenesis	265	1	1
GO	GO:0048706	embryonic skeletal system development	132	1	1
GO	GO:0048709	oligodendrocyte differentiation	106	1	1
GO	GO:0048732	gland development	472	1	1
GO	GO:0048736	appendage development	202	1	1
GO	GO:0048754	branching morphogenesis of an epithelial tube	162	1	1
GO	GO:0048762	mesenchymal cell differentiation	276	1	1
GO	GO:0048771	tissue remodeling	193	1	1
GO	GO:0048813	dendrite morphogenesis	163	1	1
GO	GO:0048863	stem cell differentiation	283	1	1
GO	GO:0050657	nucleic acid transport	272	1	1
GO	GO:0050658	RNA transport	272	1	1
GO	GO:0050678	regulation of epithelial cell proliferation	427	1	1
GO	GO:0050680	negative regulation of epithelial cell proliferation	175	1	1
GO	GO:0050768	negative regulation of neurogenesis	327	1	1
GO	GO:0050773	regulation of dendrite development	170	1	1
GO	GO:0050796	regulation of insulin secretion	194	1	1
GO	GO:0050905	neuromuscular process	112	1	1
GO	GO:0050907	detection of chemical stimulus involved in sensory perception	498	1	1
GO	GO:0050911	detection of chemical stimulus involved in sensory perception of smell	427	1	1
GO	GO:0051028	mRNA transport	205	1	1
GO	GO:0051082	unfolded protein binding	154	1	1
GO	GO:0051087	chaperone binding	113	1	1
GO	GO:0051099	positive regulation of binding	193	1	1
GO	GO:0051100	negative regulation of binding	182	1	1
GO	GO:0051101	regulation of DNA binding	136	1	1
GO	GO:0051168	nuclear export	272	1	1
GO	GO:0051213	dioxygenase activity	154	1	1
GO	GO:0051225	spindle assembly	135	1	1
GO	GO:0051236	establishment of RNA localization	275	1	1
GO	GO:0051258	protein polymerization	365	1	1
GO	GO:0051261	protein depolymerization	143	1	1
GO	GO:0051262	protein tetramerization	180	1	1
GO	GO:0051289	protein homotetramerization	100	1	1
GO	GO:0051291	protein heterooligomerization	129	1	1
GO	GO:0051304	chromosome separation	111	1	1
GO	GO:0051321	meiotic cell cycle	314	1	1
GO	GO:0051427	hormone receptor binding	253	1	1
GO	GO:0051494	negative regulation of cytoskeleton organization	167	1	1
GO	GO:0051495	positive regulation of cytoskeleton organization	280	1	1
GO	GO:0051592	response to calcium ion	162	1	1
GO	GO:0051648	vesicle localization	247	1	1
GO	GO:0051650	establishment of vesicle localization	225	1	1
GO	GO:0051656	establishment of organelle localization	489	1	1
GO	GO:0051896	regulation of protein kinase B signaling	268	1	1
GO	GO:0051899	membrane depolarization	111	1	1
GO	GO:0051952	regulation of amine transport	107	1	1
GO	GO:0051961	negative regulation of nervous system development	350	1	1
GO	GO:0051983	regulation of chromosome segregation	126	1	1
GO	GO:0052689	carboxylic ester hydrolase activity	237	1	1
[truncated: 167 more rows]
