# Supplementary material for: Meta-analyses identify DNA methylation associated with kidney function and damage
Source: Nat Commun. 2021 Dec 9;12:7174. doi: 10.1038/s41467-021-27234-3 (PMC8660832; doi:10.1038/s41467-021-27234-3)
Supplement: Supplementary file 22 — Supplementary Data 19 [file 41467_2021_27234_MOESM22_ESM.xlsx]

## Sheet: ST19_EWAS_catalog
Supplementary Table 19. EWAS catalog look up for eGFR/UACR-associated CpGs
CpG	Location (b37)	Nearest Gene	Effect estimate	SE	P-value	Author	PMID	Trait	Tissue	N	Sex	Ethnicity
eGFR
cg00247963	chr16:20863151	REXO5	-0.000155	2.6e-05	1.3e-09	Liu C	27843151	Alcohol consumption per day	Whole blood	9643	Both	European
cg04540493	chr16:47048265	DNAJA2	NA	NA	1.97e-10	Singmann P	26500701	Sex	Whole blood	1799	Both	European
cg06930757	chr19:51216389	SHANK1	NA	NA	9.46e-45	Singmann P	26500701	Sex	Whole blood	1799	Both	European
cg08080174	chr16:72992580	ZFHX3	NA	NA	4.18e-11	Singmann P	26500701	Sex	Whole blood	1799	Both	European
cg08872425	chr10:131231406	MGMT	NA	NA	1.8e-11	Singmann P	26500701	Sex	Whole blood	1799	Both	European
cg24048949	chr19:2893180	ZNF57	NA	NA	8.92e-10	Singmann P	26500701	Sex	Whole blood	1799	Both	European
cg25570328	chr2:108903952	SULT1C2	NA	NA	5.9e-12	Singmann P	26500701	Sex	Whole blood	1799	Both	European
cg25839744	chr20:49253648	RIPOR3	NA	NA	1.45e-10	Singmann P	26500701	Sex	Whole blood	1799	Both	European
cg26099045	chr2:64291800	PELI1	NA	NA	5.64e-19	Singmann P	26500701	Sex	Whole blood	1799	Both	European
cg00501876	chr3:39193251	CSRNP1	-0.0222	0.0028	2.5e-15	Joehanes R	27651444	Smoking (current vs. never)	CD4+ T cells, monocytes	9389	Both	European, African
cg06930757	chr19:51216389	SHANK1	0.0109	0.002	2.3e-08	Joehanes R	27651444	Smoking (current vs. never)	CD4+ T cells, monocytes	9389	Both	European, African
cg13976502	chr14:74227875	ELMSAN1	-0.0143	0.0022	1.1e-10	Joehanes R	27651444	Smoking (current vs. never)	CD4+ T cells, monocytes	9389	Both	European, African
cg20146909	chr1:90289611	LRRC8D	-0.0105	0.0016	1.2e-10	Joehanes R	27651444	Smoking (current vs. never)	CD4+ T cells, monocytes	9389	Both	European, African
cg23048494	chr1:153517384	S100A4	-0.0079	0.0011	4.2e-12	Joehanes R	27651444	Smoking (current vs. never)	CD4+ T cells, monocytes	9389	Both	European, African
cg23845009	chr11:34323678	ABTB2	0.0079	0.0014	1.1e-08	Joehanes R	27651444	Smoking (current vs. never)	CD4+ T cells, monocytes	9389	Both	European, African
cg26099045	chr2:64291800	PELI1	0.0127	0.0024	8.1e-08	Joehanes R	27651444	Smoking (current vs. never)	CD4+ T cells, monocytes	9389	Both	European, African
cg04460609	chr4:16532808	LDB2	-0.000371	6.5e-05	1.23e-08	Liu C	27843151	Alcohol consumption per day	Whole blood	9643	Both	European
cg22534374	chr1:201511610	RPS10P7	NA	NA	2.6e-12	Wahl S	28002404	Body mass index	Whole blood	10238	Both	European, South Asian
cg04036920	chr11:33562503	KIAA1549L	0.0139	0.00233	3.1e-09	Mendelson MM	29740313	Soluble tumor necrosis factor receptor 2	Whole blood	2468	Both	Unclear
cg05554494	chr16:3306685	MEFV	0.0081	0.00131	6e-10	Mendelson MM	29740313	Soluble tumor necrosis factor receptor 2	Whole blood	2468	Both	Unclear
cg09610644	chr3:197249274	BDH1	0.0153	0.00242	2.7e-10	Mendelson MM	29740313	Soluble tumor necrosis factor receptor 2	Whole blood	2468	Both	Unclear
cg11544657	chr1:9968130	CTNNBIP1	0.0115	0.00183	3.6e-10	Mendelson MM	29740313	Soluble tumor necrosis factor receptor 2	Whole blood	2468	Both	Unclear
cg13924998	chr7:41531155	INHBA	0.0087	0.00161	6e-08	Mendelson MM	29740313	Soluble tumor necrosis factor receptor 2	Whole blood	2468	Both	Unclear
cg25570328	chr2:108903952	SULT1C2	NA	NA	9.9e-10	Wahl S	28002404	Body mass index	Whole blood	10238	Both	European, South Asian
UACR
cg02711608	chr19:47287964	SLC1A5	8.8	0.15	6.3e-11	Petersen A-K	24014485	M33364_gamma-glutamylthreonine*	Whole blood	1760	Both	European
cg24859433	chr6:30720203	IER3	-1	0.289	1.2e-17	Petersen A-K	24014485	M36098_4-vinylphenol_sulfate	Whole blood	1760	Both	European
cg22304262	chr19:47287778	SLC1A5	-0.94	0.16	1.3e-13	Petersen A-K	24014485	M37202_4-androsten-3betacomma17beta-diol_disulfate_1*	Whole blood	1760	Both	European
cg18181703	chr17:76354621	SOCS3	-0.0619	0.0099	4.7e-10	Chambers JC	26095709	Type 2 diabetes mellitus	Whole blood	3805	Both	European, South Asian
cg18181703	chr17:76354621	SOCS3	-0.0153	0.0027	1.8e-08	Joehanes R	27651444	Smoking (current vs. never)	CD4+ T cells, monocytes	9389	Both	European, African
cg24859433	chr6:30720203	IER3	-0.031	0.0045	3.3e-12	Joehanes R	27651444	Smoking (current vs. never)	CD4+ T cells, monocytes	9389	Both	European, African
cg24859433	chr6:30720203	IER3	-0.0062	0.0009	8.4e-12	Joehanes R	27651444	Smoking (former vs. never)	CD4+ T cells, monocytes	13474	Both	European, African
cg02711608	chr19:47287964	SLC1A5	-0.000413	6.2e-05	2.43e-11	Liu C	27843151	Alcohol consumption per day	Whole blood	9643	Both	European
cg02711608	chr19:47287964	SLC1A5	NA	NA	2.1e-18	Wahl S	28002404	Body mass index	Whole blood	10238	Both	European, South Asian
cg18181703	chr17:76354621	SOCS3	NA	NA	4e-35	Wahl S	28002404	Body mass index	Whole blood	10238	Both	European, South Asian
cg02711608	chr19:47287964	SLC1A5	-0.009	0.006	4.1e-10	Nano J	28624579	Gamma-glutamyl transferase	Whole blood	1450	Both	European
cg22304262	chr19:47287778	SLC1A5	-0.01	0.002	2.1e-11	Nano J	28624579	Gamma-glutamyl transferase	Whole blood	1450	Both	European
cg24859433	chr6:30720203	IER3	NA	NA	5.04e-08	Karlsson Linner R	29086770	Educational attainment	Whole blood	10767	Both	Unclear
cg18181703	chr17:76354621	SOCS3	-0.0217	0.00265	4.1e-16	Mendelson MM	29740313	Soluble tumor necrosis factor receptor 2	Whole blood	2468	Both	Unclear
cg22959742	chr10:13913931	FRMD4A	0.0147	0.0026	1.7e-08	Mendelson MM	29740313	Soluble tumor necrosis factor receptor 2	Whole blood	2468	Both	Unclear
SE: standard error; PMID PubMed identifier; eGFR: estimated glomerular filtration rate; UACR: urinary albumin-to-creatinine ratio
P-values were obtained from by the association test conducted in the respective study of the EWAS catalog.
